# Supplementary material for: A Single-Nucleus Transcriptomic Atlas of the Mouse Lumbar Spinal Cord: Functional Implications of Non-Coding RNAs
Source: BioTech (Basel). 2025 Sep 3;14(3):70. doi: 10.3390/biotech14030070 (PMC12452356; doi:10.3390/biotech14030070)
Supplement: Supplementary file 1 [file biotech-14-00070-s001.zip]

Archive with 11 entries (9 files):
- biotech-3823543-supplementary/
- biotech-3823543-supplementary/biotech-3823543_SupplementaryMaterial/
- biotech-3823543-supplementary/biotech-3823543_SupplementaryMaterial/About_Suppl_Files.pdf
- biotech-3823543-supplementary/biotech-3823543_SupplementaryMaterial/New_Suppl_Fig_1.pdf
- biotech-3823543-supplementary/biotech-3823543_SupplementaryMaterial/New_Suppl_Fig_2.pdf
- biotech-3823543-supplementary/biotech-3823543_SupplementaryMaterial/New_Suppl_Table_1.xlsx
- biotech-3823543-supplementary/biotech-3823543_SupplementaryMaterial/New_Suppl_Table_2.xlsx
- biotech-3823543-supplementary/biotech-3823543_SupplementaryMaterial/New_Suppl_Table_3.xlsx
- biotech-3823543-supplementary/biotech-3823543_SupplementaryMaterial/New_Suppl_Table_4.pdf
- biotech-3823543-supplementary/biotech-3823543_SupplementaryMaterial/New_Suppl_Table_5.xlsx
- biotech-3823543-supplementary/biotech-3823543_SupplementaryMaterial/Supplementary materials for proof.pdf
