# Supplementary material for: A Single-Nucleus Transcriptomic Atlas of the Mouse Lumbar Spinal Cord: Functional Implications of Non-Coding RNAs
Source: BioTech (Basel). 2025 Sep 3;14(3):70. doi: 10.3390/biotech14030070 (PMC12452356; doi:10.3390/biotech14030070)
Supplement: Supplementary file 1 [file biotech-14-00070-s001.zip › biotech-3823543-supplementary/biotech-3823543_SupplementaryMaterial/New_Suppl_Table_1.xlsx]

## Sheet: Supp Table 1 
Supplementary Table 1: Spreadsheet summarizing information on the samples and runs, including sequencing depth, platforms, accession numbers for each sample and run
Study ID (GSE)	First author	Sample ID (GSM)	Runs (SRA)	Species	Strain	Age (weeks)	Sex	Region | Segment	Condition	sc/sn	Chemistry	Platform	Layout	Reads	Published
GSE158380	Russ	GSM4798623	SRR12693671	Mus musculus	CB6F1/J wild-type	9	male	Lumbar	Control	sn	10X Chromium Single Cell 3' Kit (v3 chemistry)	Illumina HiSeq 3000	Paired	2 (28/98)	2020-09-22
GSE158380	Russ	GSM4798623	SRR12693672	Mus musculus	CB6F1/J wild-type	9	male	Lumbar	Control	sn	10X Chromium Single Cell 3' Kit (v3 chemistry)	Illumina HiSeq 3000	Paired	2 (28/98)	2020-09-22
GSE158380	Russ	GSM4798623	SRR12693673	Mus musculus	CB6F1/J wild-type	9	male	Lumbar	Control	sn	10X Chromium Single Cell 3' Kit (v3 chemistry)	Illumina HiSeq 3000	Paired	2 (28/98)	2020-09-22
GSE158380	Russ	GSM4798623	SRR12693674	Mus musculus	CB6F1/J wild-type	9	male	Lumbar	Control	sn	10X Chromium Single Cell 3' Kit (v3 chemistry)	Illumina HiSeq 3000	Paired	2 (28/98)	2020-09-22
GSE158380	Russ	GSM4798623	SRR12693675	Mus musculus	CB6F1/J wild-type	9	male	Lumbar	Control	sn	10X Chromium Single Cell 3' Kit (v3 chemistry)	Illumina HiSeq 3000	Paired	2 (28/98)	2020-09-22
GSE158380	Russ	GSM4798623	SRR12693676	Mus musculus	CB6F1/J wild-type	9	male	Lumbar	Control	sn	10X Chromium Single Cell 3' Kit (v3 chemistry)	Illumina HiSeq 3000	Paired	2 (28/98)	2020-09-22
GSE158380	Russ	GSM4798624	SRR12693677	Mus musculus	CB6F1/J wild-type	9	male	Lumbar	Control	sn	10X Chromium Single Cell 3' Kit (v3 chemistry)	Illumina HiSeq 3000	Paired	2 (28/98)	2020-09-22
GSE158380	Russ	GSM4798624	SRR12693678	Mus musculus	CB6F1/J wild-type	9	male	Lumbar	Control	sn	10X Chromium Single Cell 3' Kit (v3 chemistry)	Illumina HiSeq 3000	Paired	2 (28/98)	2020-09-22
GSE158380	Russ	GSM4798624	SRR12693679	Mus musculus	CB6F1/J wild-type	9	male	Lumbar	Control	sn	10X Chromium Single Cell 3' Kit (v3 chemistry)	Illumina HiSeq 3000	Paired	2 (28/98)	2020-09-22
GSE158380	Russ	GSM4798624	SRR12693680	Mus musculus	CB6F1/J wild-type	9	male	Lumbar	Control	sn	10X Chromium Single Cell 3' Kit (v3 chemistry)	Illumina HiSeq 3000	Paired	2 (28/98)	2020-09-22
GSE158380	Russ	GSM4798624	SRR12693681	Mus musculus	CB6F1/J wild-type	9	male	Lumbar	Control	sn	10X Chromium Single Cell 3' Kit (v3 chemistry)	Illumina HiSeq 3000	Paired	2 (28/98)	2020-09-22
GSE158380	Russ	GSM4798624	SRR12693682	Mus musculus	CB6F1/J wild-type	9	male	Lumbar	Control	sn	10X Chromium Single Cell 3' Kit (v3 chemistry)	Illumina HiSeq 3000	Paired	2 (28/98)	2020-09-22
GSE158380	Russ	GSM4798625	SRR12693683	Mus musculus	CB6F1/J wild-type	9	female	Lumbar	Control	sn	10X Chromium Single Cell 3' Kit (v3 chemistry)	Illumina HiSeq 3000	Paired	2 (28/98)	2020-09-22
GSE158380	Russ	GSM4798625	SRR12693684	Mus musculus	CB6F1/J wild-type	9	female	Lumbar	Control	sn	10X Chromium Single Cell 3' Kit (v3 chemistry)	Illumina HiSeq 3000	Paired	2 (28/98)	2020-09-22
GSE158380	Russ	GSM4798625	SRR12693685	Mus musculus	CB6F1/J wild-type	9	female	Lumbar	Control	sn	10X Chromium Single Cell 3' Kit (v3 chemistry)	Illumina HiSeq 3000	Paired	2 (28/98)	2020-09-22
GSE158380	Russ	GSM4798625	SRR12693686	Mus musculus	CB6F1/J wild-type	9	female	Lumbar	Control	sn	10X Chromium Single Cell 3' Kit (v3 chemistry)	Illumina HiSeq 3000	Paired	2 (28/98)	2020-09-22
GSE158380	Russ	GSM4798625	SRR12693687	Mus musculus	CB6F1/J wild-type	9	female	Lumbar	Control	sn	10X Chromium Single Cell 3' Kit (v3 chemistry)	Illumina HiSeq 3000	Paired	2 (28/98)	2020-09-22
GSE158380	Russ	GSM4798625	SRR12693688	Mus musculus	CB6F1/J wild-type	9	female	Lumbar	Control	sn	10X Chromium Single Cell 3' Kit (v3 chemistry)	Illumina HiSeq 3000	Paired	2 (28/98)	2020-09-22
GSE158380	Russ	GSM4798626	SRR12693689	Mus musculus	CB6F1/J wild-type	9	female	Lumbar	Control	sn	10X Chromium Single Cell 3' Kit (v3 chemistry)	Illumina HiSeq 3000	Paired	2 (28/98)	2020-09-22
GSE158380	Russ	GSM4798626	SRR12693690	Mus musculus	CB6F1/J wild-type	9	female	Lumbar	Control	sn	10X Chromium Single Cell 3' Kit (v3 chemistry)	Illumina HiSeq 3000	Paired	2 (28/98)	2020-09-22
GSE158380	Russ	GSM4798626	SRR12693691	Mus musculus	CB6F1/J wild-type	9	female	Lumbar	Control	sn	10X Chromium Single Cell 3' Kit (v3 chemistry)	Illumina HiSeq 3000	Paired	2 (28/98)	2020-09-22
GSE158380	Russ	GSM4798626	SRR12693692	Mus musculus	CB6F1/J wild-type	9	female	Lumbar	Control	sn	10X Chromium Single Cell 3' Kit (v3 chemistry)	Illumina HiSeq 3000	Paired	2 (28/98)	2020-09-22
GSE158380	Russ	GSM4798626	SRR12693693	Mus musculus	CB6F1/J wild-type	9	female	Lumbar	Control	sn	10X Chromium Single Cell 3' Kit (v3 chemistry)	Illumina HiSeq 3000	Paired	2 (28/98)	2020-09-22
GSE158380	Russ	GSM4798626	SRR12693694	Mus musculus	CB6F1/J wild-type	9	female	Lumbar	Control	sn	10X Chromium Single Cell 3' Kit (v3 chemistry)	Illumina HiSeq 3000	Paired	2 (28/98)	2020-09-22
GSE198949	Squair	GSM5961586	SRR18365867	Mus musculus	C57BL/6 wild-type	8-15	male/female	Low Thoracic	Control	sn	10X Chromium Single Cell 3' Kit (v3 chemistry)	Illumina HiSeq 2500	Paired	3 (8/28/91)	2023-09-20
GSE198949	Squair	GSM5961588	SRR18365855	Mus musculus	C57BL/6 wild-type	8-15	male/female	Low Thoracic	Control	sn	10X Chromium Single Cell 3' Kit (v3 chemistry)	Illumina HiSeq 2500	Paired	2 (28/91)	2023-09-20
GSE198949	Squair	GSM5961588	SRR18365868	Mus musculus	C57BL/6 wild-type	8-15	male/female	Low Thoracic	Control	sn	10X Chromium Single Cell 3' Kit (v3 chemistry)	Illumina HiSeq 2500	Paired	2 (28/91)	2023-09-20
GSE198949	Squair	GSM5961591	SRR18365859	Mus musculus	C57BL/6 wild-type	8-15	male/female	Low Thoracic	Control	sn	10X Chromium Single Cell 3' Kit (v3 chemistry)	Illumina HiSeq 2500	Paired	3 (8/28/91)	2023-09-20
GSE198949	Squair	GSM5961591	SRR18365862	Mus musculus	C57BL/6 wild-type	8-15	male/female	Low Thoracic	Control	sn	10X Chromium Single Cell 3' Kit (v3 chemistry)	Illumina HiSeq 2500	Paired	3 (8/28/91)	2023-09-20
GSE198949	Squair	GSM5961591	SRR18365863	Mus musculus	C57BL/6 wild-type	8-15	male/female	Low Thoracic	Control	sn	10X Chromium Single Cell 3' Kit (v3 chemistry)	Illumina HiSeq 2500	Paired	3 (8/28/91)	2023-09-20
GSE198949	Squair	GSM5961591	SRR18365864	Mus musculus	C57BL/6 wild-type	8-15	male/female	Low Thoracic	Control	sn	10X Chromium Single Cell 3' Kit (v3 chemistry)	Illumina HiSeq 2500	Paired	3 (8/28/91)	2023-09-20
GSE198949	Squair	GSM5961591	SRR18365865	Mus musculus	C57BL/6 wild-type	8-15	male/female	Low Thoracic	Control	sn	10X Chromium Single Cell 3' Kit (v3 chemistry)	Illumina HiSeq 2500	Paired	3 (8/28/91)	2023-09-20
GSE198949	Squair	GSM5961591	SRR18365866	Mus musculus	C57BL/6 wild-type	8-15	male/female	Low Thoracic	Control	sn	10X Chromium Single Cell 3' Kit (v3 chemistry)	Illumina HiSeq 2500	Paired	3 (8/28/91)	2023-09-20
GSE198949	Squair	GSM5961591	SRR18365871	Mus musculus	C57BL/6 wild-type	8-15	male/female	Low Thoracic	Control	sn	10X Chromium Single Cell 3' Kit (v3 chemistry)	Illumina HiSeq 2500	Paired	3 (8/28/91)	2023-09-20
GSE198949	Squair	GSM5961591	SRR18365872	Mus musculus	C57BL/6 wild-type	8-15	male/female	Low Thoracic	Control	sn	10X Chromium Single Cell 3' Kit (v3 chemistry)	Illumina HiSeq 2500	Paired	3 (8/28/91)	2023-09-20
GSE165003	Squair 2	GSM5024317	SRR13450989	Mus musculus	C57BL/6 wild-type	12-30	male/female	Lumbar	control	sn	10X Genomics Chromium Single Cell Kit Version 2	Illumina HiSeq 2500	Paired	3 (26/98/8)	2021-08-06
GSE165003	Squair 2	GSM5024317	SRR13450990	Mus musculus	C57BL/6 wild-type	12-30	male/female	Lumbar	control	sn	10X Genomics Chromium Single Cell Kit Version 2	Illumina HiSeq 2500	Paired	3 (26/98/8)	2021-08-06
GSE165003	Squair 2	GSM5024317	SRR13450991	Mus musculus	C57BL/6 wild-type	12-30	male/female	Lumbar	control	sn	10X Genomics Chromium Single Cell Kit Version 2	Illumina HiSeq 2500	Paired	3 (26/98/8)	2021-08-06
GSE165003	Squair 2	GSM5024317	SRR13450992	Mus musculus	C57BL/6 wild-type	12-30	male/female	Lumbar	control	sn	10X Genomics Chromium Single Cell Kit Version 2	Illumina HiSeq 2500	Paired	3 (26/98/8)	2021-08-06
GSE165003	Squair 2	GSM5024317	SRR13450993	Mus musculus	C57BL/6 wild-type	12-30	male/female	Lumbar	control	sn	10X Genomics Chromium Single Cell Kit Version 2	Illumina HiSeq 2500	Paired	3 (26/98/8)	2021-08-06
GSE165003	Squair 2	GSM5024317	SRR13450994	Mus musculus	C57BL/6 wild-type	12-30	male/female	Lumbar	control	sn	10X Genomics Chromium Single Cell Kit Version 2	Illumina HiSeq 2500	Paired	3 (26/98/8)	2021-08-06
GSE165003	Squair 2	GSM5024317	SRR13450995	Mus musculus	C57BL/6 wild-type	12-30	male/female	Lumbar	control	sn	10X Genomics Chromium Single Cell Kit Version 2	Illumina HiSeq 2500	Paired	3 (26/98/8)	2021-08-06
GSE165003	Squair 2	GSM5024317	SRR13450996	Mus musculus	C57BL/6 wild-type	12-30	male/female	Lumbar	control	sn	10X Genomics Chromium Single Cell Kit Version 2	Illumina HiSeq 2500	Paired	3 (26/98/8)	2021-08-06
GSE165003	Squair 2	GSM5024318	SRR13450997	Mus musculus	C57BL/6 wild-type	12-30	male/female	Lumbar	control	sn	10X Genomics Chromium Single Cell Kit Version 2	Illumina HiSeq 2500	Paired	3 (26/98/8)	2021-08-06
GSE165003	Squair 2	GSM5024318	SRR13450998	Mus musculus	C57BL/6 wild-type	12-30	male/female	Lumbar	control	sn	10X Genomics Chromium Single Cell Kit Version 2	Illumina HiSeq 2500	Paired	3 (26/98/8)	2021-08-06
GSE165003	Squair 2	GSM5024318	SRR13450999	Mus musculus	C57BL/6 wild-type	12-30	male/female	Lumbar	control	sn	10X Genomics Chromium Single Cell Kit Version 2	Illumina HiSeq 2500	Paired	3 (26/98/8)	2021-08-06
GSE165003	Squair 2	GSM5024318	SRR13451000	Mus musculus	C57BL/6 wild-type	12-30	male/female	Lumbar	control	sn	10X Genomics Chromium Single Cell Kit Version 2	Illumina HiSeq 2500	Paired	3 (26/98/8)	2021-08-06
GSE165003	Squair 2	GSM5024318	SRR13451001	Mus musculus	C57BL/6 wild-type	12-30	male/female	Lumbar	control	sn	10X Genomics Chromium Single Cell Kit Version 2	Illumina HiSeq 2500	Paired	3 (26/98/8)	2021-08-06
GSE165003	Squair 2	GSM5024318	SRR13451002	Mus musculus	C57BL/6 wild-type	12-30	male/female	Lumbar	control	sn	10X Genomics Chromium Single Cell Kit Version 2	Illumina HiSeq 2500	Paired	3 (26/98/8)	2021-08-06
GSE165003	Squair 2	GSM5024318	SRR13451003	Mus musculus	C57BL/6 wild-type	12-30	male/female	Lumbar	control	sn	10X Genomics Chromium Single Cell Kit Version 2	Illumina HiSeq 2500	Paired	3 (26/98/8)	2021-08-06
GSE165003	Squair 2	GSM5024318	SRR13451004	Mus musculus	C57BL/6 wild-type	12-30	male/female	Lumbar	control	sn	10X Genomics Chromium Single Cell Kit Version 2	Illumina HiSeq 2500	Paired	3 (26/98/8)	2021-08-06
GSE165003	Squair 2	GSM5024319	SRR13451005	Mus musculus	C57BL/6 wild-type	12-30	male/female	Lumbar	control	sn	10X Genomics Chromium Single Cell Kit Version 2	Illumina HiSeq 2500	Paired	3 (26/98/8)	2021-08-06
GSE165003	Squair 2	GSM5024319	SRR13451006	Mus musculus	C57BL/6 wild-type	12-30	male/female	Lumbar	control	sn	10X Genomics Chromium Single Cell Kit Version 2	Illumina HiSeq 2500	Paired	3 (26/98/8)	2021-08-06
GSE165003	Squair 2	GSM5024319	SRR13451007	Mus musculus	C57BL/6 wild-type	12-30	male/female	Lumbar	control	sn	10X Genomics Chromium Single Cell Kit Version 2	Illumina HiSeq 2500	Paired	3 (26/98/8)	2021-08-06
GSE165003	Squair 2	GSM5024319	SRR13451008	Mus musculus	C57BL/6 wild-type	12-30	male/female	Lumbar	control	sn	10X Genomics Chromium Single Cell Kit Version 2	Illumina HiSeq 2500	Paired	3 (26/98/8)	2021-08-06
GSE165003	Squair 2	GSM5024319	SRR13451009	Mus musculus	C57BL/6 wild-type	12-30	male/female	Lumbar	control	sn	10X Genomics Chromium Single Cell Kit Version 2	Illumina HiSeq 2500	Paired	3 (26/98/8)	2021-08-06
GSE165003	Squair 2	GSM5024319	SRR13451010	Mus musculus	C57BL/6 wild-type	12-30	male/female	Lumbar	control	sn	10X Genomics Chromium Single Cell Kit Version 2	Illumina HiSeq 2500	Paired	3 (26/98/8)	2021-08-06
GSE165003	Squair 2	GSM5024319	SRR13451011	Mus musculus	C57BL/6 wild-type	12-30	male/female	Lumbar	control	sn	10X Genomics Chromium Single Cell Kit Version 2	Illumina HiSeq 2500	Paired	3 (26/98/8)	2021-08-06
GSE165003	Squair 2	GSM5024319	SRR13451012	Mus musculus	C57BL/6 wild-type	12-30	male/female	Lumbar	control	sn	10X Genomics Chromium Single Cell Kit Version 2	Illumina HiSeq 2500	Paired	3 (26/98/8)	2021-08-06
GSE184370	Kathe	GSM5585219	SRR15931900	Mus musculus	C57BL/6 wild-type	12-30	male/female	Lumbar	Uninjured	sn	10X Genomics Chromium Single Cell Kit Version 2	Illumina HiSeq 2500	Paired	3(26/98/8)	2021-10-28
GSE184370	Kathe	GSM5585219	SRR15931901	Mus musculus	C57BL/6 wild-type	12-30	male/female	Lumbar	Uninjured	sn	10X Genomics Chromium Single Cell Kit Version 2	Illumina HiSeq 2500	Paired	3(26/98/8)	2021-10-28
GSE184370	Kathe	GSM5585219	SRR15931902	Mus musculus	C57BL/6 wild-type	12-30	male/female	Lumbar	Uninjured	sn	10X Genomics Chromium Single Cell Kit Version 2	Illumina HiSeq 2500	Paired	3(26/98/8)	2021-10-28
GSE184370	Kathe	GSM5585219	SRR15931903	Mus musculus	C57BL/6 wild-type	12-30	male/female	Lumbar	Uninjured	sn	10X Genomics Chromium Single Cell Kit Version 2	Illumina HiSeq 2500	Paired	3(26/98/8)	2021-10-28
GSE184370	Kathe	GSM5585219	SRR15931904	Mus musculus	C57BL/6 wild-type	12-30	male/female	Lumbar	Uninjured	sn	10X Genomics Chromium Single Cell Kit Version 2	Illumina HiSeq 2500	Paired	3(26/98/8)	2021-10-28
GSE184370	Kathe	GSM5585219	SRR15931905	Mus musculus	C57BL/6 wild-type	12-30	male/female	Lumbar	Uninjured	sn	10X Genomics Chromium Single Cell Kit Version 2	Illumina HiSeq 2500	Paired	3(26/98/8)	2021-10-28
GSE184370	Kathe	GSM5585219	SRR15931906	Mus musculus	C57BL/6 wild-type	12-30	male/female	Lumbar	Uninjured	sn	10X Genomics Chromium Single Cell Kit Version 2	Illumina HiSeq 2500	Paired	3(26/98/8)	2021-10-29
GSE184370	Kathe	GSM5585219	SRR15931907	Mus musculus	C57BL/6 wild-type	12-30	male/female	Lumbar	Uninjured	sn	10X Genomics Chromium Single Cell Kit Version 2	Illumina HiSeq 2500	Paired	3(26/98/8)	2021-10-29
GSE184370	Kathe	GSM5585220	SRR15931908	Mus musculus	C57BL/6 wild-type	12-30	male/female	Lumbar	Uninjured	sn	10X Genomics Chromium Single Cell Kit Version 2	Illumina HiSeq 2500	Paired	3(26/98/8)	2021-10-29
GSE184370	Kathe	GSM5585220	SRR15931909	Mus musculus	C57BL/6 wild-type	12-30	male/female	Lumbar	Uninjured	sn	10X Genomics Chromium Single Cell Kit Version 2	Illumina HiSeq 2500	Paired	3(26/98/8)	2021-10-28
GSE184370	Kathe	GSM5585220	SRR15931910	Mus musculus	C57BL/6 wild-type	12-30	male/female	Lumbar	Uninjured	sn	10X Genomics Chromium Single Cell Kit Version 2	Illumina HiSeq 2500	Paired	3(26/98/8)	2021-10-28
GSE184370	Kathe	GSM5585220	SRR15931911	Mus musculus	C57BL/6 wild-type	12-30	male/female	Lumbar	Uninjured	sn	10X Genomics Chromium Single Cell Kit Version 2	Illumina HiSeq 2500	Paired	3(26/98/8)	2021-10-28
GSE184370	Kathe	GSM5585220	SRR15931912	Mus musculus	C57BL/6 wild-type	12-30	male/female	Lumbar	Uninjured	sn	10X Genomics Chromium Single Cell Kit Version 2	Illumina HiSeq 2500	Paired	3(26/98/8)	2021-10-29
GSE184370	Kathe	GSM5585220	SRR15931913	Mus musculus	C57BL/6 wild-type	12-30	male/female	Lumbar	Uninjured	sn	10X Genomics Chromium Single Cell Kit Version 2	Illumina HiSeq 2500	Paired	3(26/98/8)	2021-10-29
GSE184370	Kathe	GSM5585220	SRR15931914	Mus musculus	C57BL/6 wild-type	12-30	male/female	Lumbar	Uninjured	sn	10X Genomics Chromium Single Cell Kit Version 2	Illumina HiSeq 2500	Paired	3(26/98/8)	2021-10-29
GSE184370	Kathe	GSM5585220	SRR15931915	Mus musculus	C57BL/6 wild-type	12-30	male/female	Lumbar	Uninjured	sn	10X Genomics Chromium Single Cell Kit Version 2	Illumina HiSeq 2500	Paired	3(26/98/8)	2021-10-29
GSE184370	Kathe	GSM5585221	SRR15931916	Mus musculus	C57BL/6 wild-type	12-30	male/female	Lumbar	Uninjured	sn	10X Genomics Chromium Single Cell Kit Version 2	Illumina HiSeq 2500	Paired	3(26/98/8)	2021-10-29
GSE184370	Kathe	GSM5585221	SRR15931917	Mus musculus	C57BL/6 wild-type	12-30	male/female	Lumbar	Uninjured	sn	10X Genomics Chromium Single Cell Kit Version 2	Illumina HiSeq 2500	Paired	3(26/98/8)	2021-10-29
GSE184370	Kathe	GSM5585221	SRR15931918	Mus musculus	C57BL/6 wild-type	12-30	male/female	Lumbar	Uninjured	sn	10X Genomics Chromium Single Cell Kit Version 2	Illumina HiSeq 2500	Paired	3(26/98/8)	2021-10-28
GSE184370	Kathe	GSM5585221	SRR15931919	Mus musculus	C57BL/6 wild-type	12-30	male/female	Lumbar	Uninjured	sn	10X Genomics Chromium Single Cell Kit Version 2	Illumina HiSeq 2500	Paired	3(26/98/8)	2021-10-29
GSE184370	Kathe	GSM5585221	SRR15931920	Mus musculus	C57BL/6 wild-type	12-30	male/female	Lumbar	Uninjured	sn	10X Genomics Chromium Single Cell Kit Version 2	Illumina HiSeq 2500	Paired	3(26/98/8)	2021-10-28
GSE184370	Kathe	GSM5585221	SRR15931921	Mus musculus	C57BL/6 wild-type	12-30	male/female	Lumbar	Uninjured	sn	10X Genomics Chromium Single Cell Kit Version 2	Illumina HiSeq 2500	Paired	3(26/98/8)	2021-10-28
GSE184370	Kathe	GSM5585221	SRR15931922	Mus musculus	C57BL/6 wild-type	12-30	male/female	Lumbar	Uninjured	sn	10X Genomics Chromium Single Cell Kit Version 2	Illumina HiSeq 2500	Paired	3(26/98/8)	2021-10-28
GSE184370	Kathe	GSM5585221	SRR15931923	Mus musculus	C57BL/6 wild-type	12-30	male/female	Lumbar	Uninjured	sn	10X Genomics Chromium Single Cell Kit Version 2	Illumina HiSeq 2500	Paired	3(26/98/8)	2021-10-29
GSE172167	Matson KJE	GSM5243301	SRR14246783	Mus musculus	C57BL/6	12-30	male/female	Lumbar	Uninjured_a	sn	10X Genomics Chromium Single Cell Kit Version 2	Illumina HiSeq 2500	PAIRED	3(8/26/98)	2022-08-03
GSE172167	Matson KJE	GSM5243301	SRR14246784	Mus musculus	C57BL/6	12-30	male/female	Lumbar	Uninjured_a	sn	10X Genomics Chromium Single Cell Kit Version 2	Illumina HiSeq 2500	PAIRED	3(8/26/98)	2022-08-03
GSE172167	Matson KJE	GSM5243301	SRR14246785	Mus musculus	C57BL/6	12-30	male/female	Lumbar	Uninjured_a	sn	10X Genomics Chromium Single Cell Kit Version 2	Illumina HiSeq 2500	PAIRED	3(8/26/98)	2022-08-03
GSE172167	Matson KJE	GSM5243301	SRR14246786	Mus musculus	C57BL/6	12-30	male/female	Lumbar	Uninjured_a	sn	10X Genomics Chromium Single Cell Kit Version 2	Illumina HiSeq 2500	PAIRED	3(8/26/98)	2022-08-03
GSE172167	Matson KJE	GSM5243301	SRR14246787	Mus musculus	C57BL/6	12-30	male/female	Lumbar	Uninjured_a	sn	10X Genomics Chromium Single Cell Kit Version 2	Illumina HiSeq 2500	PAIRED	3(8/26/98)	2022-08-03
GSE172167	Matson KJE	GSM5243301	SRR14246788	Mus musculus	C57BL/6	12-30	male/female	Lumbar	Uninjured_a	sn	10X Genomics Chromium Single Cell Kit Version 2	Illumina HiSeq 2500	PAIRED	3(8/26/98)	2022-08-03
GSE172167	Matson KJE	GSM5243301	SRR14246789	Mus musculus	C57BL/6	12-30	male/female	Lumbar	Uninjured_a	sn	10X Genomics Chromium Single Cell Kit Version 2	Illumina HiSeq 2500	PAIRED	3(8/26/98)	2022-08-03
GSE172167	Matson KJE	GSM5243301	SRR14246790	Mus musculus	C57BL/6	12-30	male/female	Lumbar	Uninjured_a	sn	10X Genomics Chromium Single Cell Kit Version 2	Illumina HiSeq 2500	PAIRED	3(8/26/98)	2022-08-03
GSE172167	Matson KJE	GSM5243301	SRR14246791	Mus musculus	C57BL/6	12-30	male/female	Lumbar	Uninjured_a	sn	10X Genomics Chromium Single Cell Kit Version 2	Illumina HiSeq 2500	PAIRED	3(8/26/98)	2022-08-03
GSE172167	Matson KJE	GSM5243301	SRR14246792	Mus musculus	C57BL/6	12-30	male/female	Lumbar	Uninjured_a	sn	10X Genomics Chromium Single Cell Kit Version 2	Illumina HiSeq 2500	PAIRED	3(8/26/98)	2022-08-03
GSE172167	Matson KJE	GSM5243301	SRR14246793	Mus musculus	C57BL/6	12-30	male/female	Lumbar	Uninjured_a	sn	10X Genomics Chromium Single Cell Kit Version 2	Illumina HiSeq 2500	PAIRED	3(8/26/98)	2022-08-03
GSE172167	Matson KJE	GSM5243301	SRR14246794	Mus musculus	C57BL/6	12-30	male/female	Lumbar	Uninjured_a	sn	10X Genomics Chromium Single Cell Kit Version 2	Illumina HiSeq 2500	PAIRED	3(8/26/98)	2022-08-03
GSE172167	Matson KJE	GSM5243301	SRR14246795	Mus musculus	C57BL/6	12-30	male/female	Lumbar	Uninjured_a	sn	10X Genomics Chromium Single Cell Kit Version 2	Illumina HiSeq 2500	PAIRED	3(8/26/98)	2022-08-03
GSE172167	Matson KJE	GSM5243301	SRR14246796	Mus musculus	C57BL/6	12-30	male/female	Lumbar	Uninjured_a	sn	10X Genomics Chromium Single Cell Kit Version 2	Illumina HiSeq 2500	PAIRED	3(8/26/98)	2022-08-03
GSE172167	Matson KJE	GSM5243301	SRR14246797	Mus musculus	C57BL/6	12-30	male/female	Lumbar	Uninjured_a	sn	10X Genomics Chromium Single Cell Kit Version 2	Illumina HiSeq 2500	PAIRED	3(8/26/98)	2022-08-03
GSE172167	Matson KJE	GSM5243302	SRR14246799	Mus musculus	C57BL/6	12-30	male/female	Lumbar	Uninjured_b	sn	10X Genomics Chromium Single Cell Kit Version 2	Illumina HiSeq 2500	PAIRED	3(8/26/98)	2022-08-03
GSE172167	Matson KJE	GSM5243302	SRR14246800	Mus musculus	C57BL/6	12-30	male/female	Lumbar	Uninjured_b	sn	10X Genomics Chromium Single Cell Kit Version 2	Illumina HiSeq 2500	PAIRED	3(8/26/98)	2022-08-03
GSE172167	Matson KJE	GSM5243302	SRR14246801	Mus musculus	C57BL/6	12-30	male/female	Lumbar	Uninjured_b	sn	10X Genomics Chromium Single Cell Kit Version 2	Illumina HiSeq 2500	PAIRED	3(8/26/98)	2022-08-03
GSE172167	Matson KJE	GSM5243302	SRR14246802	Mus musculus	C57BL/6	12-30	male/female	Lumbar	Uninjured_b	sn	10X Genomics Chromium Single Cell Kit Version 2	Illumina HiSeq 2500	PAIRED	3(8/26/98)	2022-08-03
GSE172167	Matson KJE	GSM5243302	SRR14246803	Mus musculus	C57BL/6	12-30	male/female	Lumbar	Uninjured_b	sn	10X Genomics Chromium Single Cell Kit Version 2	Illumina HiSeq 2500	PAIRED	3(8/26/98)	2022-08-03
GSE172167	Matson KJE	GSM5243302	SRR14246804	Mus musculus	C57BL/6	12-30	male/female	Lumbar	Uninjured_b	sn	10X Genomics Chromium Single Cell Kit Version 2	Illumina HiSeq 2500	PAIRED	3(8/26/98)	2022-08-03
GSE172167	Matson KJE	GSM5243302	SRR14246805	Mus musculus	C57BL/6	12-30	male/female	Lumbar	Uninjured_b	sn	10X Genomics Chromium Single Cell Kit Version 2	Illumina HiSeq 2500	PAIRED	3(8/26/98)	2022-08-03
GSE172167	Matson KJE	GSM5243302	SRR14246806	Mus musculus	C57BL/6	12-30	male/female	Lumbar	Uninjured_b	sn	10X Genomics Chromium Single Cell Kit Version 2	Illumina HiSeq 2500	PAIRED	3(8/26/98)	2022-08-03
GSE172167	Matson KJE	GSM5243302	SRR14246807	Mus musculus	C57BL/6	12-30	male/female	Lumbar	Uninjured_b	sn	10X Genomics Chromium Single Cell Kit Version 2	Illumina HiSeq 2500	PAIRED	3(8/26/98)	2022-08-03
GSE172167	Matson KJE	GSM5243302	SRR14246808	Mus musculus	C57BL/6	12-30	male/female	Lumbar	Uninjured_b	sn	10X Genomics Chromium Single Cell Kit Version 2	Illumina HiSeq 2500	PAIRED	3(8/26/98)	2022-08-03
GSE172167	Matson KJE	GSM5243302	SRR14246809	Mus musculus	C57BL/6	12-30	male/female	Lumbar	Uninjured_b	sn	10X Genomics Chromium Single Cell Kit Version 2	Illumina HiSeq 2500	PAIRED	3(8/26/98)	2022-08-03
GSE172167	Matson KJE	GSM5243302	SRR14246810	Mus musculus	C57BL/6	12-30	male/female	Lumbar	Uninjured_b	sn	10X Genomics Chromium Single Cell Kit Version 2	Illumina HiSeq 2500	PAIRED	3(8/26/98)	2022-08-03
GSE172167	Matson KJE	GSM5243302	SRR14246811	Mus musculus	C57BL/6	12-30	male/female	Lumbar	Uninjured_b	sn	10X Genomics Chromium Single Cell Kit Version 2	Illumina HiSeq 2500	PAIRED	3(8/26/98)	2022-08-03
GSE172167	Matson KJE	GSM5243302	SRR14246812	Mus musculus	C57BL/6	12-30	male/female	Lumbar	Uninjured_b	sn	10X Genomics Chromium Single Cell Kit Version 2	Illumina HiSeq 2500	PAIRED	3(8/26/98)	2022-08-03
GSE172167	Matson KJE	GSM5243302	SRR14246813	Mus musculus	C57BL/6	12-30	male/female	Lumbar	Uninjured_b	sn	10X Genomics Chromium Single Cell Kit Version 2	Illumina HiSeq 2500	PAIRED	3(8/26/98)	2022-08-03
GSE172167	Matson KJE	GSM5243303	SRR14246815	Mus musculus	C57BL/6	12-30	male/female	Lumbar	Uninjured_b	sn	10X Genomics Chromium Single Cell Kit Version 2	Illumina HiSeq 2500	PAIRED	3(8/26/98)	2022-08-03
GSE172167	Matson KJE	GSM5243303	SRR14246816	Mus musculus	C57BL/6	12-30	male/female	Lumbar	Uninjured_c	sn	10X Genomics Chromium Single Cell Kit Version 2	Illumina HiSeq 2500	PAIRED	3(8/26/98)	2022-08-03
GSE172167	Matson KJE	GSM5243303	SRR14246817	Mus musculus	C57BL/6	12-30	male/female	Lumbar	Uninjured_c	sn	10X Genomics Chromium Single Cell Kit Version 2	Illumina HiSeq 2500	PAIRED	3(8/26/98)	2022-08-03
GSE172167	Matson KJE	GSM5243303	SRR14246818	Mus musculus	C57BL/6	12-30	male/female	Lumbar	Uninjured_c	sn	10X Genomics Chromium Single Cell Kit Version 2	Illumina HiSeq 2500	PAIRED	3(8/26/98)	2022-08-03
GSE172167	Matson KJE	GSM5243303	SRR14246819	Mus musculus	C57BL/6	12-30	male/female	Lumbar	Uninjured_c	sn	10X Genomics Chromium Single Cell Kit Version 2	Illumina HiSeq 2500	PAIRED	3(8/26/98)	2022-08-03
GSE172167	Matson KJE	GSM5243303	SRR14246820	Mus musculus	C57BL/6	12-30	male/female	Lumbar	Uninjured_c	sn	10X Genomics Chromium Single Cell Kit Version 2	Illumina HiSeq 2500	PAIRED	3(8/26/98)	2022-08-03
GSE172167	Matson KJE	GSM5243303	SRR14246821	Mus musculus	C57BL/6	12-30	male/female	Lumbar	Uninjured_c	sn	10X Genomics Chromium Single Cell Kit Version 2	Illumina HiSeq 2500	PAIRED	3(8/26/98)	2022-08-03
GSE172167	Matson KJE	GSM5243303	SRR14246822	Mus musculus	C57BL/6	12-30	male/female	Lumbar	Uninjured_c	sn	10X Genomics Chromium Single Cell Kit Version 2	Illumina HiSeq 2500	PAIRED	3(8/26/98)	2022-08-03
GSE172167	Matson KJE	GSM5243303	SRR14246823	Mus musculus	C57BL/6	12-30	male/female	Lumbar	Uninjured_c	sn	10X Genomics Chromium Single Cell Kit Version 2	Illumina HiSeq 2500	PAIRED	3(8/26/98)	2022-08-03
GSE172167	Matson KJE	GSM5243303	SRR14246824	Mus musculus	C57BL/6	12-30	male/female	Lumbar	Uninjured_c	sn	10X Genomics Chromium Single Cell Kit Version 2	Illumina HiSeq 2500	PAIRED	3(8/26/98)	2022-08-03
GSE172167	Matson KJE	GSM5243303	SRR14246825	Mus musculus	C57BL/6	12-30	male/female	Lumbar	Uninjured_c	sn	10X Genomics Chromium Single Cell Kit Version 2	Illumina HiSeq 2500	PAIRED	3(8/26/98)	2022-08-03
GSE172167	Matson KJE	GSM5243303	SRR14246826	Mus musculus	C57BL/6	12-30	male/female	Lumbar	Uninjured_c	sn	10X Genomics Chromium Single Cell Kit Version 2	Illumina HiSeq 2500	PAIRED	3(8/26/98)	2022-08-03
GSE172167	Matson KJE	GSM5243303	SRR14246827	Mus musculus	C57BL/6	12-30	male/female	Lumbar	Uninjured_c	sn	10X Genomics Chromium Single Cell Kit Version 2	Illumina HiSeq 2500	PAIRED	3(8/26/98)	2022-08-03
GSE172167	Matson KJE	GSM5243303	SRR14246828	Mus musculus	C57BL/6	12-30	male/female	Lumbar	Uninjured_c	sn	10X Genomics Chromium Single Cell Kit Version 2	Illumina HiSeq 2500	PAIRED	3(8/26/98)	2022-08-03
GSE172167	Matson KJE	GSM5243303	SRR14246829	Mus musculus	C57BL/6	12-30	male/female	Lumbar	Uninjured_c	sn	10X Genomics Chromium Single Cell Kit Version 2	Illumina HiSeq 2500	PAIRED	3(8/26/98)	2022-08-03
GSE234774	Skinnider	GSM7474501	SRR24902566	Mus musculus	C57BL/6	8-15 week	male/female	Lumbar	uninjured_2	sn	10X Genomics Chromium Single Cell Kit Version 3.1	Illumina HiSeq 2500	PAIRED	3(8/28/91)	2024-01-30
GSE234774	Skinnider	GSM7474501	SRR24902567	Mus musculus	C57BL/6	8-15 week	male/female	Lumbar	uninjured_2	sn	10X Genomics Chromium Single Cell Kit Version 3.1	Illumina HiSeq 2500	PAIRED	3(8/28/91)	2024-01-30
GSE234774	Skinnider	GSM7474501	SRR24902568	Mus musculus	C57BL/6	8-15 week	male/female	Lumbar	uninjured_2	sn	10X Genomics Chromium Single Cell Kit Version 3.1	Illumina HiSeq 2500	PAIRED	3(8/28/91)	2024-01-30
GSE234774	Skinnider	GSM7474501	SRR24902569	Mus musculus	C57BL/6	8-15 week	male/female	Lumbar	uninjured_2	sn	10X Genomics Chromium Single Cell Kit Version 3.1	Illumina HiSeq 2500	PAIRED	3(8/28/91)	2024-01-30
GSE234774	Skinnider	GSM7474501	SRR24902570	Mus musculus	C57BL/6	8-15 week	male/female	Lumbar	uninjured_2	sn	10X Genomics Chromium Single Cell Kit Version 3.1	Illumina HiSeq 2500	PAIRED	3(8/28/91)	2024-01-30
GSE234774	Skinnider	GSM7474501	SRR24902581	Mus musculus	C57BL/6	8-15 week	male/female	Lumbar	uninjured_2	sn	10X Genomics Chromium Single Cell Kit Version 3.1	Illumina HiSeq 2500	PAIRED	3(8/28/91)	2024-01-30
GSE234774	Skinnider	GSM7474501	SRR24902936	Mus musculus	C57BL/6	8-15 week	male/female	Lumbar	uninjured_2	sn	10X Genomics Chromium Single Cell Kit Version 3.1	Illumina HiSeq 2500	PAIRED	3(8/28/91)	2024-01-30
GSE234774	Skinnider	GSM7474501	SRR24902937	Mus musculus	C57BL/6	8-15 week	male/female	Lumbar	uninjured_2	sn	10X Genomics Chromium Single Cell Kit Version 3.1	Illumina HiSeq 2500	PAIRED	3(8/28/91)	2024-01-30
GSE234774	Skinnider	GSM7474502	SRR24902554	Mus musculus	C57BL/6	8-15 week	male/female	Lumbar	uninjured_3	sn	10X Genomics Chromium Single Cell Kit Version 3.1	Illumina HiSeq 2500	PAIRED	3(8/28/91)	2024-01-30
GSE234774	Skinnider	GSM7474502	SRR24902555	Mus musculus	C57BL/6	8-15 week	male/female	Lumbar	uninjured_3	sn	10X Genomics Chromium Single Cell Kit Version 3.1	Illumina HiSeq 2500	PAIRED	3(8/28/91)	2024-01-30
GSE234774	Skinnider	GSM7474502	SRR24902556	Mus musculus	C57BL/6	8-15 week	male/female	Lumbar	uninjured_3	sn	10X Genomics Chromium Single Cell Kit Version 3.1	Illumina HiSeq 2500	PAIRED	3(8/28/91)	2024-01-30
GSE234774	Skinnider	GSM7474502	SRR24902557	Mus musculus	C57BL/6	8-15 week	male/female	Lumbar	uninjured_3	sn	10X Genomics Chromium Single Cell Kit Version 3.1	Illumina HiSeq 2500	PAIRED	3(8/28/91)	2024-01-30
GSE234774	Skinnider	GSM7474502	SRR24902558	Mus musculus	C57BL/6	8-15 week	male/female	Lumbar	uninjured_3	sn	10X Genomics Chromium Single Cell Kit Version 3.1	Illumina HiSeq 2500	PAIRED	3(8/28/91)	2024-01-30
GSE234774	Skinnider	GSM7474502	SRR24902559	Mus musculus	C57BL/6	8-15 week	male/female	Lumbar	uninjured_3	sn	10X Genomics Chromium Single Cell Kit Version 3.1	Illumina HiSeq 2500	PAIRED	3(8/28/91)	2024-01-30
GSE234774	Skinnider	GSM7474502	SRR24902560	Mus musculus	C57BL/6	8-15 week	male/female	Lumbar	uninjured_3	sn	10X Genomics Chromium Single Cell Kit Version 3.1	Illumina HiSeq 2500	PAIRED	3(8/28/91)	2024-01-30
GSE234774	Skinnider	GSM7474502	SRR24902942	Mus musculus	C57BL/6	8-15 week	male/female	Lumbar	uninjured_3	sn	10X Genomics Chromium Single Cell Kit Version 3.1	Illumina HiSeq 2500	PAIRED	3(8/28/91)	2024-01-30
GSE234774	Skinnider	GSM7474503	SRR24902561	Mus musculus	C57BL/6	8-15 week	male/female	Lumbar	uninjured_10	sn	10X Genomics Chromium Single Cell Kit Version 3.1	Illumina HiSeq 2500	PAIRED	3(8/28/91)	2024-01-30
GSE234774	Skinnider	GSM7474503	SRR24902562	Mus musculus	C57BL/6	8-15 week	male/female	Lumbar	uninjured_10	sn	10X Genomics Chromium Single Cell Kit Version 3.1	Illumina HiSeq 2500	PAIRED	3(8/28/91)	2024-01-30
GSE234774	Skinnider	GSM7474503	SRR24902563	Mus musculus	C57BL/6	8-15 week	male/female	Lumbar	uninjured_10	sn	10X Genomics Chromium Single Cell Kit Version 3.1	Illumina HiSeq 2500	PAIRED	3(8/28/91)	2024-01-30
GSE234774	Skinnider	GSM7474503	SRR24902564	Mus musculus	C57BL/6	8-15 week	male/female	Lumbar	uninjured_10	sn	10X Genomics Chromium Single Cell Kit Version 3.1	Illumina HiSeq 2500	PAIRED	3(8/28/91)	2024-01-30
GSE234774	Skinnider	GSM7474503	SRR24902565	Mus musculus	C57BL/6	8-15 week	male/female	Lumbar	uninjured_10	sn	10X Genomics Chromium Single Cell Kit Version 3.1	Illumina HiSeq 2500	PAIRED	3(8/28/91)	2024-01-30
GSE234774	Skinnider	GSM7474503	SRR24902813	Mus musculus	C57BL/6	8-15 week	male/female	Lumbar	uninjured_10	sn	10X Genomics Chromium Single Cell Kit Version 3.1	Illumina HiSeq 2500	PAIRED	3(8/28/91)	2024-01-30
GSE234774	Skinnider	GSM7474503	SRR24902815	Mus musculus	C57BL/6	8-15 week	male/female	Lumbar	uninjured_10	sn	10X Genomics Chromium Single Cell Kit Version 3.1	Illumina HiSeq 2500	PAIRED	3(8/28/91)	2024-01-30
GSE234774	Skinnider	GSM7474503	SRR24902938	Mus musculus	C57BL/6	8-15 week	male/female	Lumbar	uninjured_10	sn	10X Genomics Chromium Single Cell Kit Version 3.1	Illumina HiSeq 2500	PAIRED	3(8/28/91)	2024-01-30
