# Supplementary material for: A Single-Nucleus Transcriptomic Atlas of the Mouse Lumbar Spinal Cord: Functional Implications of Non-Coding RNAs
Source: BioTech (Basel). 2025 Sep 3;14(3):70. doi: 10.3390/biotech14030070 (PMC12452356; doi:10.3390/biotech14030070)
Supplement: Supplementary file 1 [file biotech-14-00070-s001.zip › biotech-3823543-supplementary/biotech-3823543_SupplementaryMaterial/New_Suppl_Table_2.xlsx]

## Sheet: markers_ALL_Coarse
Supplementary Table 2. Gene markers for the clusters identified in this study according to the function FindAllMarkers of Seurat. The Excel file contains four sheets detailing the markers for the clusters in the low resolution (coarse) clusterings of ALL, CG, and NCG datasets, as well as in the high resolution (fine) clustering of ALL dataset.
Cluster 1		Cluster 2		Cluster 3		Cluster 4		Cluster 5		Cluster 6		Cluster 7		Cluster 8		Cluster 9		Cluster 10		Cluster 11
p_val_adj	gene	p_val_adj	gene	p_val_adj	gene	p_val_adj	gene	p_val_adj	gene	p_val_adj	gene	p_val_adj	gene	p_val_adj	gene	p_val_adj	gene	p_val_adj	gene	p_val_adj	gene
0	Trf	0	Cntnap2	0	Atp1a2	0	Tmsb4x	0	Ebf2	0	Inpp5d	0	Vcan	0	Pde11a	0	Tafa1	0	Gal	0	Dnah12
0	St18	0	Snhg11	0	Slc4a4	0	Rplp1	0	Cacna2d1	0	Hexb	0	Tnr	0	Ebf2	0	Sphkap	0	Kcnt2	0	Cfap299
0	Mag	0	Lrrtm4	0	Atp1b2	0	mt-Nd4	0	Ebf1	0	Ctss	0	Sox6	0	Cpne8	0	Sox5	0	Zmat4	0	Nnat
0	Mog	0	Meg3	0	Slc1a2	0	Tpt1	0	Adarb2	0	Lyn	0	Ptprz1	0	Cacna2d1	0	Unc5d	0	Gm32647	0	C230072F16Rik
0	Mbp	0	Snhg14	0	Gm3764	0	mt-Rnr1	0	Pcsk2	0	Ly86	0	Xylt1	0	Cntnap5c	0	Galntl6	0	Fstl5	0	Spag16
0	Plp1	0	Nrg3	0	Gpr37l1	0	mt-Nd1	0	Slc2a13	0	Tgfbr1	0	Ppfibp1	0	9530026P05Rik	0	Cacna2d1	0	Scg2	0	3300002A11Rik
0	Cldn11	0	Rbfox1	0	Gja1	0	Cst3	0	Snhg11	0	Dock8	0	Itga9	0	Gabrg3	0	Ebf1	0	Gm26871	0	Cfap43
0	Apod	0	Sgcz	0	Apoe	0	mt-Nd2	0	Asic2	0	C1qa	0	Adarb2	0	Ankfn1	0	Kctd8	0	Grik1	0	Spef2
0	Gm54109	0	Lingo2	0	Slc7a10	0	Rps24	0	Arpp21	0	Apbb1ip	0	Pdgfra	0	Syt16	0	Ptchd4	0	Kcnc2	0	Tmem212
0	Prr5l	0	Nrg1	0	Slc39a12	0	mt-Cytb	0	Cntnap2	0	Csf1r	0	Arhgap31	0	Ebf1	0	Ebf2	0	Ebf1	0	Ccdc162
0	Mal	0	Nalf1	0	Slc6a11	0	Ckb	0	Nrg3	0	C1qb	0	Megf11	0	Gm26871	0	Gm15261	0	Pnoc	0	Hydin
0	Enpp2	0	Lrfn5	0	Cst3	0	Calm1	0	Grm5	0	Ikzf1	0	Gm4876	0	Sst	0	Kcnd3	0	4930590L20Rik	0	Cfap44
0	Aspa	0	Dpp10	0	Ntsr2	0	Nefl	0	Meg3	0	Selplg	0	Nxph1	0	Prex2	0	Hs3st4	0	Ankfn1	0	Dnah6
0	Mobp	0	Csmd1	0	Aqp4	0	Fth1	0	Syt1	0	Dock2	0	Serpine2	0	Rmst	0	Pcsk5	0	Unc13c	0	Ccdc146
0	Rnf220	0	Syt1	0	Gpc5	0	Hbb-bs	0	Trpm3	0	Cx3cr1	0	Cspg5	0	B230303A05Rik	0	Cacna1e	0	Gria1	0	Cfap54
0	Ugt8a	0	Sntg1	0	Pla2g7	0	Mir6236	0	Rbfox1	0	Cst3	0	Spon1	0	Arhgap6	0	Sntg1	0	Eepd1	0	mt-Nd4
0	Fa2h	0	Etl4	0	Sparcl1	0	mt-Rnr2	0	Ptprn2	0	Mertk	0	Slc35f1	0	Ly6h	0	Gm30439	0	Ly6h	0	Ak7
0	Sec14l5	0	Rian	0	Rorb	0	mt-Co1	0	Cntnap5a	0	Arhgap45	0	Dscam	0	Gm15261	0	Gm26871	0	C130073E24Rik	0	Dnah9
0	Gatm	0	Agbl4	0	Phkg1	0	Rpl41	0	Csmd1	0	Runx1	0	Lhfpl3	0	Reln	0	Lrrtm4	0	Rmst	0	Dnah11
0	Sox2ot	0	Nrxn3	0	Plpp3	0	Rps14	0	Gria2	0	Fyb	0	Cd9	0	Syt1	0	Syt1	0	Kctd8	0	Lrriq1
0	Car2	0	Asic2	0	Cldn10	0	Apoe	0	Ldb2	0	Gm2629	0	Gm38505	0	Ebf3	0	Arhgap6	0	Gm45341	0	Glis3
0	Neat1	0	Cdh18	0	F3	0	Rpl23	0	Dscam	0	Cfh	0	Sema3d	0	Ldb2	0	Epha6	0	Hs6st3	0	Ak9
0	St6galnac3	0	Ryr2	0	Ckb	0	Chchd2	0	Prkg1	0	Fli1	0	Pcdh15	0	Rab3c	0	Frmpd4	0	Kcnd3	0	Gm973
0	Map7	0	Fgf14	0	Ndrg2	0	Ubb	0	Cpne8	0	C1qc	0	Scrg1	0	Vat1l	0	Ebf3	0	Stac	0	Ccdc170
0	Tubb4a	0	Gabrb3	0	Ptprz1	0	Actb	0	Gabrb3	0	Itgb5	0	Cacng4	0	Egfem1	0	Sema5a	0	4930555F03Rik	0	Wdr49
0	Plekhh1	0	Kcnb2	0	Sox6	0	Cox8a	0	Car10	0	Mef2c	0	Kcnip3	0	Gm30439	0	Bcl11a	0	Sgcz	0	Sox6
0	Stmn4	0	Kcnip4	0	Trpm3	0	Mt1	0	Rtn1	0	Zfhx3	0	Csmd1	0	Grin3a	0	Kcnq5	0	Kcnip4	0	mt-Nd2
0	Slc12a2	0	Cntnap5a	0	Lgi1	0	Atp1a2	0	Nyap2	0	Siglech	0	Ptprt	0	Cntnap5a	0	Sgcz	0	Syt1	0	Gm10714
0	Bcas1	0	Atp1b1	0	Gabrb1	0	Rps8	0	Nrp1	0	Ptprc	0	Lrrtm4	0	Galnt13	0	A330008L17Rik	0	Efna5	0	Vwa3a
0	Arhgap23	0	Cntn5	0	Nhsl1	0	mt-Nd5	0	Grin2a	0	Pde3b	0	Sox5	0	Asic2	0	Lmo3	0	Trpm3	0	Lrrc36
0	Slc24a2	0	Grip1	0	Htra1	0	Rps27a	0	Grm1	0	Slco2b1	0	Chst11	0	Arpp21	0	Scg2	0	Dner	0	Dcdc5
0	Gpm6b	0	Grm5	0	Pitpnc1	0	Sparc	0	Cntnap5c	0	Lair1	0	Mmp16	0	Ptprn2	0	Kcnip4	0	Kcnb2	0	Pltp
0	Zeb2	0	Hs6st3	0	Acsbg1	0	Cox6c	0	Dlgap1	0	Lgmn	0	Brinp3	0	Fbn2	0	Myo5b	0	Nyap2	0	Rgs22
0	Scd2	0	Htr2c	0	Agt	0	Rpl9	0	Snhg14	0	Epb41l2	0	Armh4	0	Snhg11	0	Asic2	0	Chgb	0	Ankfn1
0	Zfp536	0	Fgf12	0	Mgat4c	0	Hspa8	0	Tshz2	0	Unc93b1	0	Luzp2	0	Cacna1e	0	Snhg11	0	Hs3st5	0	mt-Cytb
0	Pex5l	0	Atp1a3	0	Fgfr3	0	Cox4i1	0	Rims1	0	Laptm5	0	Nckap5	0	Gria1	0	Cdh8	0	A330008L17Rik	0	Adamts20
0	Gjc3	0	Mgat4c	0	Bcan	0	Ppia	0	Erc2	0	P2ry12	0	Cntn1	0	Prkg1	0	Lrfn5	0	Cdh8	0	Enkur
0	Hapln2	0	Rims1	0	Rgs6	0	Aldoa	0	Slc35f4	0	Myo1f	0	Sgcd	0	Meg3	0	Inpp4b	0	Robo2	0	Cfap61
0	Plekhg1	0	Snap25	0	Ntm	0	Fau	0	Rims2	0	Lrmda	0	Gpr37l1	0	Erc2	0	B230303A05Rik	0	Tmem255a	0	Gm42722
0	Cdk19	0	Gm20642	0	Plce1	0	Rpl38	0	Ppp2r2b	0	Serinc3	0	Tmem132d	0	Frmpd4	0	Klhl1	0	Gm43670	0	2010001K21Rik
0	Plcl1	0	Galntl6	0	Arhgef26	0	Rps21	0	Lrfn5	0	Pag1	0	Matn4	0	Kcnh5	0	Rbfox1	0	Plppr1	0	Dnah5
0	Aplp1	0	9330162G02Rik	0	Itih3	0	Rps3a1	0	Fgf14	0	Otulinl	0	Cspg4	0	A830018L16Rik	0	Tac1	0	Grm5	0	Dnah2
0	Klhl2	0	Nrg3os	0	Aldh1a1	0	Ndufa4	0	Lrrc7	0	Dleu2	0	Vxn	0	Nyap2	0	Nrg3	0	Kcnj3	0	Cfap46
0	Ttyh2	0	Rtn1	0	Gm20713	0	Rpl32	0	Cntn4	0	Sirpa	0	Nrxn1	0	Nhs	0	Snhg14	0	Rbfox1	0	Gm4876
0	Adipor2	0	Fstl5	0	Gm12239	0	Eif1	0	Khdrbs2	0	Adap2	0	Mybpc1	0	Lingo2	0	Gm20642	0	Gm2516	0	Cfap65
0	Gab1	0	Lrrc7	0	Pdgfd	0	Rpl8	0	Ly6h	0	Tgfbr2	0	Gm32509	0	Lrrc7	0	Grm5	0	Tshz2	0	Odad1
0	Qki	0	Myt1l	0	Plcb1	0	Rps3	0	Vsnl1	0	Zfp710	0	Opcml	0	Hs6st3	0	Meg3	0	Rtn1	0	Cfap69
0	Edil3	0	Scn1a	0	Aldoc	0	Rpl37	0	Gpr158	0	E230029C05Rik	0	Sox2ot	0	Csmd1	0	Car10	0	Prkg1	0	mt-Nd5
0	Pde8a	0	Galnt13	0	Mt1	0	Rpl19	0	Gm20642	0	Gpr34	0	Sntg1	0	Rbfox1	0	Kif26b	0	Ebf3	0	Spata17
0	Slain1	0	Erc2	0	Serpine2	0	Actg1	0	Grin2b	0	Csf3r	0	Epn2	0	Ajap1	0	Pcdh15	0	Cacna1e	0	Ecrg4
0	Gm28376	0	Cntn4	0	Gm6145	0	Atp5h	0	Tshz3	0	Entpd1	0	Adam12	0	Fam135b	0	Tenm1	0	Lrrc7	0	Kif9
0	A330049N07Rik	0	Nrxn1	0	Rfx4	0	Rpl3	0	C1ql3	0	Lpcat2	0	Gm3764	0	Chl1	0	Hs6st3	0	Gpm6a	0	Odad2
0	Phldb1	0	Grin1	0	Ttyh1	0	Rps11	0	Nrxn1	0	Trem2	0	Itpr2	0	Grin2b	0	Hcn1	0	Usp29	0	Gm16201
0	Septin7	0	Ube3a	0	Nrxn1	0	Rpl13	0	Galnt13	0	Tbxas1	0	Nrcam	0	Dscam	0	Prr16	0	Rgs7	0	Dnah7b
0	Elovl7	0	Grin2a	0	Gabra2	0	Rpl26	0	Nell1	0	Ldlrad4	0	Plcb1	0	Gabrb3	0	Nrg3os	0	Myt1l	0	Gm13481
0	Tspan2	0	Stmn3	0	Bmpr1b	0	Rps23	0	Nrg3os	0	Hpgds	0	Dpyd	0	Usp29	0	Nalf1	0	Nrxn3	0	Tmem232
0	4930511M06Rik	0	Ccser1	0	Slc6a1	0	Ubc	0	Celf2	0	Srgap2	0	Ust	0	Cdh8	0	Plppr1	0	Kcnk2	0	Dnai3
0	Mast4	0	Hecw1	0	Lhfp	0	Rplp2	0	Nalf1	0	Rreb1	0	Lsamp	0	Clvs1	0	5730522E02Rik	0	Parm1	0	Acss3
0	Ppp1r16b	0	Dlgap1	0	Gli3	0	Rpl11	0	Rian	0	Tmsb4x	0	Cntn4	0	Grid1	0	Gria2	0	Dlgap2	0	Iqgap2
0	Ypel2	0	Grin2b	0	Cpq	0	Rpl21	0	Fgf12	0	Gm26740	0	Dlgap1	0	Mtus2	0	Rtn1	0	Ryr2	0	Zbbx
0	Anln	0	Rasgrf1	0	Farp1	0	Slc25a4	0	Scg5	0	Gm10790	0	Grid1	0	Kcnip4	0	Robo2	0	Galntl6	0	Wdr66
0	Tmeff2	0	Kcnd2	0	Csgalnact1	0	Atp5j	0	Dner	0	Maml3	0	Olig1	0	Khdrbs3	0	Gnas	0	Car10	0	Adgb
0	Ptgds	0	Rims2	0	Camk2g	0	Atp5e	0	Cacna1a	0	Vsir	0	Kcnd2	0	Sgcz	0	Otof	0	Galnt18	0	Armc2
0	Pstpip2	0	Gria2	0	Atp13a4	0	Cox6b1	0	Hs3st5	0	Mef2a	0	Emid1	0	Rgs7	0	Kcnc2	0	Dlgap1	0	Adgrv1
0	Arhgef10	0	Gria3	0	Lsamp	0	Myl6	0	Hcn1	0	Nckap1l	0	C1ql1	0	Nrg3	0	Dscam	0	Celf4	0	4930519F16Rik
0	Pak1	0	Frmpd4	0	Lrig1	0	Tuba1b	0	Cacna1d	0	Ophn1	0	Tafa2	0	Cntnap2	0	Penk	0	Bcl11a	0	Lrrc9
0	Gm19500	0	Rbms3	0	Mmd2	0	Rpl14	0	Grid1	0	Ccnd3	0	Prkg1	0	Rtn1	0	Grin2b	0	Kcnd2	0	Ttc29
0	Phlpp1	0	Dgkb	0	Prex2	0	Rpl18a	0	4930438E09Rik	0	Plcl2	0	Abhd2	0	Syt10	0	Bcl2	0	Gm15680	0	Cdhr3
0	Daam2	0	Celf4	0	Itpkb	0	Pkm	0	Chgb	0	Blnk	0	Fchsd2	0	Camk2d	0	Rian	0	Ppfia2	0	Ttc21a
0	Frmd5	0	Dpp6	0	Kcnd2	0	Rps16	0	Myt1l	0	Ptprj	0	Nlgn1	0	Rasgrf1	0	Grin3a	0	Ccser1	0	Ccdc180
0	Tmeff1	0	Pde10a	0	Spon1	0	Rpsa	0	Efna5	0	Camk1d	0	Cdh13	0	Pld5	0	Gm15680	0	Fat3	0	Gm45783
0	Septin4	0	Cntn6	0	Nwd1	0	Rps29	0	Snap25	0	Chn2	0	Kcnh8	0	Runx1t1	0	Syt16	0	Hmga2	0	Cfap47
0	Vmp1	0	Cacna1a	0	Kank1	0	Rps12	0	Gm32509	0	Ankrd44	0	Pcdh7	0	Adcyap1	0	Maml3	0	Pax8	0	Ccdc148
0	Sec11c	0	Unc80	0	Clu	0	Cox7a2	0	Brinp1	0	Cd84	0	Nrxn3	0	Entpd3	0	Hs3st5	0	Dgkh	0	2610307P16Rik
0	Ermn	0	Usp29	0	Prdx6	0	Hsp90ab1	0	Mtus2	0	Abca9	0	Grm5	0	Pcsk2	0	Ppfia2	0	Rorb	0	Tm4sf1
0	Ptprk	0	Ptprn2	0	Sfxn5	0	Mt3	0	Camk2a	0	Fgd2	0	Nalf1	0	Rims2	0	Mctp1	0	Vat1l	0	Endog
0	Fth1	0	Stxbp5l	0	Ramp1	0	Nefm	0	Cdh13	0	Pik3ap1	0	Bcan	0	Hs3st5	0	Erc2	0	Pip5k1b	0	Slc39a12
0	Myo1d	0	Atp2b2	0	Rora	0	Rpl37a	0	Kcnh7	0	Numb	0	Ramp1	0	Kcnj3	0	Celf4	0	Fgf14	0	Nme5
0	Rab31	0	Cadps	0	Trp63	0	Rps20	0	Cdh8	0	Plcg2	0	Ntm	0	Rian	0	Camk2d	0	Trpc5	0	Armc3
0	Efnb3	0	Osbpl6	0	Lama2	0	Uqcrh	0	Ntm	0	Inpp4b	0	Gria3	0	Ralyl	0	Lingo2	0	Gm45323	0	Dthd1
0	Gsn	0	Rit2	0	Sparc	0	Atp5k	0	Fam135b	0	AU020206	0	Stk32a	0	Ptprt	0	Mgat4c	0	Kcnip1	0	Dnai4
0	A230001M10Rik	0	Strbp	0	Gjb6	0	Rps5	0	Nrg1	0	Il6ra	0	Myt1	0	Fat4	0	Ryr2	0	C1qtnf4	0	Cfap74
0	4930419G24Rik	0	Gm44560	0	Dgkb	0	Atp5g3	0	Plxna2	0	Mbnl1	0	Neu4	0	Trerf1	0	Carmil1	0	Sphkap	0	Syt10
0	Cmtm5	0	Scg5	0	Usp53	0	Rpl28	0	Ccser1	0	Lrch1	0	Arpp21	0	Gfra1	0	Nell2	0	Caly	0	Nek11
0	Litaf	0	Brinp3	0	Trps1	0	Rps15	0	Robo2	0	4933406I18Rik	0	Ntn1	0	Zfp804a	0	Lrrc7	0	Pde11a	0	Ddo
0	Dock10	0	Hs3st5	0	Utrn	0	Hba-a1	0	Nsg2	0	Cyth4	0	Sulf2	0	4930438E09Rik	0	Ly6h	0	Kalrn	0	Fhad1
0	Gpr37	0	Kcnma1	0	Acsl3	0	Rpl17	0	Frmpd4	0	0610040J01Rik	0	Afap1l2	0	Ghr	0	Atrnl1	0	Slc24a4	0	Spag6l
0	Cdh19	0	Samd12	0	Nrcam	0	Atp5b	0	Gpm6a	0	Arsb	0	Zeb1	0	Kcnj6	0	Fgf12	0	Sstr2	0	Cfap70
0	Gm38642	0	Epha6	0	Ednrb	0	Rps4x	0	Rasgrf1	0	Rapgef5	0	Zfpm2	0	Ftx	0	Rims1	0	B3gat2	0	Rfx2
0	Otud7b	0	Ppp2r2b	0	Fat3	0	Dbi	0	Kalrn	0	Adap2os	0	Gpc6	0	Col11a1	0	Usp29	0	Tenm3	0	Dnah7a
0	Cdc37l1	0	Ntm	0	Pard3b	0	Cox5b	0	Ube3a	0	Rgs10	0	Sema5a	0	Snhg14	0	Ptprn2	0	Stxbp5l	0	Ect2l
0	Kcnk13	0	Ryr3	0	Nebl	0	Rpl34	0	Cacna1e	0	Sparc	0	Gpc5	0	Ahi1	0	Gpm6a	0	Kcnj6	0	Rsph10b
0	Eml1	0	Robo2	0	Shroom3	0	Hint1	0	Scn1a	0	Nav2	0	Cpq	0	Gria2	0	Arhgap24	0	Ahi1	0	Lrrc43
0	Kif13b	0	Unc79	0	Ctnnd2	0	Aldoc	0	Elmod1	0	Wasf2	0	Gria2	0	Ak5	0	Ahi1	0	Sema5a	0	Cfap52
0	Rffl	0	Dok6	0	Paqr8	0	Ndufb9	0	Sst	0	Ctsc	0	Csmd2	0	Kcnc2	0	Grb10	0	Scn3a	0	Daw1
0	Cnp	0	Ptchd4	0	Tril	0	Chchd10	0	Sntg1	0	B2m	0	Pde7b	0	Tusc3	0	Nrg1	0	Slc24a3	0	Ppil6
0	Tnfaip6	0	Atp8a2	0	Ptch1	0	Rps9	0	Syndig1	0	Ppm1h	0	Astn2	0	Dlgap2	0	Galnt18	0	Ptprk	0	Rarres2
0	Creb5	0	Sorbs2	0	Cd63	0	Gnas	0	Scg2	0	Cyrib	0	Srgap1	0	Grp	0	Tenm3	0	Pgrmc1	0	Dnai1
0	Cdh20	0	Scn8a	0	Pde4d	0	Ndufa2	0	Scn2a	0	Etv6	0	Gria4	0	Scn3a	0	Gm11418	0	Grik3	0	Spag17
0	Agpat4	0	Elavl2	0	Ccdc141	0	Rps18	0	Slc17a6	0	Ctsz	0	Sema5b	0	Bcl2	0	Brinp1	0	Nwd2	0	Fam216b
0	Ttll7	0	Cit	0	Slc6a9	0	Rpl35a	0	Sorbs2	0	Hk2	0	Rin2	0	Pcdh15	0	Grik1	0	Baiap3	0	Iqub
0	Aatk	0	Ppm1e	0	Hepacam	0	Uqcr10	0	Spock1	0	Bmp2k	0	Nav1	0	Celf2	0	Setbp1	0	Tenm4	0	Cfap91
0	Tmem63a	0	Ksr2	0	Gm973	0	Sparcl1	0	Ssbp2	0	Lhfpl2	0	Nrxn2	0	Hs6st2	0	Fgf14	0	Syt16	0	Bbox1
0	Ywhaq	0	Vsnl1	0	Hacd2	0	Uqcrq	0	Lsamp	0	Pou2f2	0	Rgcc	0	Car10	0	Gabrb3	0	Pdyn	0	Drc3
0	Pllp	0	Dync1i1	0	Sox5	0	Hba-a2	0	Unc79	0	Diaph2	0	Grin3a	0	Vsnl1	0	Rbfox3	0	Syt7	0	Vit
0	Synj2	0	Scn2a	0	S1pr1	0	Cmss1	0	Osbpl6	0	Mir142hg	0	Pde4d	0	Kcnh1	0	Myt1l	0	Slc44a5	0	Cdkl4
0	Nkain2	0	Rgs7	0	Gpld1	0	Rpl36	0	Pde10a	0	Pros1	0	Tns3	0	Nrxn1	0	Rims2	0	Adcy8	0	Synpo2
0	Ppfibp2	0	Slc4a10	0	Eps8	0	Eef2	0	Atp1b1	0	Itpr2	0	Trio	0	Myt1l	0	Klhl29	0	Cadps2	0	Dnaaf3
0	Sypl	0	Slc35f1	0	Esrrg	0	Tubb5	0	Dpp6	0	Ctsh	0	Mir9-3hg	0	Inpp4b	0	Vwc2l	0	Camk2a	0	Kif27
0	1700047M11Rik	0	Khdrbs2	0	Pbx1	0	Rpl39	0	Ano3	0	Slc9a9	0	Maml2	0	Plxna4	0	Ube3a	0	Pcsk5	0	Ttll6
0	Gm37459	0	Nhs	0	Arhgef4	0	Rpl10	0	Unc80	0	Tmem119	0	Gpr17	0	Kcnq5	0	Cntn5	0	Slit1	0	Ttll8
0	Erbin	0	Nxph1	0	Msi2	0	Pfdn5	0	Rora	0	Ivns1abp	0	Abtb2	0	Plxna2	0	Kcnd2	0	Mcc	0	Cfap77
0	Cntn2	0	Resp18	0	Prkd1	0	Nefh	0	Slc12a5	0	St3gal6	0	Kcnq5	0	Dclk1	0	Scg5	0	Chn2	0	Efhb
0	Dpy19l1	0	Lsamp	0	Tnik	0	Rps17	0	6330411D24Rik	0	Smap2	0	Nav3	0	Csmd2	0	Cacna1d	0	Prkca	0	Dnaaf11
0	Gm16168	0	Car10	0	Mertk	0	Rps27	0	Syn2	0	Akap13	0	Pid1	0	Syn2	0	Rasgrf1	0	Rph3a	0	Ccdc153
0	Pak5	0	Ahi1	0	Rhoq	0	Gapdh	0	Kirrel3	0	8030442B05Rik	0	Nmnat2	0	Tmem163	0	Hivep2	0	Stk32a	0	Plch1
0	Grm3	0	Pcdh7	0	Npas3	0	Rps26	0	Nptn	0	Gab2	0	Ptprj	0	Camk2a	0	Samd12	0	Gm1604a	0	Iqca
0	Rcbtb1	0	Prkg1	0	Adgrb3	0	Ptma	0	Unc13c	0	Tnfrsf11a	0	Ptn	0	Tspan18	0	Ccser1	0	Tacr3	0	Rassf9
0	Il1rap	0	Cntnap5b	0	Dbx2	0	Rpl12	0	Cadps	0	Elmo1	0	Rora	0	Cfap69	0	Sox5os4	0	Slc35f3	0	Lrguk
0	Sox10	0	Glra1	0	Car10	0	Rps19	0	Usp29	0	Plxdc2	0	Anks1b	0	Prr16	0	Atp2b4	0	Necab1	0	Cfap97d2
0	Rnf13	0	Efna5	0	Rmst	0	Dynll1	0	Grin3a	0	Anxa3	0	Ptpro	0	Ppfia2	0	Nell1	0	Hcrtr2	0	Stk33
0	Grb14	0	Ccdc85a	0	Itga6	0	Rps15a	0	Pam	0	Nek7	0	Calcrl	0	Spock1	0	Galnt13	0	Shisa8	0	Fank1
0	Pde4b	0	Rtl4	0	Egfr	0	Rps7	0	9330162G02Rik	0	Cd180	0	Erbb4	0	Vstm2l	0	Pde1c	0	Arhgap15	0	Dnah10
0	Rtn4	0	Nkain3	0	Cntn1	0	Uqcr11	0	Epha6	0	Rrbp1	0	Tafa1	0	Kcnd2	0	9330162G02Rik	0	Arhgef3	0	Slc26a3
0	Nkain1	0	Elmod1	0	Fmn2	0	Cox7c	0	Shisa9	0	Eeig2	0	Cntn6	0	Cfap54	0	Pcsk2	0	Gm45321	0	Frmpd2
0	Fnbp1	0	Bend6	0	Thrb	0	Rpl4	0	Celf4	0	Ubash3b	0	Lrp1	0	Ptprr	0	Ankfn1	0	Gsap	0	Ifitm3
0	Usp31	0	Nlgn1	0	Nfia	0	Ndrg2	0	AI593442	0	Tns3	0	Sox10	0	Pcsk1n	0	Kcnip1	0	Gucy2d	0	Rbpms
0	Pacs2	0	Nalcn	0	Sash1	0	Elob	0	Dgkh	0	Gm5086	0	Sh3d19	0	Necab1	0	Sorbs2	0	Camkv	0	Cfap100
0	Smad7	0	Slc12a5	0	Phka1	0	Tubb4b	0	Ttc3	0	Mgat4a	0	Ralyl	0	Nav3	0	Trerf1	0	Slc16a11	0	Map3k19
0	Hepacam	0	Gpr158	0	Npas2	0	Map1lc3a	0	Lingo2	0	Dock4	0	Plpp4	0	Pcsk5	0	Tusc3	0	Gm13415	0	Gm29266
0	Lpar1	0	Olfm3	0	Luzp2	0	Spp1	0	Astn1	0	Arhgap22	0	Susd5	0	Susd4	0	Dok6	0	Gabrg1	0	Nek5
0	Clmn	0	Gm49685	0	Kcnj10	0	Calm3	0	Runx1t1	0	Arhgap25	0	Adgrl3	0	Slc35f4	0	Unc79	0	Nxn	0	Dnah7c
0	Arsg	0	Gnas	0	Acsl6	0	Norad	0	Camkv	0	Irf8	0	Gm56750	0	Itm2c	0	Ttc3	0	Hap1	0	Cfap206
0	Dscaml1	0	Clstn2	0	Glud1	0	Atp5mpl	0	Kcnt2	0	Cdh23	0	Dmd	0	Car12	0	Celf2	0	Serpinb1b	0	Stpg1
0	Gal3st1	0	Mirg	0	Syne1	0	Rpl30	0	Negr1	0	Irak2	0	ENSMUSG00000121513	0	Cacnb2	0	Alk	0	Fras1	0	Cfap95
0	Shisa4	0	Mtus2	0	Srgap1	0	Igfbp7	0	Ryr2	0	Cd37	0	Svil	0	Maml2	0	Cacna1c	0	Hlf	0	Cfap221
0	Dock5	0	Entrep2	0	Mt2	0	Tmsb10	0	Hecw1	0	Rasgrp3	0	Dscaml1	0	Robo2	0	Ripor2	0	Gpc4	0	Gramd1c
0	Megf10	0	Rbfox3	0	Kirrel3	0	Rps25	0	Rbfox3	0	Maf	0	Nnat	0	Dpp6	0	Efna5	0	Gm27151	0	Cfap107
0	Jam3	0	Snap91	0	Kcnip3	0	Pgam1	0	Lin7a	0	Cflar	0	Cask	0	Caly	0	Grid1	0	Sfrp1	0	Odad4
0	Opalin	0	Cacna2d3	0	Atl2	0	Bsg	0	Gabrb1	0	Dock11	0	Shc4	0	Hap1	0	Ppp2r2b	0	Pcdh8	0	Zfp474
0	Abca2	0	Ttc3	0	Pals2	0	Cfl1	0	Clvs1	0	Itga6	0	Fry	0	Ube2e3	0	Syn2	0	Nox4	0	Mak
0	Pik3c2b	0	A330102I10Rik	0	Cdh20	0	Hbb-bt	0	Samd12	0	Tanc2	0	Gm2164	0	Ripor2	0	Nalcn	0	Pax2	0	Traf1
0	Glul	0	Gm13629	0	Fads2	0	Slc25a5	0	Nol4	0	Cyfip1	0	Tmem132b	0	Lrfn5	0	Grin1	0	Kirrel	0	Fbxl13
0	Prickle2	0	Hcn1	0	Fam20a	0	Mrfap1	0	Kcnj3	0	Fcer1g	0	Snx25	0	Nedd4l	0	Ldb2	0	Col6a1	0	Mapk15
0	Gm42413	0	Cacna1c	0	Gpam	0	mt-Atp8	0	Strbp	0	Basp1	0	Adgrb3	0	Negr1	0	Kcnma1	0	Gsg1l	0	Lrrc71
0	Clic4	0	Stau2	0	Ahcyl1	0	Atp5j2	0	Ndfip1	0	Pip4k2a	0	Nav2	0	Nol4	0	Camk1d	0	Bcl11b	0	Drc1
0	Dleu2	0	Gucy1a2	0	Pcdh7	0	Smdt1	0	Epha5	0	Dapp1	0	Nova1	0	Pam	0	Cntn4	0	Trpc4	0	Aebp1
0	Ninj2	0	5330434G04Rik	0	Ndst3	0	Uqcrb	0	Fut9	0	Rbm47	0	Ctnnd2	0	Arl15	0	Frrs1l	0	Gad2	0	Dcdc2a
0	Rhou	0	Gpc6	0	Igsf8	0	Atp5md	0	Dlgap2	0	F11r	0	Usp24	0	Gpr158	0	Fut9	0	Abi3bp	0	Togaram2
0	Cers2	0	Kcnn2	0	Cpe	0	Rps2	0	Grin1	0	Ptk2b	0	Grik4	0	Astn1	0	Cacng3	0	Rab38	0	Ccdc60
0	Ppp1r14a	0	Nsf	0	Rgs20	0	Cox5a	0	Ank1	0	Marcks	0	Olfm2	0	Osbpl6	0	Prkce	0	Adam33	0	Mlf1
0	Ddr1	0	Lhfpl3	0	Tiam2	0	Dynll2	0	Rmst	0	Tyrobp	0	Sh3bp4	0	Pcsk1	0	Mtus2	0	Gm12158	0	Odf3b
0	Plxdc2	0	A230006K03Rik	0	Brinp3	0	Naca	0	Synpr	0	Wdfy4	0	Pdzd2	0	Ndfip1	0	Htr4	0	Syt10	0	Eno4
0	Slc44a1	0	Zfp804a	0	Abr	0	Ndufa5	0	Rgs7	0	Hck	0	Mpped2	0	ENSMUSG00000121513	0	Vat1l	0	Fam163b	0	Gm14964
0	Tmcc3	0	Plxna4	0	Dtna	0	Hsp90aa1	0	Nmnat2	0	Fermt3	0	Itgav	0	Cacna1a	0	Dab1	0	Ephb6	0	Ppp1r36
0	Enpp6	0	Hivep2	0	Gli2	0	Pomp	0	Rit2	0	Vis1	0	Alcam	0	Lsamp	0	Gm1604a	0	Trhr	0	Mns1
0	Prox1	0	Pde4d	0	Maml2	0	Ndufb7	0	Ak5	0	Ptgs1	0	Brinp1	0	Celf4	0	Atp1b1	0	Rspo3	0	Iqcd
0	Arrdc3	0	Esrrg	0	Jam2	0	B2m	0	Iqsec3	0	Fcrls	0	Ntrk3	0	Gpm6a	0	Ralyl	0	Igf1	0	Sctr
0	Usp54	0	Cacnb2	0	Paqr6	0	Selenow	0	Adgrl3	0	Cttnbp2nl	0	Sorcs3	0	Baiap3	0	Caly	0	Tspan18	0	1700088E04Rik
0	Igsf11	0	Mmp16	0	Sdc4	0	Gpx4	0	Plekha5	0	Grn	0	Gfra1	0	Unc79	0	Scn2a	0	Rasgrp1	0	Gm47888
0	Wipf1	0	Dscam	0	Fut9	0	Rps13	0	Dclk1	0	Lcp2	0	Tmem167	0	Ttc3	0	Kcnk2	0	Plxdc1	0	Fam149a
0	Gm4258	0	Gabrg3	0	Ddhd1	0	Ndufb10	0	Atp1a3	0	Prex1	0	Map2	0	Fam124a	0	Gm26691	0	Sytl5	0	Gm36037
0	Kctd3	0	Zfp804b	0	Btbd17	0	Uchl1	0	Ebf3	0	Ccr5	0	Marcks	0	Adam12	0	Chl1	0	Cpne7	0	6820408C15Rik
0	Plxnb3	0	Frmd4a	0	Slc7a2	0	H3f3b	0	Hdac9	0	Fmnl3	0	Il1rapl1	0	Sorbs2	0	Dlgap2	0	Gm14204	0	T2
0	Cobll1	0	Ica1	0	Sdc2	0	mt-Nd3	0	Nalcn	0	Bin2	0	Kazn	0	Ntrk2	0	Pcsk1n	0	Vwa5a	0	Cabcoco1
0	Sytl2	0	Peg3	0	Psd2	0	Ndufa11	0	Ankfn1	0	Rhoh	0	Dcc	0	Ppp2r2b	0	Gm32509	0	Gm57038	0	Lrp2
0	Plaat3	0	Map1b	0	Grk3	0	Tubb2a	0	Srrm3	0	Vrk2	0	Ptgfrn	0	Cacna1b	0	Kcnt2	0	Crhr1	0	Dpy19l2
0	Cyp27a1	0	Dclk1	0	Meis2	0	Ywhah	0	Klhl29	0	Olfml3	0	Phactr3	0	Frmpd1	0	Dpp6	0	Vegfc	0	Vwa3b
0	Stxbp6	0	Syn3	0	Tmc7	0	Ndufa3	0	Tenm4	0	Pld4	0	Prkd1	0	Lrrc3b	0	Trpc5	0	Gm45697	0	Ccdc81
0	Gm9895	0	Nptn	0	Mapk4	0	Tpi1	0	Vstm2l	0	Zswim6	0	Foxp2	0	Snap25	0	Caln1	0	C230057M02Rik	0	Rsph1
0	Shtn1	0	P2ry14	0	Acot11	0	Atp5g1	0	Nedd4l	0	Lrrk1	0	Cfap20	0	Slc17a6	0	Tenm4	0	Mdga2	0	Tsnaxip1
0	Insc	0	Astn2	0	Carmil1	0	Ghitm	0	Sh3gl2	0	Fchsd2	0	Tox	0	Tenm3	0	Ctnnd2	9,78E-305	Prkcb	0	2310014F06Rik
0	Myo6	0	Kcnj3	0	Gm33680	0	Eef1b2	0	Pcdh7	0	Gm2245	0	Klf12	0	Hmga2	0	Tafa2	1,30E-304	Gm37928	0	Wdr93
0	Olfml1	0	Camta1	0	Nfib	0	Ndufb11	0	Cntn3	0	Atp8a2	0	Zfp462	0	Samd12	0	Tmem255a	2,94E-304	Gabra2	0	Col5a3
0	Dip2a	0	Dlgap2	0	Pde7b	0	Cox6a1	0	Nav3	0	Nrros	0	Grik3	0	Unc80	0	Pam	3,91E-304	B230303A05Rik	0	Ttc12
0	Rap1a	0	Grid1	0	Nim1k	0	Rn18s-rs5	0	Mapk4	0	Dennd4a	0	Igsf21	0	Gaa	0	Stxbp5l	4,11E-303	Shisal1	0	Lrrc23
0	Jph1	0	Syp	0	Mical2	0	Mdh1	0	Resp18	0	Lcp1	0	Gsap	0	Gng2	0	Lhfpl3	7,44E-304	Nhs	0	Dynlrb2
0	D7Ertd443e	0	Cacna1d	0	Ppargc1a	0	Ldhb	0	Ftx	0	Fgf13	0	Ptpre	0	Maml3	0	Slc35f4	1,10E-299	Kif26b	0	Fam81b
0	Tbc1d5	0	Kcnh7	0	Mir99ahg	0	Clu	0	Nsf	0	B4galt1	0	Sdk1	0	Scn2a	0	Dcc	3,72E-298	Lsamp	0	Lrrc74b
0	Myrf	0	Pdzrn4	0	Pygb	0	Tle5	0	Brinp3	0	Cd86	0	Cpne8	0	Grm7	0	Tmem130	8,17E-299	Pam	0	Catip
0	Dnm3	0	Tenm1	0	Ddo	0	Rab3a	0	Pdzd2	0	Skap2	0	Dnah5	0	Mtss1	0	Gulp1	9,60E-298	1500009L16Rik	0	Vwa5b1
0	Slc25a13	0	Slit2	0	Chl1	0	Ndufc2	0	Kcnd2	0	Cmtm7	0	Neto1	0	Ssbp2	0	Brinp3	1,39E-297	Grina	0	Ccdc40
0	Cipc	0	Ppfia2	0	Hdac8	0	Purb	0	Tenm3	0	Havcr2	0	Mtss2	0	Nrp1	0	Rtl4	1,22E-295	Nsg2	0	Sptlc3
0	Pip4k2a	0	Ptprs	0	Slc25a18	0	Cox7b	0	Tmem163	0	Slc7a8	0	Zcchc24	0	Pcbp3	0	Mmp16	6,50E-294	Astn2	0	Cfap45
0	Csrp1	0	Gria4	0	Adgrl3	9,63E-299	H3f3a	0	Gabra2	0	P3h2	0	Tmem100	0	Rbms1	0	Unc80	1,42E-293	Grin2d	0	Pifo
0	Rasgrp3	0	Fam135b	0	Slc27a1	2,26E-295	Atp5pb	0	Pdzrn4	0	Golm1	0	Snx1	0	Pde3a	0	Nlgn1	3,13E-292	Grin2b	0	Gm867
0	Trim59	0	Ctnnd2	0	Kcnk1	1,87E-291	Eif4a2	0	Cacna1c	0	Rap1gds1	0	Etv5	0	Rasgrf2	0	Gria3	4,28E-289	Cacna2d3	0	Casc1
0	Pls1	0	Scn9a	0	Itgb8	1,96E-283	Laptm4a	0	Atp10a	0	P2ry6	0	Kank1	0	Gm32509	0	Ksr2	9,28E-289	Nrg3	0	Fsip1
0	Cryab	0	A330076H08Rik	0	Nlgn1	5,49E-279	Slc1a2	0	Ctnnd2	0	Cd9	0	Tcf4	0	Ccdc172	0	Baiap3	1,08E-288	Gm12216	0	Clec3b
0	Tulp4	0	Pacsin1	0	Cep85l	1,21E-265	Ndufb5	0	Hs3st4	0	Prkcd	0	Tes	0	Astn2	0	Lsamp	1,79E-288	Trhde	0	Drc7
0	C030029H02Rik	0	Cacna1b	0	Dlgap1	2,33E-263	S100b	0	Kcnd3	0	Pmepa1	0	Cald1	0	Cacna1c	0	Nsf	3,58E-283	A330076H08Rik	2,28E-304	Ttll3
0	Wscd1	0	Tenm4	0	Zfpm2	6,76E-246	Eif4g2	0	Nebl	0	Nrip1	0	Prkcq	0	Tenm4	0	Rgs7	5,60E-279	Marchf4	3,91E-304	Slc25a21
0	St6gal1	0	Opcml	0	Nkain4	6,67E-242	Sptbn1	0	Dach1	0	Pnpla7	0	Gm42948	0	Elapor1	0	Gpr149	2,02E-276	Fstl4	5,10E-290	Iqck
0	Myo1e	0	Cdk14	0	Agl	3,35E-241	Prkar1a	0	Camk2d	0	Cyba	0	Tmem176b	0	Kcnh7	0	Nova1	6,02E-275	Nkain3	2,70E-284	Nxn
0	Prdx1	0	Kcnc2	0	Wwc1	2,13E-239	Calm2	0	Plxna4	0	Elk3	0	Prex1	0	Kcnt1	0	Frmd3	2,29E-272	Gad1	6,92E-283	Syne1
0	Dock1	0	Xkr6	0	Klf12	1,73E-215	Rabac1	0	Dapk1	0	Man2b1	0	Pmepa1	0	Sez6l	0	Adamtsl3	3,37E-272	Gm20642	2,43E-279	mt-Nd1
0	Tmem151a	0	Elavl4	0	Mcc	1,51E-212	Atp6v0c	0	Ahi1	0	Nav3	0	Plpp3	0	Adgrl3	0	Rps6ka3	2,02E-271	Mtus2	1,67E-274	Kif6
0	Adamtsl1	0	Stxbp1	0	Gpc6	9,24E-211	Slc25a3	0	Hivep2	0	Rcsd1	0	Tcf7l2	0	Dner	0	Cdk14	8,05E-271	Tusc3	1,35E-272	Shank2
0	Bin1	0	Gabbr2	0	Pbxip1	1,72E-202	Utrn	0	Ppfia2	0	Gpr183	0	Cobl	0	Lmx1b	0	Slc17a6	2,59E-269	Nxph1	2,19E-269	Kcnn3
0	Gm10863	0	Gm44829	0	Cd81	5,86E-188	Slc4a10	0	Gm11418	0	Pik3cd	0	Olig2	0	Gas7	0	Abtb3	2,97E-269	Cntnap5c	7,14E-270	Lrrc51
0	Cpox	0	Cntn1	0	Cd38	3,62E-185	Psap	0	Agbl4	0	Col27a1	0	Hunk	0	Pip5k1b	0	Opcml	3,82E-268	Epha5	3,67E-260	Agbl4
0	Hcn2	0	Large1	0	Trim9	2,40E-162	Atp5a1	0	Rbms3	0	Tec	0	Etv1	0	Iqsec3	0	Clvs1	5,00E-269	Itm2c	4,11E-258	Kitl
0	Gna12	0	Klhl29	0	Acss1	8,43E-143	9530026P05Rik	0	A330076H08Rik	0	Snx29	0	Serinc5	0	Tmem255a	0	Hs6st2	5,49E-267	Slc35f1	1,03E-255	Cdk6
0	Nrbp2	0	Tspan7	0	D030047H15Rik	5,64E-124	Atp1b1	0	Ptprn	0	Abhd12	0	Gm20754	0	Elmod1	0	Atp1a3	9,71E-265	Meg3	2,14E-253	9530026P05Rik
0	Josd2	0	Kctd16	0	Boc	1,89E-123	Ptn	0	Peak1	0	Plekho1	0	Sulf1	0	Glis1	0	Zfp521	1,25E-264	Camk2d	4,15E-247	Bace2
0	Heg1	0	Sptan1	0	Cntfr	6,00E-122	Scg5	0	Kcnh8	0	Abi3	0	E130114P18Rik	0	Gm6213	0	Adgrb3	2,07E-263	Rnf182	8,89E-244	mt-Co1
0	Pacrg	0	Chrm2	0	Phyhipl	2,35E-115	Camk1d	0	Atxn1	0	Btk	0	Npas3	0	Tenm1	0	Ssbp2	7,06E-262	Garnl3	9,43E-240	Dbi
0	Ndrg1	0	Brinp1	0	Gm11266	2,42E-105	Gabbr1	0	Kcnma1	0	Arhgap15	0	Inava	0	Sema6d	0	Ntrk3	1,25E-261	Ftx	7,65E-239	Ccdc30
0	Elmo1	0	Nrcam	0	Tead1	4,68E-102	Atp1b2	0	Cntn1	0	Vav1	0	Lrrc4c	0	Ccdc30	0	Kalrn	7,24E-261	Nrg3os	1,46E-238	Clu
0	Zdhhc20	0	Caln1	0	Fry	3,77E-99	Atp6v0b	0	Kcnh5	0	Il10ra	0	Jam2	0	Tshz2	0	Ptprr	1,76E-260	Srrm4	3,23E-226	Pard3b
0	Zdhhc14	0	Cntnap4	0	Tmem164	9,25E-99	Scn1a	0	Egfem1	0	Arhgap5	0	Ankrd11	0	Stxbp5l	0	Ntrk2	2,06E-259	Gpr158	1,03E-212	Efcab6
0	Ptprd	0	Syn1	0	Id2	1,81E-98	Fez1	0	Ripor2	0	Syk	0	Galnt10	0	Epb41l4b	0	Chsy3	5,14E-259	Lrp1b	1,33E-209	Ulk4
0	Bcl2l1	0	Epha5	0	Gpm6a	1,48E-92	Slc12a5	0	Cck	0	Acer3	0	Fyn	0	Prkce	0	Pdzd4	8,74E-257	Ppp2r2b	3,23E-209	Gm16083
0	Gnao1	0	Rasgef1b	0	Eva1a	1,16E-89	Sorl1	0	Unc5d	0	Msn	0	Sdc3	0	Brinp1	0	Gabbr2	8,87E-254	Sidt1	3,77E-201	Clcn4
0	Tmbim1	0	Thy1	0	Vcl	4,84E-84	Glul	0	Cfap69	0	Arhgap17	0	A930009A15Rik	0	Tspan7	0	Slc22a17	6,38E-253	Rit2	3,43E-200	Itpkb
0	Kndc1	0	Galnt17	0	Itpr2	5,09E-82	Nr3c2	0	Grm7	0	2610203C22Rik	0	Mgat5b	0	Rgs17	0	Vsnl1	1,02E-252	Gm15155	3,94E-199	Ccdc39
0	Stxbp3	0	B830012L14Rik	0	Mlc1	7,46E-80	Itm2b	0	Ntrk3	0	Agmo	0	Amz1	0	Ankrd44	0	Epb41l4b	3,74E-252	Cacng3	5,96E-196	Rmst
0	Sez6l2	0	Rgs7bp	0	Tlcd1	4,73E-79	Ywhae	0	Nrn1	0	Cd53	0	Qpct	0	Scg2	0	Pde10a	7,22E-252	Crtac1	1,42E-193	Rfx4
0	Sccpdh	0	Aff2	0	Gsdme	2,57E-76	Tspan7	0	Pde4d	0	Ski	0	Zswim5	0	Glra3	0	Neto2	2,38E-251	Ret	4,62E-191	Agbl3
0	Lamp1	0	Nrg2	0	Tmem47	2,04E-74	Vsnl1	0	Rab3c	0	Plek	0	Slc1a1	0	Kif26b	0	Plcxd3	1,14E-249	Rian	5,55E-176	Gcnt2
0	Cpm	0	Reep1	0	St3gal4	2,79E-69	Arl15	0	Prkce	0	Soga1	0	Tgfa	0	Slc2a13	0	Map2	8,36E-249	Nrp1	8,46E-170	Ednrb
0	Pik3r1	0	Syne1	0	Lfng	1,10E-66	Selenok	0	Focad	0	Mylip	0	Cyp2j6	0	Prkd1	0	Pola1	1,72E-247	Rbfox3	6,08E-169	Phkg1
0	Ephb1	0	Pcsk1n	0	Chpt1	7,00E-64	Selenof	0	Tgfbr3	0	Arhgap30	0	Csnk2a2	0	Dpyd	0	Ftx	1,39E-246	Lrfn5	1,51E-168	Dnal1
0	Slc48a1	0	Srrm3	0	Sh3pxd2b	6,58E-62	Pcsk1n	0	Ptprr	0	Hdac9	0	Etv4	0	Ptchd1	0	Csrnp3	1,02E-245	Tmem200a	5,06E-165	Ccdc173
0	Agap1	0	Cpe	0	Rapgef3	1,99E-59	Gmds	0	Maml3	0	Elf4	0	Klhl5	0	Mme	0	Camk2a	1,74E-245	Gpr176	6,32E-164	Pbxip1
0	Plekhg3	0	Ntrk2	0	Etnppl	6,42E-59	Scn8a	0	Syne1	0	Pitpnc1	0	Msrb3	0	Map6	0	Lgi1	1,93E-244	Ptprn	2,50E-162	Mt1
0	E330020D12Rik	0	Syt2	0	Eps15	6,92E-59	Dad1	0	Rtl4	0	Ifngr1	0	Gpt2	0	Pclo	0	Enah	3,24E-242	Htr2c	4,93E-162	Mt3
0	Frmd4b	0	A230057D06Rik	0	Tom1l1	7,78E-57	Glrb	0	Abtb3	0	Asph	0	Grid2	0	Shank2	0	Kcnj3	3,41E-242	Cntnap2	1,33E-162	mt-Rnr1
0	Selenop	0	Clstn3	0	Wwtr1	5,27E-57	Ctsb	0	Tenm2	0	Lims1	0	Cp	0	Nmnat2	0	Ptpre	7,79E-242	Rtl4	7,98E-160	4930578M01Rik
0	Stmn1	0	Pcsk2	0	Cables1	1,35E-55	Serinc3	0	Gabra5	0	Aim2	0	Col11a2	0	Gabra2	0	Thrb	9,37E-242	Mpped1	1,12E-158	Tsga10
0	9330117O12Rik	0	Rapgef4	0	Sat1	2,15E-54	Slc6a6	0	Kcnn2	0	Sipa1l2	0	Eps8	0	Nsf	0	Ptprm	2,33E-241	Smad3	1,48E-157	mt-Rnr2
0	A330015K06Rik	0	Gpm6a	0	Adk	5,15E-51	Tmx4	0	Brinp2	0	Picalm	0	B3gat2	0	Ctdspl	0	Snca	1,91E-237	Snca	4,08E-158	Fmn2
0	Mapt	0	Cplane1	0	Vegfa	7,09E-49	Slc22a17	0	Cttnbp2	0	Ptbp3	0	Mmp15	0	Fut9	0	Hap1	3,23E-237	Ccdc30	3,64E-156	Wwc1
0	Tmtc2	0	Ralyl	0	Scrg1	2,44E-45	Atp2b2	0	Glra3	0	Tmem164	0	Gm33680	0	Fer1l6	0	Fgf13	7,87E-237	Klhl29	1,12E-155	Osbpl3
0	Nfix	0	Ntrk3	0	Cxcl14	6,09E-44	Stmn3	0	Snap91	0	Capza2	0	Ampd3	0	Cpne7	0	Focad	2,70E-236	Cacng4	1,07E-154	Gm49417
0	Galnt6	0	Chrm3	0	Rgma	2,05E-43	Kif5b	0	Atp8a2	0	Smad3	0	Tox3	0	Igsf3	0	Gprasp2	2,72E-236	Cdh18	3,16E-154	Epb41l4a
0	Mbnl2	0	Zmat4	0	Slc1a3	3,85E-43	Insr	0	Gabrg3	0	P2rx7	0	Acss1	0	Klhl1	0	Gm44829	3,83E-236	Zfp385b	5,20E-152	Dmd
0	Hecw2	0	Gm40841	0	Dock4	8,34E-42	Pid1	0	Slc24a3	0	Chd7	0	Zbtb20	0	Elfn1	0	Tcerg1l	5,93E-236	Ccdc85a	2,93E-148	Cep126
0	Mob3b	0	Gpc5	0	Nckap5	1,04E-41	Hip1	0	Camk2n1	0	Chd9	0	Csmd3	0	Tmtc1	0	Rgs17	7,43E-236	Grm7	1,05E-147	Msi2
0	Sh3d19	0	Kcnip1	0	Wasf3	1,52E-41	Tcf25	0	Gabrg2	0	Ssh2	1,42E-300	Cdk14	0	Mctp2	0	Negr1	9,17E-235	Nalcn	3,23E-147	Mok
0	Mast3	0	Atp6v0c	0	Erbb4	4,58E-41	Map1b	0	Ntrk2	0	Frmd4a	1,50E-299	Tpm1	0	Fnbp1l	0	Tnik	1,15E-234	Snhg11	4,02E-146	Tom1l1
0	Unc5c	0	Tenm3	0	Fstl1	6,62E-41	Fry	0	Gabbr2	0	Slc16a6	1,36E-298	Lrp1b	0	Rap1gap2	0	Prss12	2,84E-235	Syt5	3,25E-144	Crocc
0	Cpd	0	Pclo	0	Robo2	9,00E-40	Serinc1	0	Calb1	0	Asap1	2,07E-296	Hip1r	0	Kcnd3	0	Stxbp5	8,47E-234	Ptprs	2,51E-143	mt-Nd3
0	Serpinb1a	0	Hs6st2	0	Mtss2	1,46E-39	Itm2c	0	Slc35f1	0	Gdi2	1,08E-293	Lnx1	0	Snap91	0	Kcnn2	2,08E-233	Dpysl3	6,76E-136	Rfx3
0	Rps6ka5	0	Pak3	0	Ghr	3,16E-37	Spock2	0	Hs6st2	0	Rnf180	1,21E-291	Stard9	0	Dpysl3	0	Shisa9	4,64E-232	Rap1gap2	4,23E-135	Zfp36l1
0	Nfe2l3	0	Adgrb3	0	Gpd2	1,87E-34	Kif1a	0	Caly	0	Gsap	4,31E-290	Chd7	0	Plppr1	0	Acp1	1,03E-230	Plxnc1	3,25E-134	Ccdc138
0	Srcin1	0	Spock2	0	9630028H03Rik	3,13E-34	Alcam	0	Pcsk1n	0	Rab8b	3,32E-288	Kcnd3	0	Abr	0	Luzp2	1,20E-229	Gm19744	1,93E-132	Tex9
0	Klhl4	0	Rab3c	0	Sorbs1	3,06E-32	Syt11	0	Nts	0	Large1	3,57E-284	Syn2	0	Chsy3	0	Pde11a	2,69E-228	Unc80	5,67E-129	Cacnb2
0	Efcab14	0	Slc22a17	0	Zfp521	7,03E-32	Pcmt1	0	Stxbp5l	0	Gns	5,81E-282	Ncald	0	Gm15155	0	Ablim1	7,86E-228	Man2a1	1,25E-128	Fam227a
0	Qdpr	0	Map2	0	C130071C03Rik	2,84E-31	Calr	0	Grk5	0	Man1a	2,21E-280	2610035D17Rik	0	Csrnp3	0	Tshz2	2,03E-225	Gabrg3	3,64E-126	Lca5
0	Gas7	0	Gm44562	0	Chd9	1,02E-29	Nsf	0	Dok6	0	Rps6ka1	1,04E-279	Pcdh17	0	Nmur2	0	Usp3	2,69E-225	Ephb2	2,17E-125	Scml4
0	Gm13905	0	Osbpl9	0	Tcf7l2	4,05E-28	Grina	0	Adgrl2	0	Crlf3	5,44E-279	Gm48091	0	Syt7	0	Slc12a5	4,54E-225	Sgsm3	2,30E-123	Mt2
0	Gm21984	0	Ndfip1	0	Appl2	3,25E-26	Mprip	0	Dync1i1	0	Zfp652	5,53E-279	Mb21d2	0	Anks1b	0	Prkcb	2,83E-224	Celf2	4,53E-123	Strbp
0	Bcas1os2	0	Ptprn	0	Myo10	8,17E-26	Resp18	0	Nhs	0	Maml2	4,53E-275	Pcdh11x	0	Sgsm1	0	D030068K23Rik	1,15E-222	Samd12	5,34E-123	Wwtr1
0	Galnt5	0	Gm56999	0	Lpp	1,11E-24	Kcna1	0	Bmerb1	0	Tspan14	4,64E-275	Rnf144a	0	Spock2	0	Sh3gl2	6,20E-222	B230209E15Rik	2,92E-117	Sntg2
0	Gjc2	0	Tmx4	0	ENSMUSG00000121513	5,63E-22	Zbtb20	0	Cacna1b	0	Snx5	6,37E-275	Fgf12	0	Sh3gl2	0	Tshz1	1,75E-221	Ano3	1,31E-113	Vmn2r30
0	Osbpl1a	0	Sh3gl2	0	Pnpla7	5,68E-22	Mllt3	0	Dpp10	0	Map3k5	1,30E-273	Arsb	0	Wscd2	0	Gm44560	4,92E-221	Hs3st4	2,04E-113	Mob3b
0	Abhd17b	0	Epb41	0	Arhgap5	3,76E-21	Aplp2	0	Mmp16	0	Pla2g4a	3,50E-267	Limd1	0	Sybu	0	Sst	1,28E-220	Pcsk1n	4,96E-112	Hsph1
0	Folh1	0	Zfp385b	0	Gm35188	4,57E-20	Rbfox2	0	Casz1	0	Tm6sf1	3,41E-266	Csgalnact1	0	Casz1	0	Camta1	2,09E-220	Cabp1	5,47E-111	Kcnip4
0	Ube2d1	0	Fat3	0	Ldhb	5,09E-20	Gm56999	0	Itm2c	0	Hps3	1,03E-264	Pllp	0	Gm49685	0	Slc4a10	6,07E-219	Celf3	1,54E-109	Plod2
0	Kif13a	0	Gria1	0	Slc22a4	1,41E-18	Nedd4	0	Aff2	0	Rplp1	5,28E-264	Tspan3	0	Slc23a2	0	Plxna2	7,35E-219	Lrpap1	1,14E-108	Zbtb20
0	Unc5b	0	Tenm2	0	Ntrk2	2,59E-18	Prrc2b	0	Bcl2	0	Ly6e	1,02E-262	Ncam2	0	Trank1	0	Zfp804a	1,03E-216	Slc32a1	3,86E-107	Ift81
0	Rftn1	0	Atxn1	0	Hsd11b1	3,52E-17	Atp2a2	0	Gm40841	0	Cotl1	1,27E-261	Asrgl1	0	Amph	0	Epha3	1,07E-216	Lrfn2	7,19E-107	Katnal2
0	Inpp5f	0	Pde8b	0	Gabrg1	1,77E-15	Tmem30a	0	A230057D06Rik	0	Ipcef1	6,98E-260	Hip1	0	Dlgap3	0	Prlr	4,16E-216	Chl1	3,20E-106	Vamp1
0	Epn2	0	Xkr4	0	Rcn2	2,64E-15	Lgmn	0	Galnt18	0	Nuak1	1,40E-259	Sh3rf1	0	Cacng4	0	Sybu	5,12E-215	Glce	6,94E-107	Ift88
0	Mboat1	0	Rnf157	0	Znrf3	3,09E-15	Rapgef2	0	Ptprs	0	Heatr5a	4,96E-259	Nalcn	0	Frmd3	0	Cacna1b	5,72E-213	Fxyd6	9,99E-105	Ttc28
0	Trim2	0	Adam23	0	Laptm4a	2,84E-14	Garre1	0	Rbms1	0	Stk10	1,37E-255	Unc13c	0	Cmip	0	Cnksr2	2,22E-212	Resp18	2,51E-103	Dchs2
0	Prima1	0	Runx1t1	0	Gm48747	3,91E-14	Igf1r	0	Adcy2	0	Grb2	4,95E-254	Bcas1	0	Camkv	0	Gucy1a2	3,88E-212	Hecw1	8,98E-103	Bicc1
0	Cldn14	0	Unc13c	0	Dmd	1,00E-13	Snap25	0	Xkr4	0	Znrf2	3,96E-250	Gjc3	0	Cyria	0	5530401A14Rik	2,15E-211	Rab3c	2,13E-103	Ift74
0	Secisbp2l	0	Cdh12	0	Zhx3	1,68E-13	Trpm3	0	ENSMUSG00000121513	0	Sall1	5,61E-249	Evi5l	0	Chst9	0	Gaa	1,96E-209	Ajap1	5,10E-103	Sorbs1
0	Agmo	0	Clvs1	0	Slc38a3	1,38E-11	Hspa5	0	Trank1	0	Rap1b	6,20E-248	Rims1	0	Pgrmc1	0	Kat6b	1,02E-208	Ptchd1	7,64E-102	Meis2
0	Slco3a1	0	Clstn1	0	Dpf3	2,69E-09	Arl6ip1	0	Rtn4rl1	0	Myh9	1,29E-247	Pbx1	0	Gabra3	0	Bmper	1,96E-209	Plcb1	3,21E-100	Shroom3
0	Picalm	0	Mapk10	0	Tsc22d3	6,69E-08	Ptprm	0	Pacsin1	0	Scoc	6,01E-245	4930445B16Rik	0	Cpne5	0	Klhdc10	5,29E-208	Dlg2	1,62E-99	Csmd1
0	Arhgef2	0	Slc35f4	0	Itpr1	2,33E-07	Zmiz1	0	Syt7	0	Hexa	2,43E-243	Pcmtd2	0	Gprasp2	0	Ak5	1,60E-207	Dapk1	4,84E-97	Arhgef4
0	Kif6	0	Vwa5b2	0	Slco1c1	2,61E-06	Ppib	0	Anks1b	0	Rtn4rl1	3,97E-243	Sez6l	0	B830012L14Rik	0	Slc8a3	2,16E-207	Gm15261	2,17E-96	Nin
0	Prkd3	0	Klhl32	0	Arhgef12	1,17E-05	Selenop	0	Lmx1b	0	Cux1	4,74E-242	Gpcpd1	0	Atp10a	0	Man1a	1,95E-205	Sez6	3,29E-96	Nfia
0	Lrrc8b	0	Snph	0	Timp3	1,68E-05	Sgms1	0	Spock2	0	Gtf2h2	2,67E-238	Khdrbs2	0	A330008L17Rik	0	Nptx1	5,18E-205	Cracdl	7,37E-96	Zbtb7c
0	Dock9	0	Gm26871	0	Lrp1	1,92E-06	Emc7	0	Scn3a	0	Scamp2	4,99E-238	Dok6	0	Bnc2	0	Myo16	6,42E-205	Frmpd4	1,63E-95	Ccdc171
0	Fez1	0	Unc5d	0	Frem1	6,26E-05	Gnb1	0	Tac2	0	Gm16337	1,82E-235	Ppp2r2b	0	Ksr2	0	Mpped1	2,18E-204	Matn2	2,05E-95	Macf1
0	Ankrd28	0	Nol4	0	Gfap	1,03E-04	Afdn	0	Arhgap6	0	Fau	4,87E-235	Rap1gap	0	Npy1r	0	Rnf150	2,87E-202	Caln1	3,05E-94	Arhgef33
0	Hipk2	0	Aff3	0	Hif1a	1,17E-02	Diaph2	0	Ralyl	0	Pacsin2	3,58E-233	Zmiz1	0	Tex15	0	Gm15398	4,84E-202	Macrod2	2,85E-93	Atxn1
0	Taldo1	0	Upp2	0	Timp4	1,17E-02	Pura	0	Entrep2	0	Slc8a1	5,04E-231	Tnik	0	Adamts16	0	Dapk1	8,25E-202	Ttc3	3,32E-92	Zfpm2
0	Il33	0	Mpped2	0	Gramd3	1,03E-02	Cltc	0	Unc13b	0	Macf1	9,52E-232	Fign	0	Slc16a11	0	Nrg2	5,15E-201	Mgll	2,48E-91	Apoe
0	Kcnj10	0	Adcy8	0	Cyp7b1	5,38E-01	Hsp90b1	0	Camta1	0	Csmd3	2,37E-227	Ppib	0	Mapk4	0	Amph	6,41E-201	Chst1	2,68E-90	Dync2i1
0	Padi2	0	Kalrn	0	Fnbp1l	7,25E-01	Esyt2	0	Gm15738	1,27E-305	Wnk1	1,65E-226	Ppp1r14c	0	Glp2r	0	Vps13a	7,93E-201	Scg3	4,53E-88	Tenm3
0	Eeig1	0	Stmn2	0	Mboat2	1,80E+00	Rbms1	0	Trerf1	8,32E-303	Gm26542	1,67E-226	Pik3r1	0	Rgs9	0	Ptprn	9,77E-201	Lingo2	3,74E-85	Cep128
0	St3gal4	0	Sv2c	0	Tprkb	2,32E+00	Atp6ap2	0	Glra1	3,00E-302	Arpc2	3,33E-225	Lima1	0	Tanc2	0	Fnbp1l	1,83E-199	Kcnma1	3,83E-84	2210408I21Rik
0	Daam1	0	Fmn2	0	Arhgef28	3,15E+00	ENSMUSG00000121513	0	Cdk14	1,00E-300	Man1c1	4,34E-225	Pde8b	0	Mctp1	0	Lrrc3b	4,65E-198	Map3k5	1,56E-82	Nudt4
0	Dip2b	0	Prkcb	0	Ntrk3	3,67E-01	Canx	0	Grb10	7,30E-299	Pld1	8,21E-223	Ptpn4	0	Slc16a2	0	Ptger3	2,29E-194	Dclk1	2,51E-82	Myo10
0	Vps8	0	Focad	0	Slc41a1	8,33E+01	Emc10	0	Mllt3	3,15E-298	Rock2	2,88E-222	Ctnna2	0	Plcb4	0	B830012L14Rik	6,85E-194	Cacnb2	6,28E-82	Reln
0	Ccp110	0	Med12l	0	Prrx1	1,88E+02	Mpc1	0	Slc4a10	1,91E-297	Zeb2	2,59E-216	Cd81	0	Gm11418	0	Scn3a	1,44E-193	Xkr4	5,22E-80	Wdr35
0	Foxn3	0	Inpp4b	0	Cecr2	1,83E+04	Pja2	0	Shank2	1,48E-293	Skil	3,39E-216	Myo5a	0	Cspp1	0	Ppp3ca	3,14E-192	Arhgap6	2,44E-79	Morn1
0	Tjp2	0	Cacna1e	0	Baalc	5,84E+04	Susd6	0	Plcb4	6,63E-287	Eml4	3,55E-212	Rev3l	0	Ranbp17	0	Gm15563	4,65E-192	Sgsm2	3,37E-79	Mir99ahg
0	Itpk1	0	Pdcd7	0	Lrrtm3	5,55E+03	Dlc1	0	Clstn1	9,40E-284	Daglb	6,33E-212	Lrrc7	0	Sptb	0	Zdhhc2	1,34E-191	Gm12064	5,08E-77	Itm2c
0	Pla2g4a	0	Nyap2	0	Gm2a	3,17E+06	Cpe	0	Ccdc85a	4,03E-283	Tbc1d16	9,56E-208	Bcas1os2	0	4930444A19Rik	0	Uggt2	1,60E-191	Sorbs2	5,96E-77	Maml2
0	Cyth1	0	Syn2	0	Agpat5	5,55E+06	Marchf6	0	Mir124a-1hg	5,68E-282	Sat1	1,37E-208	Egfem1	0	Synpr	0	Gabra3	8,61E-190	Celf5	2,52E-76	Sorbs2
0	Ppp2r2a	0	Adgrl3	0	Abhd3	6,68E+06	Mbp	0	Atp6v0c	1,85E-280	Wipf1	1,66E-207	Nfia	0	Greb1l	0	Smyd3	8,34E-189	Colec12	2,99E-76	Slc4a4
0	Lpgat1	0	Sclt1	0	Soat1	1,65E+08	Rapgef4	0	Macrod2	1,60E-278	Pan3	4,44E-203	Farp1	0	Syt5	0	Gm40841	1,17E-188	Gpc3	1,10E-74	Cspp1
0	Trim36	0	Ano3	0	Gm11713	1,92E+08	Reep5	0	Tusc3	2,56E-275	Jmjd1c	1,10E-201	Dock1	0	Pdzd4	0	Gm15397	3,40E-188	Cd200	1,47E-74	Ubxn11
0	Gm38304	0	Arpp21	0	Cped1	6,99E+08	Tm9sf3	0	Gm2694	6,40E-272	Ttc28	5,56E-199	Sipa1l1	0	Tmem130	0	Sema6d	2,88E-186	Olfm2	2,98E-74	Cep83
0	Wnk1	0	Atp6v0a1	0	Slc15a2	4,03E+09	Peak1	0	Kif26b	1,43E-271	Tpm3	5,74E-198	Unc5c	0	Magi1	0	Fras1	3,54E-187	Cacna1b	6,69E-74	Tmem47
0	Arhgef28	0	Kcnc1	0	Rreb1	0.00184183	Prkg1	0	Cacnb2	8,41E-271	Sh3kbp1	6,51E-196	Ldlrad4	0	Scaper	0	4930438E09Rik	4,91E-186	Tmem91	3,53E-73	Ankrd6
0	Ptn	0	Trio	0	Son	0.00291914	Atp1a1	0	A330008L17Rik	1,46E-262	Mknk1	2,82E-193	Pcdh10	0	Gm5441	0	Sorbs2os	4,14E-186	Cpne2	7,31E-72	Dync2h1
0	Map4k4	0	5730522E02Rik	0	9430041J12Rik	0.00511518	Klf12	0	Klhl32	3,43E-260	Ptp4a2	5,08E-193	Fat3	0	Hmgcll1	0	Serpinb1b	3,39E-184	Khdrbs3	1,82E-71	Atp2b4
0	Mpzl1	0	ENSMUSG00000121513	0	Phkb	0.00587301	Pbx1	0	Osbpl9	2,60E-259	Mctp1	1,79E-192	Igsf9b	0	Fgfr1	0	Sidt1	8,36E-184	Mmp16	3,27E-70	Ophn1
0	Gprc5b	0	Ank1	0	Clybl	0.00719646	Gpc6	0	Pclo	1,18E-256	Spacdr	1,96E-192	Cdh20	0	Cnksr2	0	Hoxa9	1,41E-183	Plxna2	5,32E-70	Gm17135
0	Pcdh9	0	Nav2	0	Palld	0.0202506	Cdk8	0	Sgip1	1,64E-256	Tbc1d22a	4,06E-192	Ccser1	0	Adgrl2	0	Plpp4	2,69E-183	1700024B18Rik	1,31E-66	Rpgrip1l
0	Rassf2	0	Prkce	0	Fxyd1	0.0292459	Ndfip1	0	Rgs17	5,10E-256	Dgkd	4,14E-187	Lpcat2	0	Uggt2	0	Tgfbr3	2,65E-182	Ppp3ca	4,38E-63	Slc38a1
0	Klf13	0	Rora	0	Glis3	0.0653853	Rock2	0	Ica1	1,60E-254	Camk1	1,57E-185	Prkcb	0	Sesn3	0	Adgrl2	9,70E-182	Rnf165	8,95E-63	Tmem108
0	Vldlr	0	Wnk2	0	Gm40578	0.117013	Tjp1	0	Arfgef3	2,83E-254	Pid1	9,90E-183	Slc6a1	0	Phc2	0	Tmem163	1,11E-181	Epha7	9,61E-63	Ccdc191
0	Map4	0	Fchsd2	0	Adgrg1	0.426345	Ttc3	0	Med12l	6,06E-252	Ctsa	1,00E-182	Spata6l	0	Vav3	0	Plcl2	1,91E-181	Prr16	1,38E-61	St3gal6
0	Arap2	0	Atp2b1	0	Fgd6	1	Gpcpd1	0	Cit	1,56E-247	Gng2	7,03E-181	Nfib	0	Plekha5	0	Wscd2	6,37E-182	Tcerg1l	1,65E-61	Ascc1
0	Pkp4	0	Grina	0	Lhfpl3	1	Apod	0	Pknox2	1,61E-244	Gnaq	5,49E-180	Cobll1	0	Nsg2	0	Rimbp2	1,95E-180	Macrod1	1,76E-61	Fads2
0	Fign	0	Cacna2d2	0	Xylt1	1	Pdia3	0	Elapor1	5,67E-242	Cltc	1,03E-177	Ankrd6	0	Syt14	0	Hoxc6	4,27E-180	Rasgrf1	1,52E-60	Cntrl
0	Sulf2	0	Mctp1	0	Aox1	1	Ablim1	0	Susd4	1,28E-239	Rin2	1,51E-178	Fbn2	0	Pgap1	0	Rps6ka2	6,47E-179	Slc6a1	1,42E-60	Galk2
0	Ano4	0	Klf12	0	Gm15283	1	Tecr	0	Slc24a4	3,50E-238	Tubgcp5	2,09E-176	Sash1	0	Neto2	0	Bmerb1	1,08E-177	Rims2	4,39E-60	Utrn
0	Gm48742	0	Ankrd55	0	Zeb1	1	Rtn1	0	D430041D05Rik	7,39E-237	Il6st	2,29E-176	Fmn2	0	Nek10	0	Cyria	5,84E-178	Grik4	8,51E-57	Rabl2
0	Dixdc1	0	Trerf1	0	Nr3c2	1	Faim2	0	Xkr6	2,41E-236	Camk2d	2,34E-174	Pdlim5	0	Slc6a17	0	Ccdc30	1,43E-176	Scn2a	1,16E-55	Fzd3
0	Micall1	0	Celf2	0	Selenop			0	Shisa6	7,26E-234	Git2	2,80E-174	Alk	0	Akap6	0	Tshz3	1,48E-177	Klhl32	3,71E-55	Odf2l
0	Phactr4	0	Rgs17	0	Sorcs2			0	D030068K23Rik	8,29E-232	H2-D1	2,64E-173	Xrcc4	0	Gm12158	0	Glra3	5,14E-177	Svop	7,69E-55	Baiap2
0	Dusp16	0	Map2k4	0	Arhgap42			0	Frrs1l	2,65E-231	Evl	1,19E-172	Thsd7a	0	Tspan13	0	Olfm3	7,43E-175	Ndfip1	1,43E-54	Sobp
0	Dlg1	0	Chgb	0	Rab34			0	Cnksr2	1,93E-229	Ptpn1	3,21E-172	Cadm2	0	Prkg2	0	Trank1	4,17E-174	Skap1	4,89E-54	Rora
0	Limch1	0	Snrpn	0	Cachd1			0	Smarca2	8,01E-230	Dip2b	2,32E-171	Sox8	0	Gm15577	0	Slit1	5,35E-174	Gabrb3	1,67E-53	Lca5l
0	Enox1	0	Trpc5	0	Frmd4a			0	Cacnb4	3,39E-228	Prkcb	3,57E-170	4932443L11Rik	0	Disp3	0	Ntng1	7,49E-174	Clvs1	3,98E-53	Cdk17
0	Nfasc	0	Ptprr	0	Paqr7			0	Slc8a3	3,43E-227	Ppcdc	7,79E-170	9630028H03Rik	0	1700120O09Rik	0	Zcchc18	9,93E-174	Snhg14	4,30E-54	Erich3
0	Gnai1	0	Gm45341	0	Stox2			0	Gm15261	3,47E-227	Mgat5	2,03E-169	Sorcs1	0	Sergef	0	Necab1	1,13E-173	Dkk3	5,65E-53	Stk3
0	Il18	0	Faim2	0	Macf1			0	Slc22a17	1,15E-225	Clint1	9,15E-168	Vwc2	0	Gm11417	0	4930532I03Rik	2,62E-173	A230057D06Rik	1,81E-52	Rpgr
0	Neo1	0	Sptbn4	0	Stk32a			0	Prr16	1,64E-225	Sh3pxd2a	4,91E-166	Mgll	0	Tiam1	0	Fam163a	9,91E-173	Ankrd6	1,01E-51	Gja1
0	Prrg1	0	Nebl	0	Abca1			0	Tmem108	3,52E-224	Nfkb1	2,51E-165	Fip1l1	0	Rtn4rl1	0	Hoxc4	4,86E-173	Mgat5b	2,19E-50	Pacrg
0	Itgav	0	Tango2	0	Asrgl1			0	Satb1	3,46E-216	Clta	3,20E-164	Ptprm	0	Plppr5	0	Itpr1	1,84E-171	Gprasp2	3,66E-50	Dnaaf9
0	Exoc6b	0	4930578G10Rik	0	Pid1			0	Sybu	1,44E-214	Ints6l	9,05E-164	Wipf1	0	Kcng2	0	Slc7a14	2,42E-171	Tspan33	4,52E-50	Hipk1
0	Dnajb2	0	Arhgap44	0	Msi1			0	Tenm1	1,24E-211	Actr2	3,60E-162	Scfd2	0	Zkscan16	0	Ajap1	2,59E-171	Cyria	1,05E-52	Grk4
0	Cd9	0	Glrb	0	Mras			0	Faim2	7,57E-211	Stard9	3,50E-160	Kcnma1	0	Gm13986	0	Nsg2	6,74E-171	5730522E02Rik	1,02E-48	Chpt1
0	Adam19	0	Kctd8	0	Ptprm			0	Pak3	5,71E-210	Ankrd11	2,34E-159	Tsc22d1	0	Nbea	0	Gm20696	6,25E-170	Igsf3	1,52E-48	Arhgap42
0	B430010I23Rik	0	Sybu	0	Myo6			0	Tnik	2,61E-208	Uvrag	3,75E-159	Tmco3	0	B3gat2	0	Pknox2	5,42E-169	Mir99ahg	6,02E-48	Cachd1
0	Sort1	0	Sgip1	0	Arxes2			0	Glis1	2,08E-206	Ctsb	2,44E-158	Dock9	0	Unc13b	0	Gm17276	1,17E-168	Abtb3	1,23E-47	Lgi1
0	Gm26936	0	Grm8	0	Irak2			0	Mapk10	4,18E-202	Cdc42	6,50E-158	Akt3	0	Nwd2	0	Camk2b	5,85E-168	Pclo	2,42E-47	Prag1
0	App	0	9530059O14Rik	0	Ctnna3			0	Syt16	3,84E-201	Pkn1	1,20E-156	Marchf1	0	Zdhhc2	0	Zwint	1,29E-167	Myo16	5,96E-48	Ttc8
0	Cep97	0	Mir124a-1hg	0	Pdlim5			0	Cers4	2,14E-200	Tbc1d9	1,97E-157	Tmem108	0	Glce	0	Clvs2	6,35E-168	Csrnp3	1,63E-45	Zfp462
0	Erbb4	0	Garnl3	0	Tagln3			0	Pdzd4	5,34E-200	Elf1	4,76E-155	Cadm1	0	Tmem200a	0	1700086L19Rik	2,24E-165	Col4a1	9,18E-44	Ccdc57
0	Tcf4	0	Zranb2	0	Eno1			0	Kctd16	1,62E-199	Zfand3	5,90E-154	Large1	0	Cacna1h	0	Matk	4,25E-164	Gm16105	1,94E-44	Tacc2
0	Ptk2	0	Rimbp2	0	Zfhx3			0	Fgf13	4,62E-199	Gm35188	1,90E-150	Shc3	0	Nhsl2	0	Rap1gap2	4,64E-164	Cdh22	2,12E-43	Ankrd42
0	Plekha1	0	Jazf1	0	Syn2			0	Kazn	1,27E-198	Morc3	9,31E-150	Sirt2	0	Myo1b	0	Nhsl2	8,94E-164	Hoxb8	1,02E-43	Nckap5
0	Actb	0	Macrod2	0	Nmur2			0	Mrtfb	1,32E-196	Cbl	2,51E-149	Cadps2	0	Stum	0	Srrm4	1,74E-163	Cadps	3,44E-42	Lekr1
0	Marchf1	0	Csrnp3	0	Itsn1			0	Fat4	8,48E-195	Ncoa3	1,33E-149	Ppm1e	0	Gm57223	0	Lmx1b	4,49E-163	Sptb	5,43E-42	Fat3
0	Lrrn1	0	Plcxd3	0	Ston2			0	Sptb	9,86E-196	Mapk14	1,86E-146	Gabrg3	0	Arhgef3	0	Trhde	7,70E-163	Cacna1g	5,51E-42	Wdpcp
0	Lrp1b	0	Negr1	0	Plcd4			0	Eml5	2,81E-191	Mir99ahg	2,91E-146	Me3	0	Cacng3	0	Hoxc8	9,82E-163	Ncoa7	4,68E-41	Gm45844
0	Ncam2	0	Grm7	0	Tnfrsf19			0	Trpc5	1,49E-189	Celf2	5,08E-146	Gpld1	0	Gpr26	0	Rundc3b	1,20E-163	Rnf150	9,04E-41	Spata6
0	Mettl7a1	0	Ablim1	0	Gk			0	Fam184a	1,65E-189	Pwwp2a	3,17E-144	Plce1	0	Dlg2	0	Chrna7	1,35E-162	Plcb4	1,60E-40	Efcab2
0	Dgki	0	Luzp1	0	Klf9			0	Ajap1	3,34E-189	Pard3b	3,85E-144	Syne1	0	Fam184b	0	Cadps2	3,57E-162	Grid2	3,23E-40	Slf1
0	Fgfr2	0	Tecr	0	Lrrc4c			0	Trio	1,34E-188	Lpin2	4,43E-142	Kcnh5	0	Bmp3	0	Camkv	7,33E-163	Astn1	4,09E-40	Adcy2
0	Ctnna3	0	Astn1	0	Nol4			0	Mctp1	3,47E-187	Fndc3b	1,08E-142	Dpysl3	0	Mrap2	0	Igsf3	2,49E-161	Spon1	6,68E-39	Polk
0	Tesk2	0	Ptprt	0	Rrbp1			0	Me3	2,14E-186	Cerk	3,50E-141	Ninj2	0	Gm43507	0	Chd5	1,88E-160	Sorbs2os	1,87E-38	Pbx4
0	Txndc16	0	Dzank1	0	Gna13			0	Sidt1	3,65E-185	Gm46367	1,20E-140	Ntrk2	0	Celf6	0	Gap43	7,22E-160	Basp1	3,00E-38	Rreb1
0	Trim35	0	Podxl2	0	Atp5o			0	Rbfox2	6,76E-183	Rptor	9,75E-140	Macrod2	0	Dclk3	0	Kcnq2	1,11E-159	Pdzd4	3,67E-38	Pcnx4
0	Ank3	0	Zeb1	0	Desi2			0	Gm44829	1,48E-181	Peli1	2,39E-139	Nol4	0	4930570G19Rik	0	Hoxb6	7,48E-158	Trerf1	8,77E-38	Wwox
0	Kif1b	0	Scn1b	0	Snta1			0	Fat3	4,38E-181	Mtdh	1,32E-138	Tshz2	0	Ankrd6	0	Tro	3,09E-158	Atp6v0c	1,18E-37	Gas6
0	Osbpl7	0	Calm2	0	Kifc3			0	P2ry14	4,46E-180	Frmd4b	1,35E-137	Slc9a9	0	Celf5	0	Auts2	8,25E-156	Pianp	1,44E-37	Zhx2
0	Mink1	0	Dner	0	Car14			0	Sorbs2os	5,84E-178	Kansl1	1,30E-134	Dennd2a	0	Zmym1	0	Cep112	1,66E-154	Nalf1	2,04E-37	Ddx5
0	Abtb2	0	Dnm1	0	Macrod1			0	Chga	4,55E-179	Actr3	1,49E-134	Pknox2	0	Fzd3	0	A830012C17Rik	3,55E-154	Scg5	3,36E-38	Abca1
0	Nbas	0	Tshz2	0	Pfkp			0	Upp2	9,30E-177	Adam17	4,94E-134	Sycp2	0	Plekha7	0	Calb1	6,80E-154	Gnas	8,05E-37	Oxr1
0	Sash1	0	Sorbs2os	0	Msmo1			0	Enah	9,52E-176	Capzb	2,57E-132	Tanc1	0	Camk2n1	0	Skap1	9,68E-154	Cacna1c	1,51E-37	Ccdc88c
0	Tcf12	0	Gabra3	0	Zhx2			0	Epb41l4b	9,18E-174	Man1a2	2,98E-131	Dpp6	0	Rab3b	0	Pcnx2	6,85E-153	Wscd2	2,46E-36	Stxbp4
0	B3galt5	0	D430041D05Rik	0	Cdh10			0	Hoxb6	3,11E-171	Rnf216	4,41E-131	Mcu	0	Lrrn3	0	Arhgef3	1,58E-152	Tmem130	8,31E-36	Bbof1
0	Ptma	0	Iqsec3	0	Epha4			0	Csrnp3	2,10E-170	Snx13	2,20E-130	Nkain3	0	Gm13481	0	Ankrd55	4,77E-152	Zmym1	1,81E-36	Cep89
0	Tmem178b	0	Dmd	0	Fam228b			0	Parp8	3,82E-168	Mitf	1,18E-129	Psd3	0	Slitrk1	0	Hoxc9	6,30E-152	Gap43	4,79E-35	Sec24d
0	Mitf	0	Me3	0	Gulp1			0	Stau2	1,43E-162	Zmiz1	3,20E-129	Wscd1	0	N4bp2	0	Zmym1	1,48E-151	Cacna2d2	5,55E-35	Mpdz
0	Npc2	0	Sgcd	0	Ddah1			0	Pitpnm3	5,25E-162	Psap	4,97E-129	Arhgap24	0	Lncenc1	0	Siah3	6,23E-152	Erc2	1,52E-34	Ehbp1
0	Slc38a2	0	Chga	0	Ctsl			0	Gaa	2,69E-161	Cacnb2	7,46E-127	Laptm4a	0	Spint2	0	Nbea	1,08E-150	Gm44829	1,52E-34	Cdk14
0	Cdc42bpa	0	Cacng2	0	4930545L23Rik			0	Rgl1	4,66E-161	Arhgap39	1,30E-126	Sh3rf3	0	Dnah9	0	Zmiz1os1	1,16E-150	Col4a2	1,94E-34	Pitpnm2
0	Tanc1	0	4930555F03Rik	0	Slc2a1			0	Fry	1,43E-160	Gm55122	1,29E-125	Ptprs	0	Dpysl5	0	Syt5	1,92E-150	Spock1	5,73E-34	Tbc1d32
0	Syt11	0	4933406I18Rik	0	Map2k6			0	Syp	4,84E-160	Jak1	1,82E-126	Agpat5	0	Gm37928	0	Chd3	2,28E-150	Dclk3	9,54E-35	Cfap20
0	Fryl	0	Traf3	0	Hivep3			0	Syt9	3,48E-154	Wdr44	1,14E-125	Arl15	0	Gpc3	0	Tspan33	1,08E-148	Cttnbp2	2,94E-32	Sfxn5
0	Gm11149	0	Atrnl1	0	Errfi1			0	Cask	3,48E-153	Ptprm	2,56E-123	Sobp	0	Celf3	0	Wdr17	1,53E-147	Grb10	5,27E-32	Ift80
0	Cdh10	0	Dtnb	0	Ablim1			0	Pcbp3	1,40E-152	Tmem135	7,81E-123	Galnt13	0	Gm11817	0	Fstl4	1,31E-146	Gria3	7,88E-31	Wls
0	Tmcc1	0	Tnik	0	Mfn1			0	Airn	1,97E-154	Extl3	2,65E-120	Adamts6	0	Drgx	0	Marchf4	2,67E-146	Csmd2	1,65E-30	Scai
0	Sorcs1	0	Nsg1	0	Ppp2r5a			0	Zranb2	3,14E-151	Rnf169	1,74E-119	Gpm6a	0	Nrep	0	Zfp831	3,11E-146	Rasgef1a	1,71E-30	C2cd3
0	Baz2b	0	Gm32647	0	Mir9-3hg			0	Opcml	3,52E-150	Abi1	2,92E-119	Grik2	0	Gm15398	0	Rab27b	3,84E-146	Man1a2	2,36E-30	Plce1
0	Sirt2	0	Kif5a	0	Etv5			0	Timp2	6,09E-148	Rbm39	1,28E-118	Zdhhc2	0	Wdr6	0	Gna14	9,16E-146	Slit3	6,15E-30	Ptpn13
0	Pcyt1b	0	Gm12239	0	Zbtb20			0	Kcnc1	1,92E-146	Pvt1	4,49E-118	Ophn1	0	Iqgap2	0	Car11	1,10E-145	Kcnt1	1,35E-30	Cnn3
0	Retreg1	0	Hdac9	0	Aco2			0	Cyria	1,23E-145	Atxn7l1	1,29E-117	Lrrfip1	0	Syt6	0	Prkar2b	1,49E-145	Gm15414	5,50E-29	Trps1
0	Adap1	0	Kcnq5	0	Cap2			0	Mtss1	1,20E-144	Retreg1	8,48E-116	Thsd7b	0	Cnr1	0	Ap1s2	2,32E-145	Srrm3	5,74E-29	Ston2
0	Ppp2r3a	0	Fhod3	0	Antxr1			0	Patj	4,05E-144	Phf14	2,26E-115	Sgip1	0	Gm15397	0	Gpr101	2,72E-145	Syt4	6,04E-29	Dalrd3
0	Sgk3	0	Slc8a3	0	Etv6			0	B3gat1	2,41E-143	Taok3	1,24E-112	Prkca	0	Slitrk5	0	Celf5	2,88E-145	Ube3a	1,71E-28	Tbc1d31
0	Slc20a2	0	Cdh8	0	Dnah7b			0	Tmem132d	2,15E-142	Apoe	2,70E-111	Sparc	0	Cpne2	0	Hoxb3	2,90E-145	Flrt1	2,49E-27	Hbb-bs
0	5031439G07Rik	0	Sipa1l1	0	Abat			0	Reep1	8,58E-142	Osbpl11	3,43E-111	Thrb	7,70E-303	Bmper	0	Dkk3	3,95E-145	Spata6l	5,06E-27	Pbx1
0	Npc1	0	Enah	0	Reln			0	Gm11417	2,76E-141	Arid1a	8,77E-111	Spred1	5,03E-301	B230209E15Rik	0	1700123O21Rik	7,44E-144	Slc12a5	1,29E-26	Pou6f1
0	Ldlrad3	0	Thrb	0	Scg3			0	Zfp521	5,79E-141	Arhgap12	1,64E-109	Acp1	2,91E-300	Adgrl1	0	Tmem91	1,87E-143	Abr	1,26E-25	Sptan1
0	Dennd5a	0	Nmnat2	0	Mdga2			0	Cplane1	1,58E-139	Dgkz	3,84E-109	Slc22a23	2,92E-298	Peak1	0	Dlg2	5,49E-143	Matk	1,84E-26	Plekha7
0	Tm7sf3	0	Slc7a14	0	Nxn			0	Gabra3	7,90E-137	Lrp1	8,65E-109	Zfp608	1,13E-297	Cttnbp2	0	Nrep	2,32E-142	Npas2	9,14E-25	Unc13c
0	Iqsec1	0	Klhdc10	0	Klhl5			0	Ksr2	1,53E-134	Pkig	2,24E-106	Rgs20	1,41E-297	Mamld1	0	Klhl3	2,72E-142	Grin1	1,01E-24	Trp53bp2
0	Pcsk6	0	Pkia	0	Abi1			0	Pbx1	2,04E-134	Fcho2	2,80E-106	Plppr5	5,08E-297	Ctnnd2	0	Vstm2a	3,51E-142	Gnal	3,99E-24	Srsf10
0	Pld1	0	Evl	0	Gm30382			0	Slc23a2	1,11E-132	Foxn3	4,94E-106	Pak3	6,69E-297	Rnf150	0	Gm11417	7,68E-142	Hivep2	4,73E-24	Cd63
0	Ank	0	Slc24a5	0	Trak1			0	Tmx4	1,98E-132	Map3k3	1,96E-105	Robo1	1,03E-295	Arfgef3	0	Grid2	1,06E-141	Airn	7,22E-24	Fbxo36
0	Phactr1	0	Cdh7	0	Cdh22			0	Ppp3ca	6,52E-129	Ctsl	1,64E-104	Nf1	6,82E-294	Cspg5	0	Zkscan16	9,29E-140	Radil	1,58E-23	Bbs7
0	Chd7	0	C130073E24Rik	0	Ncoa1			0	Lncpint	4,64E-125	Herc2	2,64E-104	Dgkb	2,27E-289	Podxl2	0	Gm57038	1,27E-139	Unc79	1,91E-23	Astn2
0	Ttll5	0	Shank1	0	Gm14858			0	Zfp804a	2,46E-121	Itgav	7,08E-104	Kctd8	7,45E-291	Smarca1	0	Gm35835	1,49E-139	Setbp1	6,94E-22	5031425E22Rik
0	Hmgcs1	0	Nova1	0	Spire1			0	Grk3	8,28E-120	Arhgap24	7,17E-104	Kcnip1	5,25E-288	Thrb	0	Ctxnd1	6,34E-139	B830012L14Rik	7,27E-22	Cep290
0	Kif21a	0	Trim37	0	Caskin1			0	Sobp	1,02E-118	Bin1	9,59E-104	Tmem163	1,96E-287	Tut4	0	Gm12064	1,66E-139	Vsnl1	1,20E-21	Trim37
0	Pals1	0	Dnajc6	0	Igdcc4			0	Cacna1g	3,23E-116	Bbs9	1,07E-103	Creb5	1,70E-286	Dzip3	0	Cbln4	3,18E-138	Kcnmb2	3,25E-21	Dnajc3
0	Klf7	0	Gm32509	0	Cs			0	Dock7	2,06E-115	Cradd	1,57E-103	Lrrn1	3,61E-287	5530401A14Rik	0	Grpr	1,97E-137	Slc16a2	9,65E-21	Esyt2
0	Bmp2k	0	Plppr1	0	Pitpnm2			0	Podxl2	1,14E-114	Specc1	5,77E-103	Ppfia2	1,84E-285	Dlg4	0	Radil	6,94E-135	Galnt13	1,03E-20	Erbb4
0	Fmnl2	0	Csmd2	0	Sycp3			0	Ptchd4	5,02E-114	Rhoa	1,76E-102	Negr1	7,55E-283	Plppr4	0	Bcl11b	2,37E-134	Dab1	1,64E-20	L3mbtl3
0	Mtus1	0	Camk2b	0	Dnaaf9			0	Calm2	2,63E-113	Exoc6	4,67E-102	Spats2	1,73E-281	Slc7a14	0	Pbx4	2,63E-134	Nsf	2,34E-20	Mir6236
0	Elapor2	0	Kif26b	0	Pnisr			0	Mir124-2hg	2,06E-108	Pak2	9,73E-101	Setbp1	7,23E-281	Bbx	0	Esr1	1,36E-133	Camk2b	8,46E-20	Eef2k
0	Atp11a	0	Miat	0	Ank2			0	Herc3	2,22E-105	Nipbl	1,69E-100	Arhgap35	1,11E-280	Pak3	0	Trpc3	1,67E-133	Tmem65	1,74E-19	Rgs6
0	Msmo1	0	Arl15	0	Xist			0	Peg3	4,36E-100	Rapgef1	7,71E-100	D630045J12Rik	1,15E-280	Resp18	0	Gm12158	1,59E-132	Adgrb3	3,60E-19	Srsf5
0	Magi2	0	Srrm4	6,85E-304	Spred2			0	Gucy1a2	2,72E-99	Aftph	5,83E-98	Xkr4	2,95E-279	Klhl3	0	Col5a2	2,38E-132	Galnt9	1,34E-18	Akap9
0	Ankib1	0	Ftx	7,18E-303	Slc3a2			0	Hmgcll1	5,29E-98	Gna12	1,12E-97	Meis2	9,61E-279	Ccdc85a	0	Fndc1	4,97E-132	Osbpl6	6,58E-18	Ift122
0	Ubash3b	0	Map7d2	2,63E-298	Lncppara			0	Arhgap44	2,54E-97	Tbc1d14	1,21E-96	Myo16	1,36E-278	Fgf14	0	Hoxaas3	6,82E-133	Il1rapl1	1,00E-17	Serpine2
0	Pard3	0	Kif5c	3,80E-297	Shroom2			0	Clip1	1,55E-96	Rassf2	3,34E-97	Elavl4	1,12E-277	Cask	0	Ar	1,27E-131	Shank1	7,73E-17	Ccnd3
0	Nfib	0	Zwint	2,21E-294	Csrp1			0	Tafa1	4,02E-97	Plxna4	1,27E-95	Dab1	6,81E-276	Spock3	0	Csmd3	2,22E-131	Trank1	2,19E-16	Rn18s-rs5
0	Hycc1	0	Egfem1	7,90E-293	Vav3			0	Galnt14	5,66E-95	Stx7	7,36E-95	Fgf14	1,15E-274	Mgat4c	0	Cadm2	2,70E-132	Adra1a	2,46E-16	Cc2d2a
0	Snx30	0	Gm32250	1,13E-290	Kmt2c			0	Stmn2	1,20E-92	Tpd52	1,19E-94	4930517O19Rik	1,22E-274	Tbc1d1	0	Gm1604b	7,13E-131	Lingo1	2,90E-16	Dhx40
0	Cd81	0	Myo16	4,02E-290	Adcy8			0	Dlgap3	4,95E-91	Irf2	1,33E-95	Zfp521	9,00E-274	Immp2l	0	E430024P14Rik	7,64E-131	Gucy1a2	4,05E-16	Fam184a
0	Jakmip3	0	Arhgap18	2,12E-289	Prxl2a			0	Adamts17	9,85E-91	Tab2	3,45E-94	Atp6v0e	1,32E-272	Mmp16	0	A530058N18Rik	6,23E-130	Cracd	4,55E-16	Tead1
0	Galnt7	0	Plekha6	1,08E-285	Spacdr			0	B830012L14Rik	3,33E-89	Hivep3	5,03E-92	Macrod1	1,80E-271	Mok	0	Rgs9	2,13E-128	Scai	5,43E-17	Nrbp2
0	Tmem117	0	Cdh13	2,65E-284	Shc3			0	Ntng1	3,67E-89	St3gal5	1,29E-90	Slc22a17	4,26E-271	Patj	0	Amotl1	7,78E-128	Parp8	2,92E-15	Crim1
0	Itsn2	0	Rbfox2	1,07E-282	Grid2			0	Car11	2,57E-88	Xiap	5,83E-90	Zfp827	1,97E-270	Abtb3	0	Trpc7	2,20E-127	Gm20696	3,19E-15	Ogt
0	Clasp2	0	Slc2a13	2,07E-281	Mfhas1			0	Gm44560	1,12E-87	Erp29	2,82E-89	Rims2	2,92E-270	Gm12239	3,26E-305	Rasgef1a	2,38E-127	Prkcq	6,24E-15	Mapk10
0	Kcnq3	0	Tmem130	4,19E-281	Tspan9			0	Nhsl2	3,46E-85	Ddx5	3,29E-86	Cadps	9,65E-270	Kcnh8	4,24E-304	Mirg	3,32E-127	Ksr2	8,74E-15	Ankub1
0	Trappc10	0	Gm37899	6,64E-280	Snrk			0	5530401A14Rik	1,21E-84	Cmip	4,24E-86	1700025G04Rik	2,78E-269	Sgsm2	9,62E-303	Miat	8,14E-127	Frmd3	9,76E-15	Adamtsl1
0	Itch	0	Fgf13	3,83E-279	Flrt1			0	Gprasp1	2,45E-84	Snx24	3,61E-85	Fam222b	3,34E-269	B230334C09Rik	2,35E-302	Pde4d	1,22E-126	Prkar2b	2,34E-14	Itpr1
0	Btbd8	0	Golm2	6,67E-278	Cpeb4			0	Disp2	1,07E-83	Dpy19l4	3,75E-85	Akap13	9,08E-269	Srrm3	3,78E-302	Nyap2	1,86E-126	Oprm1	6,72E-15	Dner
0	Clasrp	0	Cabp1	2,09E-276	Gria1			0	Gm15680	1,35E-83	Rhoq	3,77E-85	Nlk	9,70E-268	Smyd3	8,19E-302	Ulk4	2,00E-126	Ryr3	1,33E-13	Bclaf1
0	2610035D17Rik	0	Ptpn5	5,10E-276	Asap2			0	Tnrc6c	2,16E-83	Arhgef1	1,50E-84	2610316D01Rik	1,19E-266	Phf24	2,52E-301	Astn1	8,54E-126	Dennd2a	1,53E-13	Spata6l
0	Kcna6	0	Setbp1	7,85E-276	Tjp1			0	Necab1	1,95E-82	Agps	1,29E-81	Ppp1r9a	1,69E-265	Dmxl2	1,85E-300	Shank1	8,96E-125	Syn3	2,04E-13	4632427E13Rik
0	Sik3	0	Epb41l3	2,22E-270	Ivd			0	Tut4	7,16E-82	Foxp1	8,85E-83	Nfasc	2,23E-265	Ccser1	5,80E-300	Cpne2	8,56E-124	Slc1a1	1,59E-13	Cobll1
0	Ppp2r5a	0	Syt4	7,08E-260	Atp6v0e			0	Gabrb2	1,32E-81	Gm32036	1,08E-80	Elovl6	3,00E-266	Sntb1	1,27E-299	Cit	9,36E-124	Cit	4,55E-12	Trappc8
0	Ncam1	0	Ttc19	6,50E-257	Cadm2			0	Dtnb	2,49E-80	Itm2b	1,87E-78	Diaph2	7,85E-265	Maco1	3,59E-299	Spock3	2,98E-123	4930532I03Rik	9,86E-12	Cep112
0	Eps15	0	Pld5	6,25E-257	P4ha1			0	Kcnc2	2,62E-78	Gm27177	9,46E-78	Cdh6	8,18E-265	Arhgef9	4,61E-299	A330076H08Rik	3,98E-123	Kcnk10	1,31E-12	Fhit
0	Prkcz	0	Rbms1	1,37E-254	Auts2			0	Sgcd	1,28E-77	Klf12	1,62E-74	Hsd17b12	5,43E-262	Napb	6,71E-299	Garnl3	4,34E-123	Nmnat2	1,39E-11	Esrrg
0	Lgi3	0	Ndrg4	4,33E-254	Rabep1			0	Miat	3,94E-77	Rps6ka3	4,64E-76	Gm38304	1,39E-261	Ccdc57	1,31E-298	Gm15738	6,78E-123	Cadm2	2,02E-11	Clstn2
0	Ssh2	0	Prickle1	7,31E-250	Folh1			0	Plppr4	4,28E-77	Btbd9	9,36E-74	Pcsk1n	4,67E-262	Pitpnm3	3,29E-298	Ctnna2	1,66E-122	Anks1b	2,82E-11	Cmss1
0	Slc25a27	0	Rtn3	2,86E-245	Cyfip1			0	Atp2a2	5,84E-77	Gtdc1	1,49E-70	Dner	1,90E-263	Usp3	5,18E-298	Grm7	6,21E-122	Trim9	4,94E-11	Kctd1
0	Marchf8	0	Abtb3	5,99E-245	Rab30			0	Arhgef9	7,12E-77	Fam172a	1,53E-70	Sgk1	4,05E-260	Gmcl1	1,39E-297	Agbl4	2,53E-121	Chd5	7,34E-11	Rasa2
0	Ube2e2	0	Pcdh15	1,48E-244	Negr1			0	Zfp804b	1,21E-75	Ddi2	2,60E-70	Mir99ahg	1,50E-258	Chst11	3,57E-296	Kcnh1	7,55E-121	Nptn	8,15E-11	Ckb
0	Pcyt2	0	Pcnx2	1,44E-238	Dclk1			0	Osbpl10	2,71E-76	Pacs1	3,79E-70	Cadm4	5,71E-258	Nptn	3,76E-296	Sdc2	1,38E-120	Slc24a5	1,11E-10	Nck2
0	Gng12	0	Jakmip2	1,97E-237	Abhd6			0	Hoxb3	4,71E-75	Arl15	4,09E-70	Rgs7	8,00E-258	Osbpl10	3,04E-295	Dclk1	2,23E-120	Dpp6	1,77E-10	Nhsl1
0	Elovl5	0	St7	6,45E-237	Tcf4			0	Nrg2	5,61E-75	Nfia	1,87E-70	Fndc3b	1,76E-257	Fyn	5,89E-295	Kcnj6	2,25E-120	Kcnh7	3,50E-10	Plekha5
0	Elf2	0	Rgs6	3,63E-234	Arap2			0	Kcnt1	3,73E-74	Susd6	2,16E-69	Phyhipl	6,25E-254	Dok5	1,01E-294	Pak3	4,55E-120	Rhbdl3	4,33E-10	Hspa4
0	Kcnab1	0	Pacs1	1,20E-233	Lifr			0	Phf24	1,16E-73	Atp2b1	3,30E-69	Selenof	4,27E-253	Gabrb1	1,86E-295	Pgrmc1	4,94E-120	P3h2	6,49E-10	Bcl2
0	Spock3	0	Gabrg2	2,87E-233	Washc2			0	Cfap54	1,68E-73	Parp8	8,91E-70	Rasa2	1,45E-252	Nalcn	2,07E-293	Upp2	6,41E-120	Abi2	6,56E-10	Ptprm
0	Rab40c	0	Dab1	1,18E-231	Nfyc			0	Nell2	3,43E-73	Tacc1	1,19E-67	Pkia	1,28E-251	Mark1	1,65E-291	Rgs7bp	7,89E-119	Plcxd3	7,20E-11	Slc1a3
0	Ppp1r21	0	Rph3a	1,01E-230	Gtf2ird1			0	Pgrmc1	1,51E-72	Wsb1	3,80E-65	Sgms1	6,94E-251	Lrrtm4	2,65E-291	Nedd4l	1,15E-117	Snap91	1,48E-09	Fat1
0	Wdr20	0	Tmem59l	3,17E-228	Galnt18			0	Gprasp2	4,37E-72	Ptpre	5,25E-66	Epha5	5,61E-248	Rims1	5,17E-291	Srrm3	1,49E-117	Grk3	2,77E-09	Clybl
0	Cpeb2	0	Apba2	5,37E-226	Dock1			0	Fam184b	9,77E-72	Smg1	2,02E-64	Gab2	7,48E-247	Gm15563	6,61E-291	Spink10	2,25E-117	Adgrl2	8,32E-09	Nfib
0	Lrrc8d	0	Rnf150	2,85E-225	Astn1			0	Nexmif	3,72E-70	Usp8	2,32E-64	Exoc4	8,97E-247	Gm15680	7,17E-291	Nptn	2,91E-116	Cpe	9,31E-09	Tango6
0	Kat2b	0	Hspa4l	1,61E-223	Pcdh10			0	Sfmbt2	4,43E-72	Pik3r1	1,40E-63	Nek7	5,94E-246	Fgf12	8,77E-290	Gm44562	4,14E-116	Ablim3	1,64E-08	Thap3
0	Abl1	0	Gm17167	3,17E-222	Zfp423			0	Kcnq2	1,88E-68	Map4k4	1,66E-63	Shisa9	1,10E-244	Pced1b	2,58E-289	Dzip3	1,14E-115	St7	1,66E-08	Sdccag8
0	Map4k5	0	Nipal2	3,56E-219	4930517O19Rik			0	Gm26691	4,79E-69	Fhit	1,99E-63	Hnrnpr	1,31E-244	Hecw1	5,07E-289	Nrsn2	1,98E-115	Csmd1	4,87E-08	Nxpe4
0	Fam13c	0	Clip1	1,62E-217	Bmpr1a			0	Gm12158	5,65E-68	Son	7,04E-63	Grik1	1,36E-244	Tmx4	3,28E-289	Epha5	3,89E-115	Gpr45	9,19E-08	Katnip
0	Tmod2	0	Dmxl2	2,93E-215	Ugp2			0	Trim37	5,87E-68	Fkbp15	2,39E-63	Kcnk10	2,84E-243	Cers4	6,49E-288	Gm45844	7,84E-115	Grip1	1,62E-07	5530601H04Rik
0	Gm16759	0	Hmgcll1	4,21E-214	Arrb1			0	Rgs7bp	1,40E-67	Npc2	3,40E-62	Tspan7	3,15E-243	Mirg	6,88E-288	4933413L06Rik	6,58E-114	Hcn1	2,33E-07	Sparcl1
0	Atg4c	0	Grm1	5,84E-213	Ubr5			0	Ryr3	1,59E-67	Vgll4	9,54E-62	Lmtk2	2,80E-238	Basp1	1,35E-287	Resp18	1,11E-113	Plekha6	7,64E-08	Arl13b
0	Atp1b3	0	Gm12236	9,24E-207	Tulp3			0	Epb41	2,77E-67	Tbc1d5	3,31E-61	Cilk1	8,23E-238	Cdk17	5,49E-287	Prkca	1,65E-113	Rgs17	3,49E-06	Etfa
0	Kcna1	0	Scg2	1,45E-204	4930570B17Rik			0	Jazf1	3,09E-67	Mtus1	4,99E-61	Rapgef1	6,71E-237	Frrs1l	1,15E-286	Syt7	5,45E-113	Kcnb1	3,59E-06	Phf21a
0	Ift43	0	Slc9a7	8,15E-204	Atp2a2			0	Gm5441	1,79E-65	Tet3	2,84E-60	Aff2	7,44E-237	Cntn3	1,78E-286	Csmd1	1,27E-112	Galnt17	1,26E-05	Tgfbr3
0	Actn4	0	Smyd3	1,50E-203	Cdh19			0	Syt14	6,04E-65	Rab14	3,14E-60	Golim4	1,25E-236	Dnah7b	2,56E-287	Pacsin1	1,68E-112	Pacs1	2,87E-05	Myo1e
0	Nipa1	0	Patj	1,10E-200	Tle4			0	Stxbp1	1,10E-64	Sfmbt1	3,17E-60	Ncam1	4,66E-236	Dtnb	2,77E-286	Rit2	1,80E-112	Pnck	1,71E-04	Npas3
0	Gm48678	0	Adam22	1,24E-199	Ddx5			0	Cntn5	8,76E-64	Bach2	3,75E-60	Dynlt2a2	2,50E-235	Ddx5	7,83E-286	Nhs	2,33E-112	Rab40b	2,31E-05	Akap13
0	Cdh2	0	Pfkp	1,72E-199	Jak1			0	Sncaip	1,04E-61	Pitpna	8,92E-60	Dlgap4	5,71E-236	Scg5	8,23E-285	Cacnb2	2,20E-111	Dpysl5	2,40E-04	Laptm4a
0	Ikzf2	0	Camk2d	1,49E-198	Zfhx4			0	Dennd1b	2,90E-60	Sppl3	2,60E-58	Mdga2	1,28E-234	Lncpint	2,33E-281	Cntnap5a	2,67E-111	Sergef	5,26E-04	St6gal1
0	Cdc42se2	0	Herc3	3,27E-198	Mapk10			0	Camk2b	7,94E-59	Comt	4,27E-58	Mapk10	3,47E-234	Trp53bp1	3,16E-281	Hecw1	3,77E-110	Sh3pxd2a	6,20E-04	Chchd6
0	E130308A19Rik	0	Anks1b	7,31E-197	Cbx5			0	Cyfip2	1,08E-58	Pum2	2,10E-57	Camsap2	7,84E-234	Pacs1	3,65E-281	Cntnap5b	5,53E-110	Chd3	9,95E-04	Zdhhc1
0	Gpd2	0	Tusc3	8,26E-196	Gpcpd1			0	Stxbp5	1,52E-56	Fbrsl1	3,01E-58	Jmjd1c	8,98E-233	Stk32a	3,99E-281	Lrfn2	1,21E-109	Kcnc1	1,42E-03	Ppm1e
0	Scamp5	0	Kcnq1	2,47E-188	Sema6d			0	Rnf157	9,05E-58	Sema4d	5,90E-57	Gucy1a2	5,20E-230	Ptpre	1,02E-280	Khdrbs2	1,26E-109	Rps6ka2	3,43E-03	Kiz
0	Snx1	0	A830018L16Rik	2,99E-186	Phf21a			0	Tspan13	2,23E-55	Tbl1xr1	1,20E-56	Lcorl	2,46E-229	Mdga2	1,51E-280	Glce	3,95E-109	Nol4	5,42E-03	Zfp423
0	Psd3	0	Lncpint	3,60E-185	Tspan7			0	Mirg	2,95E-53	Snx2	1,24E-56	Rtl4	3,97E-228	Dync2h1	2,45E-280	Dlgap1	5,81E-109	Gm57223	5,97E-03	Flvcr1
0	Aig1	0	Lrch1	2,28E-180	Zfp608			0	Dzank1	4,98E-51	Smyd3	1,99E-56	Rgs7bp	6,85E-228	Cfap36	7,78E-280	Abr	3,46E-109	Cnnm1	6,04E-03	Gfod2
0	Gm32036	0	2210408F21Rik	1,28E-179	Kcnn2			0	Man1a2	8,70E-51	Fbxl17	2,33E-56	Raph1	2,43E-227	Sidt1	2,75E-279	Airn	4,53E-108	Fgf12	7,51E-03	Crtc3
0	Cdk5rap2	0	Serinc1	2,91E-179	Xpr1			0	Sorl1	2,51E-50	Rn18s-rs5	5,72E-57	Grk5	5,54E-227	Ank1	3,01E-279	Arhgap42	7,22E-108	Cacna1a	1,38E-02	Gm16759
0	Skap2	0	Fut9	3,33E-177	Chn1			0	Sipa1l1	5,52E-51	Anks1	5,92E-56	Lamc1	6,82E-227	Adcy1	4,04E-277	St7	1,77E-107	Pde4a	1,77E-02	Nedd4l
0	Tspan9	0	Ncoa7	1,26E-174	Asph			0	Vps13a	6,55E-50	Nrp1	6,21E-56	Cd63	9,24E-227	Ccdc39	2,02E-275	Sfmbt2	2,25E-107	Gpr149	2,74E-02	Dok6
0	Tbcd	0	Pi4ka	3,47E-174	Rfx3			0	Caln1	1,35E-49	Zeb1	1,18E-55	Mpzl1	9,05E-226	Clstn1	2,04E-275	Xkr4	2,90E-106	Eml6	3,47E-02	Fgd4
0	Zfp280c	0	Dclk2	5,19E-174	Crim1			0	Stac	1,42E-49	Plekhm3	2,97E-55	Itgb8	1,02E-225	Grik5	2,63E-274	Scaper	5,40E-106	Plppr4	3,62E-02	Pde4d
0	Jak2	0	Grb10	8,48E-174	Itgav			0	Ttc7b	1,39E-48	Fam117b	4,56E-55	Chd9	2,82E-224	Aak1	3,40E-273	Gm42439	2,73E-104	Tmem59l	1,16E-01	Rbm39
0	Gm47271	0	Eml5	2,20E-171	Flrt2			0	Nipal2	7,91E-48	Lyst	4,68E-55	Soga1	9,56E-223	Lrp12	4,25E-273	Sgcd	3,17E-104	Etl4	2,26E-01	C130071C03Rik
0	Strn	0	Add2	9,58E-164	Il1rapl1			0	Cdh22	3,23E-47	Pias1	5,72E-55	Pcgf5	3,58E-222	Trim46	4,29E-273	Kcnh7	6,46E-104	Elapor1	4,75E-01	Sh3rf3
0	Wls	0	Raph1	1,01E-163	Ahcyl2			0	Gsg1l	4,61E-46	Kcnk13	1,14E-54	Cttnbp2	4,02E-222	Kmt2a	4,29E-273	Col11a1	7,05E-104	Gm44151	5,30E-01	Tmsb4x
0	Endod1	0	Thsd7b	8,27E-161	Fgf1			0	A330102I10Rik	8,70E-46	Xist	4,75E-53	Asap1	1,82E-221	Phlpp2	2,55E-269	Osbpl6	8,28E-104	Pcbp3	7,71E-01	Upf3b
0	Atp8a1	0	Arfgef3	1,15E-160	Sertad2			0	Dnm1	1,41E-46	Ulk2	1,50E-52	Top2b	3,74E-221	Igsf8	6,99E-268	Adgra1	1,05E-103	9630028H03Rik	1,13E+00	Xpo1
0	Nr3c1	0	Ankrd24	8,38E-160	Sgip1			0	Erc1	3,06E-45	Med13l	5,41E-52	Tafa5	1,18E-220	Ulk4	6,74E-267	Tspan7	1,23E-103	Cntn6	1,82E+00	Rbms1
0	Mapre2	0	Prune2	2,05E-159	Slc38a1			0	Gm17276	3,24E-44	Sf3b1	6,57E-53	Tnpo1	4,64E-220	Usp12	1,47E-266	Fam184b	1,98E-103	Marchf1	2,83E+00	Foxp1
0	Scarb2	0	Pid1	3,98E-158	Itm2c			0	Slc7a14	6,18E-44	Zup1	1,67E-51	Gm20713	2,12E-219	Gm37899	3,69E-266	Phf24	2,14E-103	Chn1	4,19E+00	Prune2
0	Npat	0	Lin7a	1,29E-157	5031425E22Rik			0	Nmu	1,59E-43	Tnrc18	1,72E-51	Rabep1	8,23E-219	Fam169a	3,85E-265	Xkr6	2,59E-103	Nell2	4,61E+00	Dnajc6
0	Tspan5	0	Kcnq1ot1	1,90E-157	Enah			0	Dlg2	2,05E-43	Sh3glb1	5,76E-51	Etv6	3,44E-218	Macroh2a1	2,02E-264	Dbn1	6,81E-103	Klhdc10	7,45E+00	Cd9
0	Hip1	0	Airn	5,26E-157	Psap			0	Sptbn4	3,24E-43	Ddx6	7,78E-50	Lrp6	9,29E-218	Kcnk10	2,93E-264	Elapor1	1,33E-102	Gabbr2	1,93E+01	Eif5
0	Dync1li2	0	Gm48091	3,96E-155	Crlf3			0	Maf	3,67E-43	Srrm2	1,51E-49	Wasf1	2,43E-216	Dok6	3,08E-264	Olfm2	2,99E-102	Arhgap20	3,01E+01	Elmod1
0	Dpysl2	0	Gnal	7,91E-153	Ptprj			0	Cdk17	1,34E-40	Cnot2	5,55E-51	Peli1	2,61E-216	Map2	1,75E-263	Nav2	6,73E-102	Apba2	5,68E+01	Ints6l
0	Thra	0	Magi3	5,24E-153	Hnrnpa2b1			0	Vav3	2,44E-40	Arid1b	7,90E-49	Tenm1	8,10E-216	Gm12296	1,89E-263	Mir124-2hg	1,26E-101	Hoxb3	6,74E+01	Csrnp3
0	Sh3kbp1	0	A330023F24Rik	3,38E-151	Tmtc2			0	1700120O09Rik	5,98E-40	Fus	1,53E-48	Cdh10	1,02E-216	Dcaf7	3,28E-263	Strbp	6,10E-101	Ssbp4	6,92E+01	Fgfr1
0	Sema6a	0	Tafa2	1,31E-147	Fndc3b			0	Rims3	4,48E-39	Wdfy2	5,39E-49	Nell2	1,45E-216	Ptprn	6,65E-263	Zdbf2	1,61E-100	Lyst	7,66E+01	Armc9
0	Naaladl2	0	Ndrg3	1,99E-147	Vps13d			0	Wnk2	4,91E-39	Senp2	2,83E-47	Phf21a	1,91E-215	Camk1d	9,81E-263	Pnck	2,19E-100	Prodh	7,72E+01	Hycc1
0	Kdm6a	0	Frmd3	2,55E-144	Prr16			0	Elfn1	5,39E-38	Ppp1r12a	3,64E-47	Hnrnpa2b1	3,09E-215	Adamts17	3,13E-262	ENSMUSG00000121513	7,20E-100	Gaa	7,78E+01	Hnrnpa2b1
0	Ptpn11	0	Ssbp2	6,55E-144	Cuedc1			0	Rcn2	5,90E-38	Akap10	9,92E-47	Setd5	4,34E-215	Gfod1	8,52E-263	Pdzrn4	7,67E-100	Magi3	9,40E+01	Ralgps2
0	Slk	0	Bmerb1	6,57E-144	Osbpl9			0	Rimbp2	1,27E-37	Phf21a	1,55E-46	Reep5	1,49E-214	Kcnb1	1,62E-261	St6gal2	9,92E-100	Eml5	1,70E+02	Togaram1
0	Tmed10	0	Asap1	7,22E-143	Abl2			0	Matk	1,41E-37	Osbpl8	6,96E-46	Ncoa1	2,26E-214	Shisa6	1,72E-261	Mrtfb	3,26E-99	Dync2h1	2,84E+01	Nfix
0	Acap2	0	Scai	1,55E-142	Fyn			0	Tcaf1	1,69E-36	Ubac2	2,87E-46	Itgb1	7,63E-214	Nova2	8,02E-261	Aff3	8,22E-99	Kirrel3	5,23E+02	Firre
0	1500004A13Rik	0	Ralgapa2	1,67E-142	Megf10			0	St7	6,20E-36	Kdm3b	2,93E-45	Lpp	6,39E-213	Smarca2	8,86E-260	Baiap2	9,89E-99	Dync1i2	5,80E+02	Psap
0	Fsd1l	0	Ywhag	2,84E-142	Agmo			0	Zfpm2	2,53E-35	Nr3c1	6,30E-45	Calr	1,83E-212	Pianp	1,42E-259	Zfp385b	1,20E-98	Lnx1	6,13E+02	Eea1
0	Elavl3	0	Abca5	1,45E-138	Cdk5rap2			0	Ank3	1,12E-34	Asah1	1,10E-44	Reep1	1,85E-210	Kazn	1,47E-258	A830082K12Rik	1,37E-98	Gm41609	1,33E+02	Arhgap5
0	Sik2	0	Trim9	4,17E-138	Garem1			0	Abca5	4,11E-34	Vps54	9,41E-44	Itm2c	7,67E-210	Bcr	3,31E-258	Ica1	2,10E-98	Rbms1	1,36E+03	Meis1
0	Apbb2	0	Mast2	1,30E-137	Fgd4			0	Slit1	7,52E-34	Phactr2	1,78E-43	Med12l	9,19E-210	Dkk3	1,34E-257	Itm2c	4,39E-98	Tiam1	1,45E+03	Atp2a2
0	Rdx	0	Svop	5,29E-134	2210408F21Rik			0	Tmem132c	8,49E-34	Wdr26	4,15E-44	Lrch3	1,76E-209	Gabrg2	7,99E-257	4930570B17Rik	7,36E-98	Syt14	2,28E+03	Robo2
0	Slc22a23	0	Adarb1	3,18E-133	Chchd3			0	Plpp4	9,10E-34	Washc4	1,96E-42	Clip2	5,96E-209	Tnrc6c	2,82E-257	Sgsm1	8,08E-98	Npdc1	3,14E+03	Emsy
0	Ralgps1	0	Plcb4	4,14E-133	Myrip			0	Gm43507	1,70E-31	Ap3b1	1,23E-40	Abhd12	1,13E-208	Upp2	3,66E-256	Pacs1	3,74E-97	C130071C03Rik	1,41E+04	Zfp521
0	Ccdc50	0	Gm45846	5,21E-130	Fhit			0	Gabra4	1,08E-31	Sipa1l1	1,86E-40	Canx	1,51E-208	2210408I21Rik	5,44E-257	D130043K22Rik	5,61E-97	Gm20754	1,52E+04	Arglu1
0	Zfp532	0	Gprasp1	5,75E-130	Ptpn4			0	Cfap36	6,50E-28	Rap1a	2,50E-40	Agfg1	2,25E-208	Tmem131l	6,75E-257	Herc3	9,96E-97	Brinp1	2,18E+04	Rgl1
0	Atrn	0	Dock7	1,07E-129	Pcx			0	Cacna2d2	7,69E-27	Dnm2	3,91E-40	Rspry1	2,17E-207	Ablim3	4,21E-258	A330102I10Rik	1,06E-96	Gm45846	2,24E+04	Trip4
0	Specc1	0	Dach1	2,61E-126	Astn2			0	Sez6l	4,71E-26	Eif4g3	4,80E-40	Astn1	2,60E-206	Fam184a	6,33E-254	Sptbn4	5,93E-96	Bmerb1	2,76E+03	Anapc1
0	Adam10	0	Sfxn5	1,11E-122	Mir100hg			0	Drgx	1,56E-25	Mycbp2	5,04E-40	Pdzrn4	3,33E-205	Shank3	1,26E-252	Map2k4	3,46E-95	Pced1b	3,00E+04	Vcl
0	Rab10	0	Rhbdl3	5,07E-123	Limk2			0	Dzip1	1,98E-25	Htt	1,56E-39	Phka1	9,60E-205	Gm17276	3,56E-251	Rims3	4,28E-95	Ttc28	3,35E+04	Cfap36
0	Ank2	0	Lrrfip1	5,62E-120	Apba2			0	5730522E02Rik	4,75E-25	Ppp3ca	1,56E-39	Rsu1	2,95E-204	A230006K03Rik	1,34E-249	Cdh18	7,85E-97	Fnbp1l	4,65E+04	Phtf1
0	Rnf130	0	Gls	8,27E-120	Prex1			0	Igsf8	8,08E-25	Dst	1,98E-39	9530059O14Rik	4,90E-203	Chga	1,77E-249	Shank3	1,11E-94	Pcsk1	4,73E+04	Ssbp2
0	Arid4b	0	Mir124-2hg	3,97E-118	Ogt			0	Plch2	1,24E-24	Itgb1	3,75E-39	Ankrd28	1,11E-203	Hivep3	4,12E-249	Gm5441	1,90E-94	Ankrd27	4,84E+04	Hspa4l
0	Otud7a	0	Zfyve9	4,57E-118	Nfix			0	Zcchc18	1,46E-24	Ppp1r9a	6,69E-39	Pde10a	1,28E-201	Jph4	1,46E-248	Sorcs1	2,28E-94	Alms1	5,34E+04	Nek1
0	Acaca	0	Slc35f3	1,23E-113	Kcnma1			0	Fam81a	3,62E-24	Mapk1	2,11E-38	Map4k4	4,04E-201	Pacsin1	3,05E-248	Svop	5,33E-94	Syp	5,89E+03	Upp2
0	Lrrtm3	0	Sobp	1,99E-113	Robo1			0	Tmtc1	2,19E-23	Fam120b	7,80E-38	Cracd	1,45E-199	Dach1	7,50E-248	Ttc28	1,07E-93	Csmd3	6,17E+04	Phip
0	Bcas3	0	Atp2b3	3,98E-112	Sorl1			0	Dmxl2	3,94E-24	Ash1l	1,14E-37	Xpr1	2,02E-199	Gm15738	2,33E-247	Lmtk3	1,13E-93	Cbarp	6,50E+04	Bbs9
0	Ptpra	0	Dzip3	8,81E-110	Nr1d2			0	Nap1l1	4,90E-23	Acap2	1,55E-37	Samd12	3,36E-199	Usp11	3,73E-247	Mgat4a	1,20E-93	Ap2a2	6,80E+04	Pdcd4
0	Rasal2	0	Disp2	6,56E-108	Vwa8			0	D630045J12Rik	5,53E-23	Lpp	8,47E-37	Elavl1	9,92E-199	Chd5	6,50E-246	Cxxc4	1,20E-95	Gng2	7,54E+04	Tasp1
0	Pakap	0	Pam	2,65E-106	Meis1			0	Grik5	1,81E-22	Tle4	1,56E-35	Enah	1,26E-197	Kif5c	7,35E-246	Pclo	2,10E-93	Reep1	7,93E+04	Mxi1
0	Pafah1b1	0	Ttll11	5,05E-106	Rb1			0	Ranbp17	5,48E-22	Ppig	2,11E-34	Nckap1	1,03E-196	Ppp3ca	7,67E-247	Gtdc1	2,56E-93	Dnajc6	1,40E+05	Chst11
0	Xist	0	Tmem108	7,41E-106	Alcam			0	Rnf180	7,04E-22	Chd2	2,80E-34	E130307A14Rik	7,28E-195	Bmerb1	5,95E-245	Cmip	7,58E-93	Grm1	1,75E+05	Ckap5
0	Ccdc88a	0	Ddx24	6,47E-104	Ocrl			0	Mctp2	5,61E-21	Slc24a3	3,24E-34	Ttc28	3,00E-194	H13	1,79E-244	Thsd4	1,74E-92	Dlgap3	2,23E+05	Cald1
0	Rere	0	Ly6h	8,65E-102	Arhgap21			0	Gm12236	1,94E-20	Ogdh	7,74E-33	Apba2	3,93E-193	Hook1	2,30E-243	Grina	1,94E-93	Ophn1	3,43E+05	Fam13a
0	Malat1	0	Erc1	1,20E-99	Dock5			0	Prkg2	2,83E-20	A930015D03Rik	9,05E-33	Crlf3	1,15E-192	Agbl4	2,95E-243	Gm37899	4,26E-92	Galnt14	4,18E+05	Sncaip
0	Dst	0	Cdh4	4,66E-99	Gprc5b			0	Syn1	7,36E-20	Tmcc3	1,01E-32	4930578G10Rik	1,33E-192	Srgap2	1,35E-242	Cfap36	7,92E-93	Asic2	4,56E+05	Zc3h6
1,80E-297	Slc8a1	0	Kcnq2	1,46E-98	Kidins220			0	Add2	1,18E-19	Lamp2	1,30E-33	Entrep2	1,53E-192	Cadm2	1,63E-242	Atp8a2	9,48E-92	Tmx4	6,23E+05	Itm2b
3,16E-295	Prkacb	0	Tmtc1	3,35E-98	Ccdc85a			0	Mical2	1,24E-19	Ep300	3,19E-32	Bach2	1,72E-192	Bzw2	1,29E-242	Dnajc6	1,13E-91	1700087I21Rik	8,31E+05	Ptma
1,30E-286	Tasor	0	Myh10	1,76E-97	Mtch2			0	Ttc8	1,34E-19	Caprin1	3,50E-32	Lncppara	3,07E-192	Grin1	1,60E-241	Dock7	1,61E-91	Tmem63c	9,65E+05	Wwc2
7,22E-279	Acss2	0	Abr	2,01E-97	Dennd2a			0	Adgrl1	4,02E-19	Celf1	2,98E-31	Eif4g3	1,35E-191	H3f3a	2,16E-240	Fam124a	3,16E-91	Ntrk2	1,17E+06	Nr1d2
9,20E-268	Prkn	0	Gsdme	4,41E-96	Add3			0	Thsd7b	2,32E-18	Med12l	4,54E-31	Peli2	1,76E-191	Thsd4	5,97E-240	Sclt1	5,38E-92	Nrcam	1,37E+06	Sdc2
1,28E-267	Mta3	0	Cnksr2	5,44E-92	Wsb1			0	Acvr2a	6,41E-18	Tango2	4,47E-29	Chpt1	2,11E-191	Man1a	6,15E-240	Kcnn3	8,76E-91	Gria2	2,45E+06	Lztfl1
6,07E-266	Arhgap39	0	Slc32a1	9,17E-92	Nxpe4			0	Gm26871	1,21E-17	Dennd4c	3,24E-28	Fhit	3,57E-191	Srsf7	9,42E-240	Trio	4,14E-90	Pcdh19	2,60E+06	Ercc6l2
8,07E-264	Gm20687	0	Cracd	1,34E-91	Tet2			0	Map6	1,45E-17	Stag1	8,97E-28	Nfix	1,28E-190	Septin6	2,63E-239	Arhgap44	1,70E-89	Myef2	5,66E+06	Rb1
6,26E-261	Acot7	0	Tsc22d1	1,44E-83	Camk2d			0	4930590L20Rik	2,02E-17	Myo9b	1,16E-27	Jazf1	1,69E-188	Dock7	2,86E-239	Stmn3	4,01E-89	Grik5	1,67E+07	Cpq
1,20E-258	Slc6a6	0	Gm17276	8,17E-83	Gria4			0	Syt5	2,02E-18	Crebbp	4,20E-27	Xist	1,95E-189	Pdcd4	7,39E-239	Plppr4	4,96E-90	Ptprn2	1,97E+07	Slc38a6
1,01E-257	Atf7ip	0	Dennd5b	1,08E-82	Map2			0	Shc3	2,11E-17	Kat6a	1,32E-26	Os9	3,88E-188	Sorbs2os	1,51E-238	Cacna1a	7,92E-89	Snap25	3,35E+07	Tsc22d1
2,71E-255	Zfand6	0	Clasp1	2,44E-80	Grina			0	Pcsk1	3,11E-17	Smurf2	1,43E-26	Dip2c	2,56E-186	Rbfox2	6,72E-238	Ctdspl	8,24E-89	Trio	3,76E+05	Hnrnpll
7,00E-241	Metap1d	0	Hoxd3	7,40E-80	Tnrc6b			0	Uggt2	1,06E-16	Ankfy1	1,04E-25	Ccser2	4,84E-186	Nipal2	2,19E-237	Cdh22	8,25E-89	Kctd4	4,20E+07	Apbb2
1,21E-238	Gkap1	0	Trank1	9,93E-80	Plcb4			0	Flrt2	2,68E-16	Adam10	1,85E-25	Cux2	7,29E-185	Zcchc18	3,71E-237	Plxna4	1,23E-88	9330162G02Rik	5,53E+07	Dleu2
3,14E-236	Hook3	0	Plcl2	9,28E-77	Gm48742			0	Plekha6	2,81E-16	Usp47	8,07E-25	Gmds	1,44E-184	Hnrnpr	6,71E-237	Gnal	1,46E-88	Map1b	9,26E+07	Phactr4
2,42E-231	Prkca	0	Slc4a3	1,29E-76	Nfat5			0	Chn1	4,36E-16	9930021J03Rik	1,17E-24	Pld1	5,85E-184	Rit2	7,36E-237	Syt14	1,53E-88	Igf2r	1,04E+08	Grik4
1,71E-223	Mir100hg	0	Zfp398	3,71E-76	Spred1			0	Slc9a7	6,84E-16	Ttc17	4,95E-24	Ano3	7,42E-184	Sh3gl3	1,86E-236	Grm8	3,47E-88	Plppr3	1,65E+08	Cnksr2
5,13E-219	Usp25	0	Abat	7,64E-75	Irf2			0	Plppr5	9,78E-16	Wdfy3	5,21E-24	Ranbp9	8,03E-185	Lmtk3	2,05E-236	Dync1i2	4,53E-89	Rbfox2	1,72E+08	Mllt3
1,56E-210	Wdfy2	0	Gm10125	1,16E-74	Sycp2			0	Igsf21	1,18E-15	Pten	3,37E-23	Ikzf2	9,16E-183	Carmil1	1,50E-235	A230057D06Rik	7,77E-88	Dok6	1,95E+08	Vti1a
2,71E-208	Itm2b	0	Pkd1	1,44E-74	Tspan3			0	Gap43	1,60E-15	Xrn1	6,61E-23	Cdh11	9,51E-184	Nap1l1	9,29E-235	Tmx4	1,25E-87	Scamp1	2,37E+08	Cdk5rap2
1,70E-203	Atl3	0	Sv2a	3,69E-74	Tcf25			0	Chst1	6,56E-15	Pkn2	1,41E-22	Dock4	8,28E-181	Mrtfb	1,56E-234	Cdc7	3,64E-87	Dbn1	2,52E+08	Brinp1
1,10E-201	Gm35612	0	Eml6	6,18E-74	Fam184a			0	Fzd3	1,35E-15	Ccnl1	6,43E-21	Zmym4	9,22E-181	Cdh13	2,88E-234	Kifap3	5,06E-87	Dnm1	2,94E+08	Appl2
1,03E-197	Zfyve1	0	Fkbp2	1,52E-73	Ehbp1			0	Mark1	2,21E-14	Mia2	3,10E-20	Fam135a	3,50E-180	Add2	3,00E-234	Lpin2	1,75E-86	Syt9	4,16E+08	Smyd3
3,97E-194	Rasa3	0	Robo1	2,21E-73	Gphn			0	Rap1gap2	2,10E-13	Scmh1	3,34E-19	Lims1	6,29E-180	Phtf2	8,94E-234	Dock3	2,33E-86	Cd47	4,82E+08	Rapgef2
1,45E-190	Dnaaf9	0	Atp6v0b	1,53E-72	Galnt1			0	Clstn3	3,01E-13	Atf6	3,45E-19	Syt16	9,12E-181	Cds2	9,02E-234	Susd4	3,08E-86	Ralgapa2	7,24E+08	Luzp2
8,38E-188	Xpo6	0	Acp1	1,27E-71	Ikzf2			0	Pcnx2	5,91E-13	Ubl3	3,50E-19	Sncaip	3,97E-179	Tmem63c	1,90E-232	Gria1	6,31E-85	Calm2	7,53E+08	Ldb2
1,43E-175	Add3	0	Lrfn2	2,75E-71	Gm44151			0	Dbn1	8,25E-13	Dnmt3a	7,92E-19	Thoc2l	6,18E-178	Car11	3,17E-232	Rgl1	1,36E-84	Cnksr2	8,79E+08	Ctnna1
4,67E-176	Cdkl5	0	Nr3c2	1,68E-67	Nr3c1			0	Tpm1	1,61E-12	Arid4a	1,20E-18	P4ha1	8,37E-178	Tsc22d1	2,47E-231	Fat4	6,98E-85	Gm37899	8,82E+08	Cuedc1
1,09E-174	Zcchc7	0	Dip2c	2,60E-67	Tef			0	Cenpv	2,09E-12	Creb1	5,65E-18	Ppm1l	4,32E-177	Abi2	8,43E-231	P2ry14	1,22E-83	Slc22a17	1,17E+09	Ikzf2
4,49E-164	Gpr137c	0	Cadm3	5,18E-68	Wls			0	Lrrc3b	3,56E-13	Mrtfa	5,72E-18	Ldlrad3	4,53E-177	Dzip1	3,21E-229	Sergef	1,32E-83	Clip4	1,59E+09	Trak1
2,13E-161	Fam171b	0	Syndig1	1,47E-66	Igsf11			0	Cx3cl1	6,04E-12	Garnl3	8,52E-18	Susd4	6,82E-177	Tmem65	2,83E-228	Ephb2	1,47E-83	Cers4	1,78E+09	Kcnd3
1,34E-155	Dis3l2	0	Mcf2l	1,60E-66	Xpo1			0	Hook1	9,67E-12	Wdr33	1,34E-17	Tmbim6	7,85E-176	Atrnl1	4,99E-228	Ncoa7	1,54E-83	Faim2	2,30E+09	Son
2,98E-154	Add1	0	Epb41l1	1,48E-65	Ambra1			0	Vwc2l	2,40E-11	Hnrnpm	3,27E-17	Ranbp17	1,66E-175	Katnip	8,92E-228	Med12l	3,24E-83	Nova2	2,72E+09	Usp24
7,86E-150	Fam120c	0	Adgrl2	2,38E-65	Adgrl1			0	Chrm2	2,47E-11	Traf3	9,03E-17	Son	4,48E-174	Grb10	1,33E-227	Ablim3	4,29E-83	Sybu	4,94E+09	Mgat5
3,58E-149	Garre1	0	Mblac2	3,83E-65	Fermt2			0	Shank1	4,76E-11	Zmym2	1,59E-16	Cbx5	1,12E-173	Ube3a	5,57E-227	Prune2	4,60E-83	Cntn4	7,43E+09	Tbc1d19
5,57E-147	Emc7	0	Kifc2	8,39E-65	Oxct1			0	Cpne4	1,39E-10	Mvb12b	3,86E-16	Dennd5a	1,30E-173	Faim2	6,18E-227	Rtn4rl1	6,79E-83	Galnt16	0.000103022	Robo1
6,23E-146	Arnt2	0	Dock3	1,66E-62	Gramd1b			0	Slc7a8	1,82E-10	Rbm25	4,57E-16	Tbl1xr1	2,39E-173	Acvr2a	1,01E-226	Atp2b3	1,47E-82	Hook1	0.000104402	Gabrb1
1,62E-143	Hsd17b12	0	Rapgef6	2,18E-61	Nckap1			0	A830018L16Rik	2,65E-10	Pibf1	7,53E-16	Rabgap1l	3,27E-173	Rfx7	3,54E-226	Plppr5	3,81E-82	Gm1992	0.000158048	Trp53bp1
1,23E-140	Shprh	0	Nr6a1	9,65E-61	Lamp2			0	Bicdl1	3,92E-10	Rsbn1l	9,19E-17	Npc1	7,64E-173	Slc9a7	3,95E-227	Frmd4a	3,98E-83	Clstn1	0.000165708	Pkp4
1,35E-140	Soga3	0	Adar	4,72E-60	Fut8			0	Snca	4,15E-10	Fbxw11	9,80E-16	Phf14	1,31E-171	Cd47	6,78E-226	Chgb	4,25E-82	Zkscan16	0.000282905	Cep164
2,25E-137	Luc7l2	0	Fam13a	6,68E-56	Klf7			0	Gm1715	5,64E-10	Cpsf6	4,82E-15	Nr3c1	1,03E-170	Olfm1	7,70E-226	C2cd5	5,05E-82	Cplane1	0.000354058	Kdm7a
6,39E-137	Son	0	Uggt2	5,80E-54	Nfkb1			0	Lingo1	1,20E-09	Rnf111	5,83E-15	Dennd1a	2,04E-171	Gm37679	1,53E-225	Khdrbs3	7,99E-82	Ddah1	0.000403134	Atp1a1
3,08E-137	Cyp51	0	Zcchc18	5,99E-53	Nrf1			0	Cacng4	3,24E-09	Herc4	5,38E-14	Atp1a1	3,04E-171	Slc8a3	4,53E-224	Kif5c	1,76E-81	Neto2	0.00052596	Sox5
1,14E-135	Gm20275	0	Atp5o	1,11E-52	Skap2			0	4930587E11Rik	3,24E-09	Fat3	1,23E-13	Gng12	4,66E-168	Rnf180	1,15E-223	Faim2	2,19E-81	Gm56610	0.000573	Ankrd44
5,98E-134	Tfdp2	0	Dcc	4,28E-52	Abtb2			0	Pdgfc	5,12E-09	Asxl1	1,23E-13	Rnf180	4,71E-168	Lin7a	4,84E-222	Gprasp1	4,07E-81	Ccdc57	0.000699847	Luzp1
5,40E-133	Apba1	0	Kcnmb2	3,41E-51	Gab2			0	Emb	1,37E-08	Nsd1	1,49E-13	Pcmtd1	2,40E-167	Dbn1	4,06E-221	Galnt16	4,69E-81	Dtnb	0.000710294	Ldlrad4
9,42E-126	Rif1	0	Ahcyl2	4,72E-51	Hnrnpa3			0	Sgsm1	1,37E-08	Kpna4	7,53E-13	Hs2st1	4,07E-167	Ankrd12	1,19E-221	Atp6v0c	4,93E-81	Pcdh17	0.000963143	Spata7
4,42E-123	Igf1r	0	Rap1gap2	5,54E-51	Gm16759			0	Gm44151	2,70E-08	Rngtt	8,81E-13	Sppl3	3,18E-166	Map7d2	2,31E-220	Ndfip1	8,43E-81	Nexmif	0.000966862	Hnrnpr
4,99E-122	Gm35417	0	Pdzd4	9,10E-48	Atraid			0	Stt3b	3,17E-08	Immp2l	1,71E-12	Tmem63b	5,26E-166	Carmil3	6,33E-220	Grin2d	8,73E-81	Nfib	0.00106191	Pde7b
3,67E-121	Efr3b	0	Armc9	1,62E-47	Kiz			0	Cemip	9,66E-08	Zfp292	8,40E-12	Crebbp	2,05E-165	Wwc1	1,50E-219	Apex2	8,98E-81	Dlg4	0.00122232	Znrf3
5,37E-121	Mat2a	0	Gprasp2	1,78E-45	Spag9			0	Trp53bp1	6,11E-09	Bmpr2	2,23E-12	P2ry14	6,61E-165	Gucy1a2	6,16E-219	Greb1l	1,04E-81	Hs6st2	0.00141121	Adamts6
2,52E-120	Tjp1	0	Prkar1b	1,56E-43	Cdh2			0	Fam110b	8,30E-07	Copg2	3,93E-11	Snap91	8,71E-165	Mboat7	6,96E-219	Helz	1,07E-80	Lrrc3b	0.0016329	Ext1
1,36E-116	Rps6kb1	0	Sdk1	2,20E-43	Tenm4			0	Syt4	1,38E-06	Lrrc8d	1,32E-10	Sema6a	1,32E-165	Dzank1	1,59E-218	Cplane1	1,09E-81	Maco1	0.00250719	Itsn1
3,43E-111	Ablim2	0	Olfm2	1,25E-41	Asap1			0	Msra	2,57E-06	Ube2w	1,43E-09	Stim2	3,73E-164	Fgd4	3,44E-218	Tcaf1	3,46E-80	Cdh6	0.00342237	Fus
3,09E-110	Ubr2	0	Carmil1	2,31E-38	Snrnp70			0	Cadm2	4,16E-06	Arid5b	1,88E-09	Spcs2	1,53E-163	Actn1	5,88E-218	Abi2	4,15E-80	Nrxn2	0.00475881	Anks1
2,47E-107	Lrrc4	0	D130043K22Rik	3,30E-38	Ckap5			0	Cers6	7,61E-06	4632427E13Rik	2,20E-09	Slc16a7	1,85E-163	Apex2	6,49E-218	Slc8a1	4,37E-80	Rnf112	0.00625554	Sclt1
3,83E-106	Oxr1	0	Atp6ap2	2,53E-37	Kansl1l			0	Cadm3	8,28E-06	Urgcp	4,62E-09	Ehbp1	2,83E-163	5730522E02Rik	1,17E-215	Slc9a7	6,46E-80	Mok	0.010522	Fars2
3,29E-105	Nr2c2	0	Pcdh17	3,21E-37	Chd4			0	Adarb1	9,93E-06	Baz1b	7,85E-09	Sik2	8,02E-163	Nexmif	3,90E-215	Fbxw7	6,54E-80	Tmem191	0.0133125	Ddx6
1,14E-103	Ccnt2	0	Flt3	5,32E-36	Phactr3			0	Prkcg	3,11E-05	Ino80	1,31E-08	Pdia6	2,88E-162	Slc22a17	4,71E-215	Stau2	9,35E-80	Usp11	0.0191857	Pibf1
2,54E-103	Usp32	0	Slc25a3	3,79E-36	Luzp1			0	Dtx3	8,17E-05	Ube2k	1,18E-07	Hdac8	5,50E-162	Plce1	1,02E-214	Gm10684	1,14E-79	Baiap2	0.024798	Il1rapl1
1,78E-101	Eya3	0	Slc38a1	9,57E-34	Ccnl2			0	Igsf3	9,27E-06	Crebrf	1,91E-07	Ndfip1	3,41E-160	Psap	9,71E-214	Cers4	5,27E-79	Fndc3b	0.0304479	Etv6
2,73E-101	Herc4	0	Sorbs1	3,05E-33	Acyp2			0	Mgat5b	9,31E-05	Armh3	1,94E-07	Fut9	3,93E-160	Clgn	1,67E-213	Maged1	5,75E-79	Abca5	0.0312869	Lncpint
2,88E-101	Pds5a	0	Ndufs4	6,18E-33	Epc1			0	Lnx1	1,07E-04	Arhgef11	3,08E-08	Cntln	1,47E-160	Setd7	2,45E-211	Ssbp4	5,84E-79	Cspg5	0.0353153	Tusc3
1,72E-99	Ino80d	0	Dtd1	2,15E-32	Susd6			0	Fnbp1l	1,51E-04	Rlf	3,77E-07	Hmg20a	4,23E-159	Grid2	4,36E-213	Fbn1	8,83E-79	Plppr5	0.0534963	Aopep
1,90E-99	Phyhipl	0	Ppm1l	2,29E-32	Tspan5			0	C1qtnf4	1,72E-04	Larp4b	6,13E-08	Gtf2i	1,70E-158	Radil	2,18E-210	Gpr158	2,58E-78	Lama2	0.0684385	Cacna1d
5,29E-99	Brd9	0	Gm1043	1,13E-31	Lgr4			0	Prkaa2	3,00E-04	Mdm4	6,22E-07	Pde4dip	3,85E-158	Kcnb2	3,64E-210	Dclk2	2,66E-78	Maged1	0.0839536	Arhgap39
6,13E-99	Rhot1	0	Evi5	1,42E-31	Cpeb3			0	Svop	5,25E-04	Tlk2	7,53E-07	Bsg	5,47E-158	Ablim1	4,50E-209	Dmxl2	3,55E-78	Strbp	0.0916697	Mga
1,24E-98	Zzz3	0	Bicd1	2,03E-30	Bsg			0	Gphn	5,69E-04	Cstf3	9,88E-07	Ppp2r5e	1,25E-157	Pde10a	7,40E-209	Plekha6	8,50E-78	Car11	0.110251	Nedd4
2,54E-98	Phc3	0	Pde4dip	9,31E-30	Tox			0	Dlg4	7,82E-04	Bicra	1,33E-06	Tut4	1,79E-158	Sorcs3	9,17E-209	Adgrl3	1,36E-77	Lmtk3	0.111409	Evi5
3,06E-96	Zzef1	0	Phf24	4,73E-26	Atosa			0	Shank3	1,12E-03	Trim44	4,94E-06	Fryl	4,83E-157	Olfm2	3,00E-208	Snap25	3,11E-76	Msra	0.115583	Csnk1a1
1,23E-95	Lamp2	0	Rundc3b	5,50E-26	Apc			0	Gnal	1,72E-03	Slmap	7,20E-06	Cuedc1	5,79E-157	Golgb1	3,44E-208	Ptpn5	5,66E-75	Arhgap44	0.128991	Pcnx
4,37E-95	Anapc5	0	Kcnc3	2,90E-25	Psd3			0	Bsn	2,99E-03	Exoc4	9,59E-06	Atrnl1	6,71E-157	Ttc8	6,39E-208	Snap91	7,50E-75	Gm5577	0.200235	Dad1
6,08E-95	Cnot1	0	Dgkg	2,56E-24	Anks1			0	Dnah7b	4,29E-03	Tnpo1	1,06E-05	Wls	1,21E-156	Gphn	6,80E-208	Mllt3	1,11E-75	Pknox2	0.208492	Magi3
6,19E-95	Elovl6	0	Crtac1	3,74E-24	Chka			0	Tmem196	1,13E-02	AW554918	2,00E-05	Zdhhc14	1,52E-156	Osbpl8	1,14E-206	Nr3c2	1,24E-74	Gm44560	0.29486	Carmil1
3,61E-95	Ppp4r3b	0	Pbx1	3,04E-23	Exoc4			0	Gm37679	1,37E-02	Srsf5	5,90E-05	Sgce	1,66E-155	Bicdl1	2,04E-206	Prickle1	1,37E-74	Agbl4	0.437984	Klhl32
4,16E-93	Zdhhc17	0	Gm26691	3,98E-23	Arnt2			0	Lgi2	2,88E-02	Mysm1	7,43E-05	Pou2f1	6,77E-155	Fbxl2	2,35E-206	Parp8	2,14E-74	Ppm1e	0.440053	Cplane1
2,18E-91	Capn15	0	C2cd5	2,09E-22	Hdac4			0	Dcx	4,09E-02	Psme4	8,36E-05	Mpdz	8,56E-155	Mcf2l	6,72E-206	Gprin3	2,87E-74	Adgrb1	0.49461	Papola
2,21E-88	Hnrnpdl	0	Coro6	5,78E-22	Zmiz1			0	Fhod3	4,76E-04	Nup98	9,28E-05	Hsp90b1	3,45E-154	Zfr	1,98E-205	Sv2b	3,72E-74	Klhl7	0.539363	Acer3
2,89E-86	Exoc5	0	Dync2h1	1,66E-19	Sipa1l3			0	Gm42303	9,86E-02	Sfpq	9,31E-05	Acyp2	4,36E-154	C2cd5	2,90E-205	Csnk1g1	6,79E-74	Alk	0.554814	Rev3l
7,14E-84	Lrch3	0	Ggt7	5,71E-19	Atxn7			0	Klhl3	1,31E-01	Mkln1	1,08E-04	Ccdc88a	5,01E-154	Stac	4,25E-205	Dlg4	1,24E-73	Cep126	0.568089	Ntrk2
1,81E-83	Map2k5	0	Grin3a	3,10E-18	Rev3l			0	4833422C13Rik	1,40E-01	Rsf1	1,49E-04	Brip1os	6,16E-154	Rai1	1,22E-204	Gm57223	1,51E-73	Slc39a11	0.576599	Phkb
5,79E-83	Riok3	0	Tcaf1	6,25E-17	Ndufs4			0	Gm1043	2,58E-01	Tnks	1,67E-04	Dclk2	7,88E-154	Lman2l	1,40E-204	Arhgap20	1,98E-73	Grik2	0.587911	Hoxd3
2,36E-82	Reps2	0	Clvs2	9,03E-17	Ank			0	Lrrk2	2,68E-01	Tasor	5,28E-04	Uggt2	2,63E-154	Dtx3	5,42E-204	Klhl32	4,26E-73	Rundc3b	0.623998	Cntln
1,28E-80	Btaf1	0	Kifap3	1,23E-16	Crebbp			0	Lrrc4c	3,86E-03	Pias2	9,37E-04	Ppp1r21	3,12E-152	Dync1i2	7,08E-204	Ptprs	7,93E-73	Cacna1d	0.696793	Tulp3
1,63E-80	Cdh11	0	Vps13a	3,05E-14	Bach2			0	Slc44a5	1,01E+00	Phf20l1	1,68E-03	Stxbp5l	6,72E-152	Cplane1	1,00E-203	Ttll11	3,65E-72	Auts2	0.799297	Rnf169
1,87E-80	Atosa	0	Nexmif	1,23E-13	5031439G07Rik			0	Smarca1	1,40E+00	Sdccag8	6,15E-03	Sfmbt1	1,04E-151	Ryr2	1,63E-203	Lrpap1	5,19E-72	Unc5c	0.9866	Braf
2,02E-79	Prickle1	0	Gm15155	7,32E-13	Hivep2			0	Gm12296	1,47E+00	Ap2b1	8,25E-03	Immp2l	1,15E-151	Lhfpl4	1,64E-203	Clstn2	5,75E-73	Mgat5	1	Thrb
1,20E-78	Rsrp1	0	Rev3l	8,48E-12	Tab2			0	Mdga2	2,03E+00	Zfp407	2,22E-02	Mast2	2,08E-151	Rps6ka3	2,82E-203	Fam13a	8,12E-72	Rims1	1	Odf2
2,27E-79	Fbxl5	0	Psma3	3,49E-11	Hip1			0	Col25a1	7,42E+00	Snd1	2,60E-02	Arhgef11	2,73E-151	Mast1	6,14E-202	Kcnb1	1,21E-71	Mirg	1	Cux1
2,60E-78	Kdm5c	0	Slc6a5	5,75E-12	Ttc17			0	Actn1	1,57E+01	Cnot1	9,00E-02	Gpr158	3,47E-151	Slit1	4,26E-201	Wnk2	1,49E-71	Dtx3	1	Igsf11
2,69E-78	Reep3	0	Pitpna	6,99E-11	Eea1			0	Lmtk3	1,86E+01	Cacna1d	1,20E-01	Chd6	4,19E-150	Ywhaz	7,77E-202	Tet2	1,96E-71	Homer2	1	Camk2g
3,39E-77	Nrd1	0	Helz	1,06E-10	Sobp			0	Tmem63c	2,29E+01	Zfp207	1,37E-01	Snd1	6,32E-150	Pknox1	9,05E-200	Cacng4	2,48E-71	Htr7	1	Ube2b
4,71E-77	Tent4b	0	Srgap3	1,61E-09	Tsix			0	Gm10684	5,39E+01	Fbxo11	2,70E-01	Galnt1	2,93E-149	Kctd1	2,21E-199	Dnm1	3,18E-71	Bicdl1	1	Chd2
1,06E-76	Eml2	0	Gm10684	2,13E-09	Nedd4l			0	Glce	7,78E+01	Rasa1	2,86E-01	Gpr137c	7,67E-148	Klhl29	5,18E-199	Cx3cl1	3,23E-71	Pid1	1	Nebl
1,53E-75	Nfatc3	0	Susd4	2,95E-08	Ssbp2			0	Adcy1	9,33E+01	Atrx	2,92E-01	Hmgcr	8,59E-149	Ap4s1	5,86E-199	Snph	4,39E-71	Gm28750	1	Pcm1
8,37E-72	Gtf2i	0	C1qtnf4	4,84E-08	Acer3			0	Tmem91	1,22E+02	R3hdm2	4,08E-01	Dnajc1	2,12E-147	Ssbp4	2,01E-198	Dip2c	5,23E-71	Tspan7	1	Cbx5
2,26E-71	Crebrf	0	Gm12394	8,80E-08	Scfd2			0	Sms	1,56E+02	Lnpep	4,90E-01	Frmd4a	3,47E-147	Wnk2	3,19E-198	Evl	1,77E-70	Srgap3	1	Adam22
1,50E-70	Zfp704	0	Atp6v1b2	4,48E-07	Clasp1			0	Syt6	2,07E+02	Smarca2	5,60E-01	Scamp5	1,28E-146	Gm43376	3,71E-198	4930590L20Rik	1,87E-70	Atp6v0e2	1	Dab1
8,47E-70	Srebf2	0	Rfx7	2,98E-06	Mib1			0	Far2	2,35E+02	Stag2	4,16E+00	Vapa	3,19E-146	Slc12a5	1,79E-198	Epb41l1	2,78E-70	Prkar1b	1	Srgap3
1,42E-69	Prpf39	0	Aak1	4,43E-06	Ndrg3			0	A830082K12Rik	2,88E+02	Atp6v0b	6,39E+00	C130071C03Rik	3,56E-146	Tcf20	3,14E-196	Hook1	3,05E-70	Enah	1	Swt1
4,69E-68	Paip2	0	Stxbp5	2,40E-05	Epha5			0	Dpf3	2,96E+02	Vps13d	1,18E+01	Chsy3	5,48E-146	Arnt2	3,42E-196	Stxbp1	4,28E-70	Fgf13	1	Tspan3
6,67E-69	Myo18a	0	Akt3	1,61E-04	Nt5c2			0	Trpm2	3,25E+00	Vti1a	1,25E+01	Mbd5	5,14E-145	Rufy3	6,30E-196	Tmtc1	5,63E-71	Fzd3	1	Zfp608
7,77E-67	Babam2	0	Atcay	2,48E-04	Chd2			0	Mir670hg	3,85E+02	Mtmr3	3,17E+00	Lrrc4	1,01E-144	Anapc5	8,63E-197	Ryr3	8,13E-71	ENSMUSG00000121500	1	Sorl1
1,48E-66	1700111E14Rik	0	Gmds	8,41E-05	Nf1			0	Rhobtb2	5,62E+02	Nudcd3	5,46E+01	Kiz	3,86E-144	St7	6,57E-195	Hmgcll1	1,16E-69	Nsg1	1	Jmjd1c
1,89E-66	Trip4	0	Copg2	4,59E-03	Lonp2			0	Septin11	1,91E+02	Atxn7	9,26E+01	Rere	5,30E-144	Nol4l	1,48E-194	Prkar1b	1,66E-69	Olfm1	1	Nfkb1
6,70E-65	Gab2	0	Dgkh	6,78E-03	Csnk1a1			0	Slc6a17	3,66E+03	Insr	1,44E+02	Senp7	3,33E-143	Kat6b	4,75E-194	Jazf1	1,86E-69	Crocc	1	Btbd7
1,10E-64	Rcan2	0	St8sia1	8,55E-03	Smarca2			0	Cnnm1	1,09E+04	Cask	1,54E+02	Fmn1	6,51E-143	Sbf2	5,06E-194	Nectin3	2,31E-69	Cyfip2	1	Thada
3,59E-64	Smc3	0	Slc6a15	2,49E-02	Dennd4c			0	Fam169a	1,15E+04	Taok1	2,34E+02	Ddhd1	8,14E-144	Bsn	1,80E-193	Plpp1	3,85E-69	Tox3	1	Csnk1g1
6,63E-64	Rc3h1	0	Fstl4	1,61E-02	Pcdh17			0	Gm15577	1,52E+04	Pou2f1	7,60E+02	Srek1	1,01E-142	Fchsd2	2,86E-193	Add2	4,20E-70	Zcchc18	1	Glt8d1
2,30E-63	Cept1	0	Arhgef9	2,67E-01	Srsf5			0	Celf5	1,96E+04	Birc6	8,68E+02	Cyld	1,14E-142	Osbpl9	3,10E-193	Slc24a5	8,43E-70	Prune2	1	Susd6
2,55E-63	Rngtt	0	Rmst	1,47E+01	Megf9			0	Entpd3	3,41E+04	Acin1	1,53E+03	Tbc1d23	2,15E-142	Gm47283	4,45E-193	Clstn1	1,10E-68	Sh3gl3	1	Nfat5
8,43E-63	Cop1	0	Nt5c2	2,20E+01	Erc1			0	Carmil3	3,45E+04	Wac	2,22E+02	Ptpn12	5,98E-142	Helz	2,09E-192	Cadps	3,98E-68	Sptbn2	1	Kat6b
3,04E-62	Mia2	0	Pnkd	3,52E+01	Elp4			6,52E-305	Kcnip1	3,56E+04	Mon2	2,26E+03	Tsix	2,68E-141	Dcx	3,68E-192	Vav3	4,81E-68	Wdr17	1	Taok1
1,34E-61	Vps41	0	Mdh1	6,99E+01	Ptpn9			9,78E-305	Gm13629	4,86E+04	Ube2h	2,52E+03	Unc79	2,87E-141	Zranb2	7,77E-192	Dync2h1	7,00E-68	Ntng1	1	Pnisr
2,07E-61	Cdc73	0	Nsg2	5,10E+03	Ppib			9,78E-305	Tshz1	4,91E+04	Mark3	5,17E+02	Rapgef2	1,23E-140	Macrod1	1,14E-191	Rnf180	9,23E-68	Atp6v0a1	1	Gm47283
3,04E-61	Hnrnpl	0	Atp2a2	4,22E+04	Rsrp1			3,88E-303	Ctnnal1	4,94E+04	Kdm2a	6,47E+03	Fam172a	2,40E-140	Evl	3,01E-191	Mapk10	1,54E-67	Syndig1	1	Arhgap21
7,57E-61	Immt	0	Cyfip2	5,26E+04	Prpf4b			1,32E-302	Grip1	6,28E+04	Chd8	1,91E+04	Ext1	6,59E-140	Armc9	5,39E-191	Map3k5	2,55E-67	Ulk4	1	Fcho2
5,16E-60	Dnajc13	0	Ndfip2	7,90E+04	Tmem59			4,22E-301	Kcnj6	8,85E+04	Fndc3a	2,20E+04	Slc24a3	9,47E-140	Ubr5	8,49E-191	Nol4	7,15E-67	Wnk2	1	Kcnq1ot1
1,72E-59	4732471J01Rik	0	Nrxn2	8,96E+04	Ndufs1			1,55E-300	Maco1	1,16E+05	Csnk1g3	2,51E+04	Tsc22d2	5,14E-139	Dclk2	1,07E-190	Cacna1g	8,86E-68	Map2k4	1	Cdk13
2,40E-59	Evi5l	0	A330008L17Rik	1,12E+05	Rbfox2			1,59E-299	Fchsd2	1,28E+05	Sik2	3,75E+04	Epb41	1,37E-138	Efna5	5,72E-190	Ptpn3	9,14E-67	Hivep3
1,32E-58	Tmem245	0	Plxna2	1,21E+05	Larp1			1,39E-298	Evl	1,29E+04	Dcaf5	4,15E+04	Pum1	1,72E-137	Arhgap44	3,30E-189	Nsun7	1,01E-66	Map2
2,61E-57	Lonp2	0	Ppm1h	4,99E+05	Leng8			5,79E-298	Rps6ka3	1,34E+05	Cep170	6,55E+04	Desi2	3,08E-137	Tro	6,69E-189	Cdkl1	1,17E-66	Pacsin1
2,54E-56	Rnpc3	0	A930017M01Rik	1,40E+06	Crtc3			5,80E-297	Ephb2	2,02E+05	Zfp148	1,08E+05	Golm2	4,41E-137	Fbxo10	7,80E-189	Mcu	1,90E-66	Podxl2
3,07E-55	Morf4l1	0	Cyrib	5,65E+06	N4bp2l2			2,39E-295	Reep2	2,78E+05	Gpcpd1	1,51E+05	Pdia3	5,94E-137	Oprm1	3,02E-188	Gm1043	1,99E-66	Gm17276
3,07E-55	Srsf2	0	Acbd6	1,94E+07	Gtf2i			7,43E-295	Slc4a7	3,48E+05	Cdk12	2,21E+05	Stau2	8,48E-137	Gm44829	4,82E-188	Ero1b	6,29E-67	Gm49353
3,44E-55	Sh3glb1	0	Ralgps2	2,23E+07	Tesk2			8,16E-295	Fmn2	3,52E+05	Hs2st1	2,40E+05	Kat6b	3,23E-136	Hdac9	1,86E-187	B230217J21Rik	6,50E-67	Susd4
2,55E-53	Hmg20a	0	Gm44151	4,90E+07	Pias1			2,09E-294	Ccdc30	5,12E+05	Ext1	3,21E+05	Ash1l	3,29E-136	Trio	2,74E-189	Rev3l	1,54E-66	Syn2
1,29E-52	Cuedc1	0	Vwa8	1,66E+08	Atad2b			3,27E-294	Arhgap20	5,68E+05	Rapgef6	1,02E+06	Lcor	4,49E-136	Gabbr2	1,04E-186	Jak1	2,90E-65	Adgrl1
2,87E-52	Phf12	0	Tiam1	4,66E+08	Ino80dos			2,78E-293	Plppr1	6,74E+04	Atp2c1	1,50E+06	Nrg2	5,06E-136	Uhrf1bp1l	1,12E-187	Dzip1	6,50E-65	Rab27b
3,41E-53	Bltp1	0	Gm1604a	2,46E+09	Jarid2			7,51E-293	Magi1	7,69E+05	Dnajc7	3,54E+06	Hspa5	5,37E-136	Strbp	1,81E-186	Mgat5	8,73E-65	Ptpn12
5,43E-53	Prr14l	0	Prr16	3,05E+09	Marchf6			2,01E-291	Nbea	8,29E+05	Wwox	7,16E+06	Jarid2	6,82E-136	Gls	4,90E-186	Nipsnap1	1,32E-64	Scmh1
9,71E-52	St3gal3	0	Eno2	3,13E+09	Arid1a			2,44E-291	Basp1	9,29E+05	Srsf7	1,13E+07	Dad1	1,69E-135	Znrf1	6,59E-186	Ophn1	1,57E-64	Lrtm1
2,45E-51	Ddx17	0	Itsn1	6,07E+09	Mcu			1,32E-289	Ttc39c	1,08E+05	Clk1	1,23E+07	Purg	4,62E-135	Psip1	1,55E-185	Phlpp2	1,72E-64	Vstm2a
2,01E-50	Srsf7	0	Chd5	0.000238669	Luc7l3			2,40E-289	Frmd3	1,20E+06	Phf20	1,77E+07	Nfkb1	1,09E-134	Kalrn	5,74E-185	Cep126	2,77E-64	Lrrn2
3,39E-49	Fto	0	Herc1	0.000666895	Eif4g1			1,50E-288	Lrrn2	1,68E+06	Zmynd11	1,82E+07	Abi1	3,32E-134	Zc3h6	2,03E-184	Pianp	3,18E-64	Evl
4,80E-49	Slc43a2	0	Cstpp1	0.000713994	Cdkal1			2,51E-288	Pip5k1b	2,15E+06	St3gal3	2,06E+07	Pds5b	1,08E-133	Rbfox3	4,19E-183	Sorcs2	5,29E-64	Lamp5
4,91E-49	Prpf40a	0	Ntng1	0.00205711	Fars2			1,04E-287	Dtd1	3,68E+06	Ep400	2,23E+06	Ppp1r12a	1,51E-133	Sms	2,29E-182	Galnt17	9,79E-64	Camk2n1
1,11E-48	Sdccag8	0	Arhgap20	0.0062367	Kdm5a			1,26E-287	Radil	4,19E+06	Cep350	2,28E+07	Fubp1	3,47E-134	Cep126	5,35E-182	Crmp1	4,13E-63	Frrs1l
4,40E-48	Gm15478	0	Fam184a	0.00713012	Akap11			1,00E-286	Aak1	5,82E+06	Zcchc7	2,68E+07	Nedd4	1,35E-132	Dmd	7,59E-182	N4bp2	5,49E-63	Tnik
6,82E-48	Cwf19l2	0	Gm15738	0.011192	Ttc14			6,68E-286	Spata7	9,57E+06	St6gal1	3,39E+07	Eml4	4,54E-133	Csnk1g1	1,05E-181	Usp11	6,44E-63	Gm14211
2,76E-47	Tmem132b	0	Pcdh11x	0.0308386	Dhx36			3,51E-285	Alms1	1,17E+07	Nr6a1	4,52E+07	Rasa3	1,14E-132	Sclt1	1,18E-181	Slc1a1	6,72E-63	Iqce
3,80E-47	Sec62	0	Zfyve28	0.0381794	Fam120c			2,21E-284	Helz	1,37E+07	Rbm5	6,42E+07	Ptbp2	1,29E-131	Hivep2	1,23E-181	Cacna2d2	1,16E-62	Negr1
4,00E-47	Zranb1	0	Vwc2	0.0393532	Kat6b			4,02E-285	Nova2	1,69E+06	Qrich1	7,21E+07	Dtnb	2,14E-131	Iqce	2,49E-180	Iqce	1,64E-62	Cask
4,40E-47	Jarid2	0	Camk4	0.0401241	Arglu1			2,65E-283	Jph4	1,77E+07	Ankrd17	8,98E+07	Synrg	5,28E-131	Trim24	5,22E-180	Nkain3	2,16E-62	Cyp7b1
6,69E-46	Fam133b	0	Tmem63b	0.140938	Npepps			7,86E-282	Arl3	3,27E+07	Gsk3b	1,27E+08	Taf15	9,14E-131	Cers5	6,14E-180	Stt3b	2,91E-62	Erg28
6,76E-46	Tmbim6	0	Igsf9b	0.150825	Slc25a12			8,97E-282	Cds2	4,10E+07	Setd2	2,03E+07	Spire1	1,45E-130	Kifap3	1,38E-179	Smarca1	4,19E-62	Golm2
7,74E-45	Orc3	0	A930015D03Rik	0.192309	Kdm5c			1,44E-281	Lrp8	6,37E+07	Selenop	2,79E+08	Peak1	2,61E-131	Cntnap5b	1,51E-179	Tnrc6c	5,05E-62	Cspp1
4,26E-44	Stk39	0	Thoc1	0.200507	Dnajc1			3,40E-281	Scai	2,08E+08	Cdk13	3,19E+08	Gsk3b	5,49E-130	Galnt16	3,38E-179	Sms	5,50E-62	Erp29
2,28E-43	Mycbp2	0	Slc23a2	0.296332	2610035D17Rik			4,34E-281	Abi2	6,93E+08	Peak1	8,80E+08	Cpsf6	5,90E-131	Usp9x	4,91E-178	Fchsd2	6,94E-62	Stau2
4,24E-43	Lcorl	0	Ptpn12	0.355621	Ddx17			5,73E-281	Scaper	8,37E+08	Rapgef2	9,45E+07	Ghr	8,93E-131	Atxn10	5,01E-178	Grik5	8,02E-62	4930545L23Rik
8,23E-43	Rabgap1l	0	Cep83	0.392208	Pnn			6,08E-282	Gm47283	8,76E+08	Atad2b	1,36E+09	Pacs1	1,50E-129	Gm40841	8,35E-179	Igsf8	2,92E-61	Cfap54
1,22E-42	Ncoa2	0	Lamp5	0.417104	Odf2			6,59E-281	E230016M11Rik	9,03E+08	Csnk1g1	1,87E+09	Smarcad1	3,14E-129	Klhl7	1,00E-177	Il1rapl1	3,03E-61	Sptbn4
1,25E-42	Mysm1	0	Myo5a	0.622411	Ogdh			1,09E-280	Tspan7	1,06E+09	Rab3gap1	2,68E+09	Senp6	4,54E-129	Mtch1	5,84E-177	Phc2	3,62E-61	Prkce
1,66E-42	Gm37376	0	Matk	1	Bckdhb			3,28E-280	Atp6v0a1	1,11E+09	Rsrp1	4,00E+09	Mtss1	7,59E-130	Tasp1	8,69E-177	Pknox1	4,12E-61	Stmn3
7,38E-42	Mvb12b	0	Dennd1b	1	Ube2b			4,82E-280	Plcl2	1,30E+09	Gls	5,90E+09	Nsd2	8,74E-130	Ndst3	1,81E-175	Fmn2	5,75E-61	Tut4
1,10E-41	Camkmt	0	Gm37240	1	Ttc28			1,11E-279	Dzip3	1,88E+09	Sgms1	8,75E+09	Cdk5rap2	9,88E-130	Galnt18	2,29E-175	Fam169a	6,39E-61	Fgd4
1,37E-41	Wac	0	Gm43713	1	Pcmtd1			1,07E-279	C2cd5	2,16E+09	Cop1	0.000129431	Zhx3	1,62E-129	Mgat4a	8,07E-175	Scai	8,73E-61	Trim46
4,81E-41	Taf15	0	Igf2bp3	1	Stx16			5,10E-278	Fndc9	2,23E+09	Usp24	0.00021992	Nfat5	2,91E-128	Lpin2	1,20E-174	Syn3	1,19E-60	Soga3
1,78E-40	Pik3c2a	0	Ecpas	1	Zfp462			7,34E-278	Kif5c	2,25E+09	Tut4	0.000240906	Zfp207	7,36E-127	Hspa5	5,05E-175	Rerg	1,86E-60	Dmxl2
5,33E-39	Ppp2r5c	0	Grik4	1	Efr3b			1,22E-277	Arhgap32	4,14E+09	Ssbp2	0.000293674	Acsl3	2,05E-127	Dennd1b	7,82E-174	Ubxn11	2,32E-60	Dtnbos
3,09E-38	Meis1	0	Cers6	1	Grik4			2,20E-277	Nrxn2	4,89E+09	Lcor	0.000413328	Akap10	2,33E-126	Ece1	3,41E-173	Tmem59l	2,91E-60	Dock7
3,57E-38	Tbl1xr1	0	Cers4	1	Jmjd1c			1,36E-275	Gas2	5,72E+08	Ppp4r3b	0.000472404	Adam23	2,38E-126	Pten	4,52E-173	Rbfox2	4,01E-60	5330434G04Rik
1,50E-37	Ccser2	0	Neto1	1	Sbno1			5,81E-275	Rapgef4	8,16E+09	Atp9b	0.000708886	Tln2	2,49E-126	Disp2	2,24E-172	Pitpnm3	5,90E-60	Ica1l
6,61E-38	Sel1l	0	1700024B18Rik	1	Lims1			1,13E-273	Adam22	9,32E+09	Eri3	0.000749003	Rbm26	4,43E-126	Chd3	7,32E-172	Plcb4	6,07E-60	Atp2b2
1,18E-36	Dcaf6	0	Ppip5k1	1	Paxbp1			5,65E-273	Stmn3	0.000121156	Scaf8	0.00094162	Atp2b1	4,98E-126	Stau2	1,83E-171	Mfsd4a	6,25E-60	Nbea
1,04E-35	Zfp280d	0	Mllt3	1	Ralgapa1			1,61E-272	Lrrc49	0.000226154	Upf2	0.00107985	Mboat2	1,44E-125	Scai	3,22E-171	Basp1	6,78E-60	Amph
1,47E-35	Marf1	0	Ehbp1	1	Nedd4			1,62E-271	Uhrf1bp1l	0.00023273	Tbc1d23	0.00142494	Smurf2	1,92E-126	Luc7l3	9,39E-171	Cbarp	7,64E-60	Hook2
3,92E-34	Stag2	0	B230217J21Rik	1	Ggnbp2			7,78E-272	Sorbs1	0.000236488	Rc3h1	0.00145124	Zzz3	2,52E-124	Myef2	3,05E-170	Atp6v0a1	7,83E-60	Xkr6
1,46E-33	Zmynd8	0	Kcnk10	1	Mkln1			2,66E-270	Asph	0.000269013	Zfr	0.00195328	Rps6ka3	2,63E-124	A330023F24Rik	5,55E-170	Stac	8,43E-60	Fbxo41
2,45E-33	Atp2c1	0	Lynx1	1	Trappc9			5,09E-270	Ralgapa2	0.000295878	Rffl	0.00365513	Sec63	8,22E-124	Pkd1	1,66E-169	Akap13	9,76E-60	Fam169a
4,18E-33	Cdk12	0	Impact	1	Rab11fip2			1,94E-268	Dync1i2	0.000330794	Bptf	0.00398279	Parp8	1,04E-123	Rabgap1l	1,03E-167	Igf2r	1,09E-59	Gm48747
6,43E-34	Snrnp48	0	Sycp2	1	Gm44686			4,13E-268	Zmym1	0.000405469	Asxl2	0.00490727	Arl6ip1	5,79E-123	Nrsn2	2,05E-167	Arl3	1,10E-59	Glra1
1,47E-32	Aopep	0	Oprm1	1	Eps15l1			2,87E-267	Tmem130	0.000428942	Akap8l	0.00550431	Rock2	8,00E-123	Scmh1	2,76E-167	Nrxn2	1,20E-60	Gm13269
1,93E-30	Gm36975	0	Pja2	1	Gsk3b			5,62E-264	Efr3a	0.000484378	Arglu1	0.00559831	Trerf1	8,40E-123	Alms1	3,21E-167	Plekha5	1,69E-59	Chrm3
1,44E-30	Nckap1	0	Psma1	1	Gabbr1			2,27E-263	Sclt1	0.000900997	Nr2c2	0.00622347	Eml5	1,28E-122	Srsf10	4,44E-167	Rcan2	2,38E-59	Sh3gl2
3,92E-29	Sfpq	0	Caly	1	Nmnat2			4,12E-263	Glrb	0.000907628	Ranbp9	0.0062995	Fam219a	2,12E-122	Mttp	1,53E-166	Astn2	2,87E-59	Slc8a3
1,92E-28	Spred1	0	Frmpd3	1	Mat2a			1,28E-262	Nsg1	0.00104746	Cdk8	0.00755009	Gm47283	5,50E-124	Sorbs1	5,65E-166	Fam110b	3,67E-59	D130043K22Rik
1,34E-27	Apc	0	Shank2					6,94E-262	Psap	0.00147297	Nfatc3	0.0124178	Med13	6,96E-122	Brinp2	8,38E-166	Trim46	4,12E-59	Tspan13
7,57E-26	Gm17106	0	4930517O19Rik					1,09E-261	Abat	0.00164572	Papola	0.0144907	Maco1	9,66E-122	Usp34	9,68E-166	Nav3	4,14E-59	B230334C09Rik
1,52E-24	Lrig2	0	Scn3a					1,41E-261	Serinc1	0.00174088	Rab31	0.0186364	Bicd1	2,04E-121	Cntln	1,06E-165	Arfgef3	5,09E-59	Syn1
2,24E-24	Dnm2	0	D830024N08Rik					2,17E-261	Smpd3	0.00261066	Med13	0.0371303	Ppp6r3	2,81E-121	Hoxb6	1,47E-165	Ranbp17	1,28E-58	Pbx4
5,77E-23	Slc38a9	0	Hacd3					3,56E-261	Tmem131	0.00294077	Mapkap1	0.0391494	Cnot4	3,20E-121	A930017M01Rik	6,33E-165	Adgrl1	1,56E-58	Cfap36
1,14E-22	Pdxdc1	0	Abi2					4,79E-260	Gls	0.00335579	Nf1	0.0428694	Klhdc10	6,50E-121	Gstz1	9,72E-165	Ndn	2,00E-58	Ndn
3,16E-22	Foxp1	0	Rap1gap					1,37E-259	Clvs2	0.00346313	Thoc2	0.0467203	Bmpr1a	7,26E-121	Tnpo1	1,41E-164	Dlgap3	2,18E-58	Ttc8
1,06E-22	Micu1	0	Gm44559					1,62E-258	Rev3l	0.00612218	Rsrc2	0.0543106	Rbm5	7,97E-121	Gm45844	2,38E-164	Tasp1	2,85E-58	Hoxb6
2,15E-21	Sgce	0	Gm28198					2,66E-257	Slc24a5	0.00897394	Babam2	0.0823419	Scai	1,19E-120	Nebl	1,48E-163	Ccdc57	2,89E-58	Peg3
3,13E-21	Gpatch8	0	Hoxc6					1,40E-256	Tsc22d1	0.00929384	Lcorl	0.116454	Man1a2	3,70E-120	Wdfy3	5,33E-163	Tcf20	3,62E-58	Stxbp1
5,79E-22	Spag9	0	Adcy9					8,59E-254	Pacs1	0.00950606	Rb1	0.120078	Pias1	8,10E-120	4930500G05Rik	7,68E-163	D430041D05Rik	4,14E-58	Gse1
1,59E-21	Sec61a2	0	Spata7					1,14E-253	Cpe	0.0101817	Fnip1	0.129954	Med13l	8,72E-120	Mapk10	8,69E-163	Gm37240	4,38E-58	Elmod1
2,54E-19	Mecp2	0	Oxct1					2,75E-253	Zfp423	0.0119025	Supt3	0.132934	Mkln1	1,23E-119	Cep112	1,54E-162	Map7d2	6,23E-58	Rtn3
1,75E-18	Rictor	0	Marchf11					1,22E-252	Dip2c	0.0203797	Fer	0.17584	Clasp1	3,18E-119	Rgl1	1,63E-162	Zranb2	8,97E-58	Timp2
1,04E-17	Dctn4	0	Fam219a					3,37E-252	Phip	0.0237862	Zfp638	0.228987	Zfr	5,76E-120	Trim33	1,99E-162	Fbxo10	1,45E-57	Uggt2
1,21E-18	Snx29	0	Rab27b					3,93E-252	Prkcb	0.0519778	Gnb1	0.284573	Atrx	5,88E-119	Hoxb3	6,27E-162	Eml5	1,57E-57	1700123O21Rik
2,48E-17	Atxn2	0	Hivep3					1,66E-251	Rnf150	0.104743	Arfgef1	0.295521	Kmt5b	6,46E-119	Ccdc82	2,19E-161	Lonrf2	1,72E-57	Cstpp1
1,84E-16	Cep170	0	Ephb2					3,72E-250	Sesn3	0.108131	Akt3	0.313921	Gm36975	6,69E-119	Epha7	2,33E-161	Chchd6	2,20E-58	Pde4dip
1,87E-16	Usp15	0	Kif2a					1,28E-249	Gm45844	0.109177	Fam13b	0.353917	Jakmip2	7,69E-119	Xkr6	6,91E-162	Sgip1	2,39E-57	Gpi1
2,21E-16	Srsf5	0	Sncaip					2,72E-248	Tmem59l	0.122436	Tnpo3	0.435943	Tia1	8,28E-119	Ache	2,44E-160	Zeb1	2,96E-57	Fyn
3,30E-16	Mdm4	0	Acat1					3,70E-248	Enpp5	0.125644	Pbx3	0.442489	Mib1	8,32E-118	Fubp1	3,04E-160	Kcnk10	3,07E-57	Frmd4a
1,78E-15	Zfp445	0	R3hdm2					3,40E-247	Hycc2	0.181114	Cd2ap	0.457997	Cmip	8,70E-118	Atp1a1	4,06E-160	Gng2	3,48E-57	Osbpl9
3,62E-15	Dcaf8	0	Mapk8					1,52E-246	Adar	0.240017	Map4k3	0.533293	Ptpn9	2,06E-117	Galnt9	7,30E-160	Tnpo1	4,51E-57	Arrb1
6,71E-16	Pxk	0	Nav1					4,63E-246	Ubr5	0.245407	Nisch	0.538102	Top1	2,17E-116	Fry	1,52E-159	Setd7	5,07E-57	Gm1673
8,53E-15	Crppa	0	Bsn					8,63E-245	Pcsk5	0.249723	Hnrnpc	0.657502	Ddx50	4,90E-116	Dync2i1	1,63E-159	Pkia	7,40E-57	Pak3
1,89E-14	Tsc1	0	Cdc14b					5,38E-245	Olfm1	0.470176	Smchd1	0.908835	Mical3	1,27E-113	Pds5b	2,63E-159	Ppargc1b	7,90E-57	Por
5,72E-16	Rassf8	0	Rp9					6,14E-243	Meis1	0.523163	Atf7ip	1	Mtdh	1,73E-113	Nlgn1	9,76E-158	Kcnc1	8,21E-57	Flrt3
2,20E-13	Ckap5	0	Pip5k1b					1,13E-242	Dync2h1	0.960678	Rbm26	1	Cstf3	3,58E-113	Pcnx	2,59E-157	Peg3	9,48E-57	Ica1
7,18E-13	Cul1	0	Apex2					1,49E-242	Ncoa7	1	Oga	1	Csrnp3	3,95E-114	Adora1	3,61E-157	4930500G05Rik	2,54E-56	Slc6a17
1,83E-12	Clk1	0	Rapgef4os1					1,83E-242	Gria1	1	Stx8	1	Ppp6r2	4,52E-113	Fbxl7	7,26E-157	Trim9	2,57E-56	Sgsm1
1,95E-12	4632427E13Rik	0	Lmtk2					1,91E-242	4930445B16Rik	1	Taf15	1	Scaper	1,50E-112	9330162G02Rik	1,32E-156	Pdlim7	3,14E-56	Hmgcll1
5,17E-12	Eri3	0	Scg3					2,01E-242	Atp2b2	1	Usp15	1	Sfpq	3,23E-112	Gsk3b	1,51E-156	Cnnm1	8,83E-57	Dclk2
6,02E-12	Cacnb4	0	Grik2					4,04E-242	Nr3c2	1	Ino80d	1	Btrc	3,71E-112	Purg	2,29E-156	Dgkb	1,10E-55	Arl15
1,61E-11	Bicd1	0	Shisa6					4,68E-242	Bzw2	1	Hsp90b1	1	Rfx3	5,85E-112	Mapkbp1	2,32E-156	Satb1	1,16E-55	Kmt2a
1,64E-11	Krit1	0	Arhgap26					1,03E-242	Atcay	1	Stxbp5	1	Gm17106	6,47E-112	Cyfip1	1,38E-155	Scn2b	1,21E-57	Spock3
2,00E-11	Kif3a	0	Gm12709					5,93E-241	Acsl4	1	Ncoa2	1	Phf20	1,44E-111	A330076H08Rik	2,76E-155	Armc9	2,58E-55	Arsb
2,01E-11	Synrg	0	Ablim2					2,47E-240	Map7d2	1	Rbm6	1	Gtdc1	1,28E-110	Reep1	7,55E-155	C130071C03Rik	3,71E-56	Nap1l1
5,13E-11	Clock	0	Ppp1r9a					2,70E-240	Chsy3	1	Mark2	1	Mga	1,44E-110	Atrx	1,11E-154	Hacd3	4,67E-55	Tpm1
6,10E-11	Fermt2	0	Unc13a					3,92E-240	Itsn1	1	Tbl1x	1	Rictor	1,51E-110	Ica1	1,23E-154	Mcf2l	5,03E-55	Dzip3
8,64E-11	2003-08-01	0	Kif1a					6,06E-240	Igf2r	1	Wapl	1	Nrf1	1,80E-110	Zfp609	1,23E-154	Kcnb2	7,46E-55	Cmip
1,15E-10	Kansl1l	0	Dync1i2					8,02E-240	Gm20696	1	Cul1	1	Gm48512	3,16E-110	Mical3	1,51E-154	Bicdl1	8,08E-55	Nrg2
5,65E-10	R3hdm1	0	Napb					8,61E-239	Ppip5k1	1	Rsrc1	1	Zfp407	5,30E-110	Plcxd3	2,06E-154	Atp2b1	8,19E-55	Ogt
5,83E-09	Sltm	0	Lmbr1					1,01E-238	A330023F24Rik	1	Zfand6	1	Arid2	2,13E-108	Macrod2	2,09E-154	Glt1d1	8,95E-55	Tspoap1
6,60E-09	Arfgef2	0	Gm10649					1,42E-238	Arid5b	1	Vps13c	1	Csnk1g3	2,42E-108	Ilf3	1,44E-152	Calm2	1,06E-54	Gprasp1
6,94E-09	Tafa5	0	Rab6b					1,52E-239	Hacd3	1	Kcnma1	1	Usp47	5,65E-109	Arid1b	1,79E-152	Cntn6	1,07E-54	Trim37
1,40E-08	Fut8	0	Akap6					1,71E-237	Ssbp3	1	Hectd1	1	Abi2	6,48E-109	Hdgfl3	4,39E-153	Grm1	2,18E-54	Ece1
3,86E-08	Srrm1	0	Ylpm1					1,37E-236	Oprm1	1	Prkce	1	Zfp148	7,32E-107	Ncoa7	6,48E-152	Cpe	3,80E-54	Csnk1g1
1,66E-07	Clk4	0	Kcna2					8,28E-235	Tbl1x	1	Ptpra	1	Adam22	1,25E-107	Me3	8,10E-152	Adcy1	4,37E-54	Ogfrl1
1,84E-07	Pibf1	0	Gm30382					1,01E-234	Tasp1	1	Galnt1	1	Btbd9	1,60E-106	D630045J12Rik	1,46E-151	Cenpv	6,96E-54	Gm47283
1,35E-06	Mon2	0	Usp45					1,39E-234	Ncoa1	1	Adcy9	1	Mtmr3	3,38E-106	Cacna1d	8,75E-151	Ahcyl2	1,17E-53	Glra3
7,60E-06	Npepps	0	Bicdl1					4,18E-234	Map2k4	1	Gm16599	1	Rab11fip2	4,20E-106	Trim37	1,14E-150	Cyfip2	1,37E-53	Clstn3
1,09E-05	Nktr	0	Lpp					4,89E-234	Cmip	1	Btbd7	1	Epc1	7,72E-106	2002-08-01	1,32E-150	Gm43376	1,45E-53	Gpr162
2,68E-04	Kpna4	0	Ak5					1,13E-233	Slc4a3	1	Ambra1	1	Rnf157	1,69E-105	Ank3	1,47E-150	Pcdh7	1,46E-54	Ston2
1,52E-04	Fam172a	0	Il1rapl1					2,59E-233	Dock3	1	Brd4	1	Mark3	2,31E-106	A230057D06Rik	2,33E-150	Chrm2	1,64E-53	Igsf8
1,62E-03	Mapkap1	0	Cspp1					3,81E-233	R3hdm2	1	Map2k5	1	Braf	3,07E-105	Ice1	1,16E-149	Bicc1	2,47E-53	Rfx7
1,63E-03	Gm12353	0	Bcl11a					4,43E-233	Dennd6b	1	Ubap2l	1	Micu1	3,61E-105	Cdh22	1,41E-149	Sesn3	6,37E-53	Nol4l
3,58E-03	Ccnl2	0	Tspoap1					7,62E-233	Myo5a	1	Nsmce2	1	Bmpr2	3,99E-106	Spata7	9,17E-149	Nt5c2	8,65E-53	Mast1
1,22E-02	Kmt2e	0	Myef2					2,76E-232	Mcf2l	1	Prr14l	1	Slc24a5	1,53E-105	Ppp3cb	2,30E-149	Ttc7b	8,82E-54	Pkia
1,45E-03	Brwd1	0	Sacm1l					3,12E-232	Gm37899	1	Trip12	1	Mark2	3,26E-104	Epb41l1	3,94E-148	Syn1	1,42E-52	Dip2c
2,95E-02	Insr	0	Chn1					5,30E-232	Slc8a1	1	5330438D12Rik	1	Rasa1	1,24E-103	Jazf1	4,71E-148	Adam22	3,24E-52	Klhl3
2,95E-02	Snx24	0	Lrrc49					5,76E-232	Ywhaz	1	Znrf1	1	Megf9	1,35E-103	Nrg3os	7,69E-148	Grik2	4,72E-52	Nhsl2
3,55E-02	Rnf216	0	Rmdn1					6,82E-232	Kmt2a	1	Trappc9	1	Insr	5,93E-103	Ptbp2	9,84E-148	4930578G10Rik	6,50E-52	Zranb2
8,92E-02	Far1	0	Immp2l					1,63E-231	Ube2q2	1	Phkb	1	Celf1	8,04E-103	Vps13a	1,82E-147	Trp53bp1	8,13E-53	Helz
1,19E-01	1700025G04Rik	0	Atxn10					1,90E-231	Inpp5a	1	Senp6	1	Rc3h1	1,23E-102	Ephb2	2,84E-147	Tmem191	1,00E-51	A330102I10Rik
2,85E-01	Agtpbp1	0	Maged1					3,64E-231	Mast1	1	Ppp2r5c	1	4632427E13Rik	2,55E-102	Cdk8	4,33E-147	Man1a2	1,35E-51	Lonrf2
4,47E-01	Vps35l	0	Faf1					5,26E-231	Dclk2	1	Ncor1	1	Trim44	3,99E-102	R3hdm1	7,10E-148	Gm15414	1,36E-52	Prrc2b
7,15E-01	Flnb	0	Mrtfb					8,22E-231	Sorcs3	1	Smad7	1	Sbno1	5,22E-102	Zmynd11	2,13E-146	Slc7a6	1,76E-51	Ralgps2
6,15E+00	Cnot10	0	Serpini1					1,15E-229	Kif5a	1	Atxn1	1	Xpo7	1,44E-101	Cnot6l	4,65E-146	Gm47283	2,38E-51	Cadm3
9,05E+00	Relch	0	Zmym4					1,29E-226	Khdrbs3	1	Ascc3	1	Ica1	7,03E-101	Flrt1	6,91E-146	Jph4	3,17E-51	Lrrfip1
9,46E+00	Immp1l	0	Hoxc4					1,85E-226	Sox5	1	Setd5	1	Fbxo11	9,26E-101	Cadps	7,67E-146	Mcc	4,24E-51	Lhfpl4
3,44E+00	Arhgap21	0	Hs3st4					2,13E-226	Ehbp1	1	Cadm1	1	Gnb1	1,35E-100	Ift88	9,18E-146	Nme7	6,63E-51	Lrp8
9,76E+01	Mfn1	0	Arid5b					3,35E-226	Sergef	1	Kmt2e			2,83E-99	Ddx6	1,00E-145	Bsn	9,93E-51	Dmtn
1,32E+02	Supt3	0	Atad1					3,58E-226	Chl1	1	Arid2			7,77E-99	Rasgef1a	1,09E-145	2210408I21Rik	1,14E-50	Clgn
2,53E+02	Tbc1d23	0	Atp11c					4,29E-226	Scn9a	1	Gm37240			8,08E-99	Gprasp1	5,04E-145	Sorbs1	1,33E-50	Pde8b
2,76E+02	Vti1a	0	Ttbk2					5,22E-225	Dcaf7	1	Smg6			9,08E-99	Pkia	5,13E-145	Dlgap4	2,23E-50	Sdc2
3,17E+01	Reep5	0	Atp13a2					5,99E-225	Frmpd1					2,36E-98	Mtmr7	6,82E-145	Mast1	2,44E-50	Bsn
3,43E+03	Dmxl1	0	Vstm2a					9,15E-225	Gm44562					2,78E-99	Hnrnph3	2,59E-144	Lrrn3	2,44E-50	1700109K24Rik
9,96E+03	Srgap1	0	Sez6l					3,96E-224	1700109K24Rik					5,72E-98	Gas2	5,22E-144	Nipal2	2,83E-50	Spock2
4,90E+04	Trip11	0	Fus					4,15E-224	Dlgap4					2,77E-97	Rpgr	7,30E-144	Sptb	5,46E-50	Tecr
1,33E+05	Ap3b1	0	Hectd4					3,35E-223	Nav1					1,59E-96	Dpp10	1,55E-143	Ammecr1	5,70E-50	Tbc1d8
2,82E+06	Sfswap	0	Rasgef1a					3,60E-222	Atrnl1					1,77E-96	Ppip5k1	4,55E-144	Ppip5k1	6,13E-50	Camta1
2,65E+07	Tom1l2	0	Sacs					5,79E-224	Lonrf2					1,98E-96	Etnk1	5,44E-143	Dync1i1	1,04E-49	Phlpp2
4,36E+07	St7l	0	Ano6					5,96E-222	Armc9					3,63E-96	Rundc3b	1,21E-142	Tut4	1,05E-49	A930015D03Rik
4,62E+07	Gm28375	0	Kdm4c					9,79E-222	Tln2					2,11E-94	Grk3	9,23E-142	Stat5b	1,85E-49	Stac2
4,68E+07	Zfp608	0	Lrp8					7,12E-221	Braf					2,61E-94	Kdm1a	9,32E-142	Ranbp9	2,60E-49	Add2
7,62E+07	Selenok	0	Sh3rf3					2,23E-220	Slc38a1					3,51E-94	Herc1	5,02E-141	Fndc9	4,32E-49	A330023F24Rik
8,54E+07	Fnip1	0	Pcmt1					4,56E-220	Pkd1					5,04E-94	Cit	7,60E-141	Podxl2	5,00E-49	Tasp1
2,34E+08	Epc1	0	B230303A05Rik					4,63E-220	Inpp4a					5,37E-94	Zdhhc1	9,58E-141	Nova2	6,77E-49	Smyd3
2,82E+08	Cd2ap	0	Mkx					1,67E-219	Adgrb1					1,02E-93	Zmym4	3,65E-140	Trim37	1,08E-48	Tcaf1
4,34E+08	Setd7	0	Bmpr2					3,48E-219	Large1					6,67E-93	Gm12940	6,62E-140	Psap	1,48E-48	Sv2c
7,65E+08	Pbrm1	0	Dnmt3a					1,33E-218	Gm55122					1,43E-92	Clip1	4,66E-139	Akap6	2,30E-48	Cacng2
1,38E+09	Elp4	0	Plppr4					1,84E-218	Galnt16					1,85E-92	Kif1a	6,31E-139	Dipk1a	2,38E-48	Macrod2os1
2,63E+09	Tmem126a	0	Scmh1					4,09E-218	Klhdc10					2,19E-92	Gm20696	6,58E-139	Memo1	2,39E-48	Abat
4,71E+09	Bptf	0	Gm9801					1,08E-217	Cstpp1					2,25E-92	Adam22	1,83E-138	Scn1a	2,50E-48	Psap
6,06E+09	Acyp2	0	Scamp1					2,65E-217	Zfr					4,55E-92	Slc24a5	5,37E-138	Srsf11	3,00E-48	Phc2
6,08E+09	Sil1	0	Cdyl2					3,02E-217	Arhgef7					5,28E-92	Appl1	2,25E-139	B230307C23Rik	3,08E-49	Tsc22d1
0.00018281	Atp9a	0	Csnk1g1					8,64E-217	B4galt6					5,67E-92	Svop	2,82E-137	Prepl	3,08E-48	Gabbr1
0.000298179	Ctnna2	0	Adgrb1					2,18E-215	Chst8					6,89E-92	Scg3	3,59E-137	Map2k6	3,41E-48	Mboat2
0.00102702	Cog5	0	Wdr7					1,01E-214	Ap3b2					1,23E-92	Odf2	7,43E-137	Syp	3,92E-48	Vps13a
0.00258035	Myo9a	0	Sgpp2					2,64E-214	Madd					1,68E-91	Chic1	7,50E-137	Erc1	3,99E-48	Nenf
0.0293728	AW554918	0	Braf					3,39E-214	Chchd6					3,24E-91	Lnx1	1,27E-136	Disp2	5,76E-48	Rnf217
0.194437	Rab11fip2	0	Cstf2					1,86E-213	Eml4					3,50E-91	Arl3	5,56E-136	Slc6a17	6,57E-48	Mfsd4a
0.287158	Phf3	0	Rufy3					8,12E-213	Ust					3,69E-91	Ap2a2	7,04E-136	Cobl	8,76E-48	Kcnq2
0.288125	Trpm7	0	D630045J12Rik					1,16E-212	Zdhhc2					8,41E-91	Epb41	8,60E-136	Mapk4	2,21E-47	Rev3l
0.48203	Agps	0	Etnk1					7,78E-212	Kcnk10					2,82E-90	Hectd4	1,03E-135	Pde4dip	3,22E-47	Zwint
0.643573	Zfp638	0	Gm11418					9,24E-212	Sptan1					1,18E-91	Prrc2b	1,89E-135	Nmnat2	3,60E-47	Cfap69
1	Dop1b	0	Gm56750					1,30E-211	Marchf4					1,59E-90	Gtf3c1	1,93E-135	Psip1	3,66E-47	2210408I21Rik
1	Atad2b	0	Sec24b					2,17E-211	Mfsd4a					2,68E-89	Stat5b	2,95E-135	Fus	4,16E-47	Apex2
1	Trpc1	0	Ankrd17					1,66E-210	Ppp3cb					2,71E-89	Lcorl	4,84E-135	Rapgef4	9,82E-47	Nme7
1	Nipbl	0	Cltc					3,29E-210	Lrpap1					6,48E-89	Rtn3	1,91E-134	Kifc2	1,14E-46	Snap47
1	Nsmce2	0	Rasgrf2					8,91E-210	Hdac4					1,00E-88	Adgrb3	3,28E-134	Pde8b	1,31E-46	Ubxn11
1	Ino80dos	0	Pura					9,46E-209	Atxn7l1					1,28E-88	Tnrc18	8,06E-134	Slf1	1,68E-46	Gm42439
1	Rb1	0	Thsd7a					3,87E-209	Ube2e3					3,81E-88	Adcy5	1,04E-133	Atp6v0b	1,71E-46	Phf24
1	Gm48512	0	Madd					2,70E-207	Wscd2					4,03E-88	Nrg2	2,47E-133	Gabrg2	3,11E-47	Hycc2
1	Dpyd	0	Lingo1					4,18E-207	Zfp618					6,01E-88	Lrpap1	4,76E-133	Rufy2	3,50E-46	Tead1
1	Fam13b	0	Gm48747					9,76E-207	Gng2					2,00E-87	Mcph1	1,14E-132	Zmiz1	7,45E-46	Gm57315
1	Pcmtd1	0	Gpr137c					2,42E-206	Prune2					5,16E-87	Fndc3a	1,14E-132	Napb	1,08E-45	Btbd10
1	Setd5	0	Hycc2					3,39E-206	Rfx7					5,90E-87	Sptbn4	1,42E-132	Clasp1	1,18E-45	Pld3
1	Nlk	0	Cep126					3,88E-206	Herc1					6,78E-87	Slf1	5,13E-133	Vopp1	1,67E-45	Stx3
1	Rap1gds1	0	Mtf2					6,75E-206	Etnk1					1,05E-86	Slc8a1	5,95E-133	Tmem63c	2,13E-45	Nin
1	Rsf1	0	Tafa1					7,60E-206	Mtmr7					2,33E-88	Tbl1x	7,12E-132	Lncpint	2,49E-45	Atp6v0b
1	Kmt2c	0	Tmem30a					1,30E-205	Ahcyl2					1,22E-85	Arfgef1	1,13E-131	Myef2	2,66E-45	Ptprr
1	Mical3	0	Efr3a					7,04E-205	Ctnnbl1					4,11E-85	Ddhd2	1,92E-132	Adar	2,76E-46	Fchsd2
1	Gatad2b	0	Gmcl1					9,76E-205	Atxn2l					6,11E-85	Fbrsl1	2,07E-131	Large1	3,19E-45	Mboat7
1	Rbm5	0	Dlg2					1,70E-204	Ctdspl					8,22E-85	Klhl32	8,66E-131	Cspp1	6,56E-46	Zdhhc1
		0	Gm20275					2,06E-204	Apex2					2,03E-84	A930015D03Rik	1,49E-130	Tmem245	6,94E-45	Bcr
		0	E130307A14Rik					1,15E-203	Lpin2					3,12E-84	Ctnnbl1	3,33E-130	Hdgfl3	7,37E-45	Upp2
		0	Syt14					2,42E-203	Iqce					3,26E-84	D130043K22Rik	5,94E-130	Etnk1	8,45E-45	Gls
		0	Asph					3,64E-203	Rundc3b					4,42E-84	Xist	6,15E-130	E130307A14Rik	9,74E-45	Syngr3
		0	Cntn3					5,33E-203	Akap11					8,12E-84	Pcm1	9,65E-130	Pip5k1b	1,20E-44	Hacd3
		0	Sorcs3					1,91E-202	Ulk4					8,89E-84	Cux1	1,86E-129	N4bp2l1	1,75E-44	Adcy3
		0	Ccdc30					2,02E-202	Atxn10					9,72E-84	Atxn7l1	4,99E-129	Ttc8	2,49E-44	Slc9a7
		0	Nat8l					2,26E-202	Miga1					2,10E-83	Lekr1	5,55E-128	ENSMUSG00000121500	2,91E-45	Dipk1a
		0	C78859					6,02E-202	Atp5o					2,85E-83	Esyt2	7,52E-128	5330438D12Rik	5,57E-44	Armc9
		0	Xpr1					5,87E-201	Serpini1					3,67E-83	Mtmr1	1,01E-127	Gm55122	6,80E-44	Dpyd
		0	Slc4a7					5,88E-201	Pbx3					3,68E-83	Tln2	8,74E-127	Gm44559	7,19E-44	Hmgcr
		0	Zmynd11					6,75E-200	Npdc1					5,24E-83	Pitpnm2	4,54E-126	B230209E15Rik	9,89E-44	Tro
		0	Tcf20					3,73E-199	Scn8a					7,63E-83	Tbc1d9	9,44E-126	Gls	1,07E-44	Snx10
		0	Atp6v1h					5,34E-199	Tspoap1					9,45E-83	Gm20642	1,61E-125	Gm48091	2,35E-43	Xpr1
		0	Setx					5,65E-199	Rtn3					1,02E-82	Dnm1	1,62E-125	Hivep3	2,65E-43	Ahdc1
		0	Cep70					2,17E-197	Slc1a1					1,17E-82	Pcgf5	4,01E-125	Rtn3	2,75E-43	Mapk10
		0	Gaa					2,28E-197	Gm48091					1,78E-82	Herc3	6,87E-125	Gm49961	2,82E-42	Srebf2
		0	Cask					4,31E-197	Gm16599					7,37E-82	Slc39a10	3,29E-124	Gm38393	5,42E-42	Prkd1
		0	Thoc2l					6,07E-197	A930015D03Rik					6,05E-81	Dennd6b	1,18E-123	4930415C11Rik	6,41E-42	Lpin2
		0	Gramd1b					2,24E-196	Gpld1					8,74E-81	Cpe	1,76E-123	Peak1	7,28E-42	C2cd5
		0	Itfg1					1,40E-195	Ttll11					3,02E-80	Ip6k2	1,82E-124	Cstf2	7,97E-42	Raph1
		0	Syngr1					1,09E-194	Fbxl2					3,39E-80	Myh10	2,80E-123	Clgn	1,14E-41	Cpt1c
		0	Lin28b					1,74E-193	Clstn2					6,55E-80	Por	5,83E-123	Sh3gl3	1,41E-41	Tmem63b
		0	Tbc1d4					2,50E-193	Snph					9,99E-80	Gm1043	5,93E-123	C130073E24Rik	1,70E-42	Appl1
		0	Htr4					7,74E-193	Deptor					1,06E-79	Gkap1	7,44E-123	Arhgap12	3,11E-41	Gm44562
		0	Gm1992					2,25E-192	Ice1					1,21E-79	Inpp4a	1,25E-122	Bbx	3,76E-41	Pgap1
		0	Gpr45					3,00E-191	Tbc1d12					2,73E-80	Abat	1,36E-122	Baalc	3,83E-41	Ablim1
		0	Cmip					1,28E-190	Bpnt2					9,88E-79	Rp9	2,07E-122	Oxct1	4,50E-42	Hdac4
		0	Uhrf1bp1l					9,87E-190	Cdh4					9,90E-79	Gpr45	2,82E-122	Znhit6	4,81E-41	Cep162
		0	Limk1					3,09E-189	Epha7					1,07E-78	Dip2c	3,84E-122	Fam135b	5,29E-41	Dock3
		0	Clmp					3,28E-189	Cdyl2					5,19E-78	Ttc7b	9,85E-123	Dzank1	6,69E-42	Asxl3
		0	Dzip1					1,72E-188	Gm42439					5,31E-78	Canx	1,74E-121	Scn8a	7,77E-41	Sclt1
		0	5330438D12Rik					6,54E-188	Ap4s1					8,54E-78	Rev3l	3,09E-121	Kcnt1	7,98E-41	Atxn2l
		0	Srpk2					7,81E-188	Osbpl8					1,42E-77	Reps1	4,50E-121	Cstf3	1,13E-41	Phf6
		0	Nell1					1,27E-187	Cux1					1,58E-79	Gmds	1,04E-120	Dmd	1,32E-40	Spcs2
		0	Aifm3					1,79E-187	Nt5c2					1,91E-77	Adar	2,02E-120	Mboat7	5,49E-41	Sgip1
		0	Syt7					6,31E-187	Fam20b					4,58E-77	Tpm1	2,72E-121	Kcnq1ot1	5,56E-40	Ppip5k1
		0	Ctnna2					1,47E-187	Nme7					6,27E-77	Gm36975	4,75E-120	A930015D03Rik	6,68E-40	Spata7
		0	Col19a1					1,90E-186	Smyd3					7,65E-78	Gnl3l	1,85E-119	Rnf157	7,40E-40	Cenpv
		0	Usp14					1,99E-186	Grm8					8,35E-77	Clasp1	1,93E-119	Fyttd1	1,23E-39	Gm27177
		0	Pcca					2,72E-186	Ccdc57					1,23E-76	Dag1	6,02E-119	Arf3	1,37E-39	Odf2
		0	Col11a1					3,26E-186	Prkd1					1,66E-76	Vwc2	7,52E-119	Acat1	1,54E-39	Hnrnpr
		0	Klhl7					4,43E-185	Abr					2,11E-76	Nedd4	7,85E-119	Rab3c	2,34E-39	Arhgef7
		0	Prkag2					1,79E-184	Mid1					2,50E-76	Zc2hc1a	1,94E-118	Atp2b2	3,56E-39	Map7d2
		0	Gm2516					3,27E-184	Trim9					3,11E-76	Trhde	8,69E-119	Plekha7	5,03E-39	Mid2
		0	Mcu					3,80E-184	Mapkbp1					3,55E-76	Ric8b	2,01E-117	Gm48321	5,40E-39	Scarb1
		0	Srrm2					2,89E-185	Adcy8					2,00E-77	Kdm2a	2,67E-117	Rp9	6,25E-39	Gnptg
		0	Tasp1					2,85E-182	Polb					2,29E-75	Zwint	4,61E-118	Glra1	1,24E-38	Dalrd3
		0	Acer3					5,00E-183	Tecr					2,80E-75	Jakmip2	5,10E-117	Arnt2	1,43E-38	Akap8l
		0	Dync1h1					1,08E-181	Ap2a2					3,09E-76	Sun1	5,44E-117	Tomm70a	2,39E-38	Atxn10
		0	Adcy2					3,76E-181	Adcy3					5,74E-75	Impact	9,54E-117	2610037D02Rik	5,05E-38	Fubp1
		0	Gdap1					5,91E-181	Kat6b					2,05E-74	Chn1	1,02E-116	A330023F24Rik	5,47E-38	Mast2
		0	Cplx1					5,66E-180	Tox					2,90E-74	Kantr	2,18E-116	Adam23	5,54E-38	Vezt
		0	Vps53					1,74E-180	B230307C23Rik					3,46E-74	Tspan3	3,55E-116	Clip1	1,27E-37	Lrp11
		0	Spink10					8,51E-179	Asap2					4,00E-75	Nt5c2	5,14E-116	Dtd1	1,45E-37	Tmem108
		0	Spata6l					8,66E-179	Jakmip2					4,34E-74	Rcn2	5,75E-116	Nsg1	1,91E-37	Psip1
		0	Nmt2					1,84E-176	Map2					1,62E-73	Ecpas	2,72E-115	Zfp618	1,96E-38	Gm11418
		0	Mtif2					4,80E-176	Auts2					2,58E-73	Ewsr1	6,45E-115	Svil	1,99E-38	Hnrnph3
		0	Nme7					8,01E-176	Thy1					3,11E-73	Trim9	2,29E-114	Klhl7	2,01E-37	Gria4
		0	Cadm1					4,11E-175	Ric3					3,16E-74	Nav1	2,37E-114	Pcnx	2,05E-37	Lnpk
		0	Greb1l					7,78E-175	Rai1					3,88E-73	Zc3h14	5,55E-115	Timp2	2,15E-37	Lncpint
		0	Ttc8					1,78E-175	Ppp1r14c					3,90E-73	Ywhae	1,89E-113	Tln2	2,26E-37	Lmtk2
		0	Gm19710					1,92E-174	Chd3					8,61E-73	Uhrf2	3,66E-113	Hnrnpm	2,29E-37	Gabra3
		0	Afdn					3,93E-174	Ergic1					9,54E-74	Fbxo11	4,90E-113	Adarb1	3,09E-37	Kat6b
		0	Chka					1,58E-173	Mprip					9,64E-73	Cstf3	7,17E-113	Neto1	3,57E-37	Spata13
		0	Tut4					2,50E-173	Gm37240					3,06E-72	Cdh12	1,08E-112	Kmt2a	3,70E-37	Gnl3l
		0	Gm16599					8,63E-173	Rasgef1a					7,92E-72	Rab3gap2	1,31E-112	Cdk8	3,70E-37	Braf
		0	Atp6v1a					1,92E-172	Crtc3					2,47E-72	Cstpp1	1,76E-113	Gstz1	4,28E-37	Ndst4
		0	Ctif					2,39E-172	Wdr17					4,85E-71	Rock1	2,69E-112	Lrba	4,85E-37	Fndc9
		0	Srsf11					3,01E-172	Olfm2					9,94E-71	Phip	7,18E-112	Cd47	4,93E-37	Nectin1
		0	Nup93					5,33E-172	Kdm2b					1,02E-70	Arhgap20	9,25E-112	Mpped2	1,31E-36	Ift122
		0	Tubb3					1,21E-171	Hnrnpm					1,33E-72	Hacd3	1,71E-111	Mtch1	2,13E-36	Dcx
		0	Inpp4a					1,94E-171	Mgat4a					1,45E-70	Rev1	6,70E-111	Actr1b	2,59E-36	Pdlim7
		0	Mgat5					4,89E-171	Atp6ap2					2,07E-70	Rnf169	1,33E-110	Ssbp3	2,66E-36	A930017M01Rik
		0	Maco1					7,26E-171	Cep126					2,14E-70	Iqcb1	1,99E-110	Msantd2	3,09E-36	Zfr
		0	Pals2					1,18E-170	Bcr					4,16E-70	Atp6v0a1	2,03E-110	Ylpm1	3,26E-36	Igdcc4
		0	Ap3b2					1,61E-170	Hectd4					5,12E-71	Dnajc10	5,73E-110	Srsf10	3,46E-36	Bbx
		0	Fndc9					2,04E-170	Myef2					5,21E-70	Erc1	6,10E-110	Gm1992	3,51E-36	Luc7l3
		0	6330411D24Rik					3,24E-170	Dcc					6,31E-71	Prkar1a	8,32E-110	Cers5	4,05E-36	Simc1
		0	Dipk1a					4,70E-170	Cux2					1,04E-69	Nenf	9,18E-110	A930017M01Rik	4,56E-36	Adarb1
		0	Ache					7,38E-170	Zc3h12c					1,15E-69	Gmps	9,53E-110	Lrrfip1	4,75E-36	Hectd4
		0	Ptpn9					8,27E-170	Thoc7					1,35E-69	Tbc1d32	2,93E-109	Syt4	5,53E-36	Tcf20
		0	Trhde					2,18E-169	Rnf145					3,02E-69	Gm26691	3,73E-109	Cpt1c	5,63E-36	Rp9
		0	Sanbr					3,31E-169	Bmt2					1,28E-68	Parp8	4,81E-109	Cnot2	6,29E-36	Lman2l
		0	Tro					5,40E-169	Iqsec2					6,49E-68	Srpk2	5,00E-110	Arhgap18	8,15E-36	Tnpo1
		0	Stk39					7,34E-169	Reps1					8,27E-68	Synj1	7,98E-109	Dennd2a	1,10E-35	Epb41l1
		0	Kcnt2					1,24E-168	Fbxo3					5,90E-67	Sos2	2,69E-108	Ddhd2	1,13E-35	Wdr35
		0	Mast1					4,52E-168	Vwa5b2					8,41E-67	Zfp827	3,08E-108	Crtc1	2,67E-35	Cibar1
		0	Ogdh					2,49E-168	Atp2b3					2,01E-67	Airn	5,22E-108	Rai1	2,69E-35	Unc13b
		0	Sptb					2,98E-166	Lrfn2					1,06E-65	Fbxl17	8,27E-108	Lekr1	3,05E-35	Cacng8
		0	Lrtm1					9,55E-166	Prkar1b					1,24E-65	Wsb1	8,87E-108	Zmynd11	3,64E-35	Pfkp
		0	Rapgef2					1,64E-165	Clock					1,38E-65	Ccny	1,24E-107	Gdap1	4,40E-35	Nt5c2
		0	Ptpn4					8,70E-166	Golgb1					2,29E-65	Itsn1	5,36E-108	Aak1	4,57E-35	Ccdc6
		0	Mm2pr					3,38E-164	Top1					3,23E-65	Dnal1	7,91E-107	Golm2	6,02E-35	Rev1
		0	Ranbp17					3,79E-164	Dag1					4,68E-65	Prkar1b	1,82E-106	Nenf	9,99E-35	Man1c1
		0	4930447C04Rik					3,86E-164	Kcnq1ot1					4,88E-65	1600010M07Rik	3,14E-106	Adcy3	1,12E-34	Gtf2f2
		0	Lrrn2					5,38E-164	Ptpn4					5,84E-65	Marchf7	5,68E-106	Nexmif	1,22E-34	Ier3ip1
		0	Epha7					5,69E-164	Asap1					1,57E-64	Ift74	9,48E-106	Scmh1	1,68E-34	Pds5b
		0	Ccdc136					5,18E-163	Vat1l					1,72E-64	Golm2	1,47E-105	D630045J12Rik	1,76E-34	Gm45844
		0	Mtmr7					1,26E-163	Ano6					1,84E-64	Peg3	2,04E-105	Metap2	1,81E-34	Dnajb4
		0	Pknox2					2,07E-161	Ilf3					3,17E-64	Mast2	1,26E-104	Reep1	2,47E-34	Nipsnap1
		0	Pcbp3					3,03E-160	Gpr45					4,16E-65	Kcnip1	1,54E-104	Tmem131	2,60E-34	Ube2q2
		0	Sidt1					5,86E-160	Hs6st3					5,79E-64	Gse1	2,45E-104	Nap1l1	4,15E-34	Tia1
		0	Ppargc1b					7,98E-159	Fubp1					1,27E-63	Acsl4	3,18E-104	Arhgef7	7,47E-35	Epb41
		0	Slc1a1					8,93E-159	Pds5b					6,39E-63	Akap8l	4,47E-104	Catspere2	9,82E-34	Ddhd2
		0	Hdx					1,05E-158	Nenf					7,29E-64	Senp6	6,54E-104	Bzw2	1,29E-33	Slc38a1
		0	Tnrc6c					1,09E-158	Mindy3					7,46E-63	Ergic1	3,49E-103	Ola1	1,98E-33	Rab27a
		0	Gabrb2					4,22E-157	Arl15					7,66E-63	Kdm5b	3,77E-103	Mttp	2,71E-33	Ola1
		0	Phf20l1					5,39E-157	Rab3gap2					7,80E-63	Cpsf6	5,41E-103	Bcr	2,75E-33	Trim33
		0	Ablim3					7,04E-157	Mdn1					1,07E-62	Ric3	6,94E-103	Npdc1	3,04E-33	Gm9801
		0	Elapor1					1,97E-157	Phc2					1,23E-62	Tgfbr3	8,80E-103	Cep70	3,21E-33	Sos2
		0	Eif4g3					7,59E-156	Ddhd2					1,30E-62	Ncoa5	9,26E-103	Zmym4	3,79E-33	2001-08-01
		0	Gas6					1,05E-155	Maged1					1,40E-62	Celf1	1,34E-102	Entrep2	6,48E-33	Bcap29
		0	Snap47					2,64E-155	Hnrnpr					1,49E-62	Map3k2	1,85E-102	Ergic1	8,32E-33	Stim2
		0	Stk38					3,09E-155	Klhl7					2,37E-62	Mfsd4a	1,92E-102	Cstpp1	1,34E-32	Tsix
		0	Gabbr1					4,26E-155	Mtcl1					2,97E-62	Braf	2,63E-102	Ppp1r9a	1,45E-32	Jazf1
		0	Top1					6,83E-155	Atrx					3,36E-62	Gtf2ird1	6,23E-102	Lman2l	1,92E-32	Wsb1
		0	Nsd2					2,55E-155	Kcnip4					3,75E-62	Bmt2	1,04E-101	Ppp3cb	2,86E-32	Cadm1
		0	Znrf1					7,13E-154	Kctd1					4,44E-62	Sfpq	1,16E-101	Cnot6l	2,96E-33	Rnf157
		0	Sesn3					4,39E-153	Ptpre					6,44E-62	Gap43	1,46E-101	Pkd1	3,32E-32	Mcf2l
		0	Pde4a					6,09E-153	Cspp1					7,56E-62	Dnmt3a	1,55E-101	Inpp4a	3,46E-33	Ilf3
		0	Stac2					7,61E-153	Usp13					1,32E-61	Lztfl1	1,63E-101	Spata6l	3,46E-32	Eya3
		0	Pdlim7					7,81E-153	Dipk1a					1,53E-62	Enah	1,88E-101	Sbf2	3,90E-32	Ssr4
		0	Cnnm1					3,62E-152	Kifc2					1,64E-61	Svil	2,25E-101	Sfmbt1	4,60E-32	Gabrg2
		0	Atp11b					5,82E-152	Pde4dip					1,74E-61	Hdac4	2,33E-103	Lrp8	5,18E-32	Rhobtb2
		0	Larp1b					6,06E-152	Mgat5					3,03E-62	5330434G04Rik	2,48E-101	Fzd3	6,54E-32	Adamts17
		0	Kcnt1					1,11E-151	Fndc3a					4,84E-61	Mga	3,03E-101	4930555F03Rik	1,15E-31	Shank3
		0	Lrpprc					2,08E-151	Lmtk2					4,95E-62	Crppa	6,23E-101	Lnx1	1,70E-31	Synj1
		0	Ttc28					6,11E-150	Itpr1					6,01E-61	Flot2	9,67E-101	Rnps1	1,83E-31	Fkbp2
		0	Thoc7					8,69E-150	Htt					7,11E-61	Mlxip	9,78E-101	Dtx3	1,95E-31	Plec
		0	Abhd18					1,03E-149	Oxct1					7,69E-61	Madd	2,01E-100	Ube2q2	2,34E-31	Sipa1l1
		0	Lrba					1,80E-149	Pcdh17					8,52E-62	Bclaf1	2,37E-100	Hs2st1	2,50E-31	Jph4
		0	Sgsm1					1,98E-149	2210408F21Rik					2,21E-60	Gm49353	4,01E-100	Pds5b	2,78E-31	Zmynd11
		0	Adgrl1					2,19E-149	Hdgfl3					3,37E-62	Fam117b	7,59E-100	Miga1	3,33E-31	Stat5b
		0	Mpp7					6,16E-149	Trim33					3,65E-60	Srek1	9,85E-100	Dcaf7	3,71E-32	Ankrd55
		0	Dcx					6,65E-149	4930578G10Rik					3,76E-60	Stxbp1	1,29E-99	Sntb2	4,92E-32	Gabarapl2
		0	Ppp1r12b					7,37E-149	Gm29514					1,34E-60	Vezt	2,92E-99	Hectd4	4,92E-31	Rgs7bp
		0	Galnt9					2,19E-148	Phlpp2					1,57E-59	Arl13b	3,95E-99	Prkag2	5,01E-31	Srsf7
		0	Ube2b					2,65E-148	Slf2					2,06E-59	Dnm1l	3,49E-98	Shank2	5,84E-31	Gdpd5
		0	Eml4					3,62E-148	Rab27b					2,54E-59	Tia1	4,65E-98	Megf8	6,49E-32	Smpd3
		0	Kcnh1					1,53E-147	Ddx24					3,73E-59	Fyttd1	7,90E-98	Macrod2	7,57E-31	Shank2
		0	Lekr1					1,58E-147	Myh10					3,77E-59	Stk3	1,19E-97	Ddx24	8,45E-31	Pten
		0	Atpif1					2,63E-147	Cntnap5b					4,34E-60	Rere	1,59E-97	Slc41a2	9,05E-31	Zfp799
		0	Dlat					5,22E-147	Ndrg3					5,23E-59	Marchf6	2,02E-97	Dennd1b	9,92E-31	Tln2
		0	Stim2					8,29E-147	Gabbr1					1,22E-59	Btbd7	2,03E-97	Cfap69	1,50E-31	Itsn1
		0	Atxn2l					8,29E-147	Gpr137c					1,22E-58	Chchd6	5,24E-97	Fubp1	1,63E-30	Rab12
		0	Tspan13					1,47E-146	Epb41l1					1,27E-58	Zmym6	7,37E-97	Camk4	2,00E-30	Asph
		0	Kcnj6					1,03E-145	Mpdz					1,44E-58	Alcam	1,99E-96	Atp9a	2,00E-30	Lekr1
		0	Fam110b					1,57E-145	Cstf3					1,45E-59	9930021J03Rik	2,35E-96	Myh10	2,28E-30	Stxbp4
		0	Ubn2					4,44E-146	Casd1					3,06E-58	Eml5	2,66E-96	Abca5	4,42E-30	Emc10
		0	Flrt2					4,51E-145	Ankrd12					3,14E-58	Als2	3,09E-97	Clint1	5,02E-31	Rgl1
		0	Cpeb3					2,84E-144	Cpsf6					4,11E-58	Gm1976	3,23E-97	Ocrl	6,08E-30	Usp14
		0	Gm36975					7,51E-144	Zmym4					4,17E-59	Senp7	4,45E-96	Maco1	6,13E-30	E130307A14Rik
		0	Ubr5					1,14E-143	Chic1					4,31E-58	Cfdp1	7,93E-97	Actn1	6,67E-30	Ap4s1
		0	Npdc1					1,96E-143	Tspan3					4,98E-60	Tsix	9,27E-96	Braf	1,11E-29	Scaper
		0	Kmt2a					2,19E-143	Psip1					1,44E-57	Map3k5	9,90E-96	Cntnap1	1,13E-29	Mcph1
		0	Aco2					2,96E-142	Apba2					1,61E-57	Hnrnph1	1,17E-95	Mtmr7	1,33E-29	Palm
		0	Cds1					5,12E-142	Rufy3					1,90E-57	Shank1	1,53E-95	Chic1	2,19E-29	Ptprf
		0	Nova2					6,63E-142	Rev1					3,97E-57	Pde4dip	1,86E-96	Rasa2	2,37E-29	Eef2k
		0	Gdpd1					8,72E-142	Esyt2					9,12E-57	Sltm	1,27E-94	Ap3b2	2,87E-29	Gm32250
		0	Timm9					1,06E-141	Ttc28					1,73E-56	Ubp1	3,04E-94	Srpk1	4,19E-29	Srpk1
		0	Prepl					2,15E-141	Ppm1e					2,30E-56	Heatr5a	4,93E-94	Synj1	4,24E-29	Dag1
		0	Mapk8ip3					3,76E-141	Gtf2ird1					7,23E-56	Mtcl1	5,51E-94	Marchf11	4,29E-29	Rbm4b
		0	ENSMUSG00000121444					8,13E-140	Atp6v1b2					1,50E-55	Rab12	7,39E-94	Gm10125	8,57E-29	Txndc15
		0	Sh3pxd2a					7,64E-139	Ecpas					2,53E-55	Fto	7,90E-94	Itfg1	9,67E-29	Golgb1
		0	Trim33					2,48E-138	Vwa8					2,92E-55	Tmem59l	1,14E-93	Atxn1	1,11E-28	Gtdc1
		0	Tm2d3					3,41E-138	Srpk2					4,81E-55	Dcaf5	1,61E-95	Reep2	1,27E-29	Gm37679
		0	Gm55122					8,48E-138	Fstl4					6,59E-55	Lrba	2,43E-94	Rabl6	1,32E-28	Rufy2
		0	Ppp3ca					1,03E-137	Atp6v0b					1,85E-54	Mllt3	2,71E-93	Rnf217	1,35E-28	Adam22
		0	Ralgapb					2,93E-137	Psma3					2,74E-54	Tcaf1	3,66E-93	Vezt	1,96E-28	Crtc3
		0	Acsl6					4,46E-137	Nsd2					2,81E-54	Gm44151	1,12E-92	Akap8l	2,14E-28	Man2a2
		0	Ppp2r5e					5,64E-137	Cabin1					4,01E-54	Vps13b	1,22E-92	Gmcl1	2,40E-28	Snx27
		0	Gng2					1,70E-136	Dennd5b					6,69E-54	Asxl3	5,77E-92	Adcy8	3,06E-28	Slc4a3
		0	Usp13					3,76E-136	Sphkap					1,59E-53	Hnrnpll	6,82E-92	Gm45341	3,09E-28	Prelid3a
		0	Usp33					9,81E-136	Btbd10					2,51E-53	Btbd10	1,50E-91	Hnrnpr	3,79E-28	Gm40841
		0	N4bp2l1					1,07E-135	Fyn					2,53E-53	Gns	1,64E-91	Slc23a2	7,26E-28	Slc4a7
		0	Arhgap32					1,12E-135	Lgr4					2,66E-53	Dcaf6	2,70E-91	Zfr	8,28E-29	Ext1
		0	Spred2					2,83E-135	Chd5					3,32E-53	Sil1	2,71E-91	Slc25a23	8,71E-28	Fyttd1
		0	Dbn1					3,22E-135	Pten					5,00E-53	Zfp292	5,34E-91	Mcph1	1,05E-27	Gas5
		0	Shank3					1,63E-134	Gm9801					8,52E-53	Serinc1	6,41E-91	Senp7	1,27E-27	Ppme1
		0	Mark1					1,80E-134	Celf1					9,09E-53	Xrn1	1,55E-90	Slc6a15	1,42E-27	Mir124a-1hg
		0	Zfp618					2,62E-134	Prelid3a					9,17E-53	Rab3gap1	1,79E-90	Tbc1d1	1,55E-28	Gde1
		0	Psip1					3,52E-134	Gfod1					9,24E-53	Gabbr1	1,81E-90	Nr3c1	2,08E-27	Ptpn4
		0	Gm38393					4,67E-135	Gm49353					4,40E-52	Fancc	2,22E-92	Chka	2,23E-27	Syngr1
		0	Cntnap1					1,51E-133	Gm1992					4,88E-52	Serpini1	2,82E-90	Bbs5	3,00E-27	Dad1
		0	Papola					5,34E-133	Cers5					5,16E-52	Ralgapa1	3,42E-90	Ndst3	3,82E-27	Ergic1
		0	Psmd14					8,28E-132	Kifap3					1,00E-51	Pkn2	4,20E-90	Gpr45	4,37E-27	Usp9x
		0	Nceh1					3,57E-131	Nmt2					1,06E-51	Lemd3	7,62E-90	Mdn1	5,93E-27	Snph
		0	Chchd6					7,40E-131	Metap2					1,30E-52	Gm57315	1,82E-89	Rfx7	6,38E-27	Pola1
		0	Gm47283					1,13E-130	Tank					1,37E-51	Gtf2f2	3,00E-89	Dcx	8,40E-27	Acbd6
		0	Polb					1,55E-130	Znrf1					1,84E-51	Wdr47	3,13E-89	Acbd6	1,01E-26	Nr6a1
		0	Appl1					1,61E-130	Matr3					2,03E-51	Thoc7	3,84E-89	Hoxd3	1,26E-26	Cnot6l
		0	Mdn1					2,05E-130	Ptpn12					3,44E-51	Ptpn4	8,00E-89	Pptc7	1,48E-26	Ylpm1
		0	Gm45323					4,35E-130	Tmem63b					4,71E-51	Usp47	1,10E-88	Pitpnm2	1,86E-26	Atp2b3
		0	Sntb2					7,62E-130	Ggt7					6,74E-51	Fam110b	1,20E-88	Cabin1	1,96E-26	Gramd1b
		0	Zfp692					1,29E-129	Gmcl1					8,86E-51	Cep162	4,46E-88	Gm37679	2,02E-26	Akap11
		0	Rai1					2,84E-129	Rp9					1,16E-50	Srsf11	6,02E-88	Atxn10	2,03E-26	Impact
		0	Rnf180					4,12E-129	Fbxw7					1,33E-51	Plekha6	1,13E-87	Atrx	2,14E-26	Dpf3
		0	Vps13b					5,68E-129	Sgsm2					1,80E-50	Mphosph9	1,82E-88	Kazn	3,01E-26	Zmiz1
		0	Fyttd1					6,41E-130	Ncor1					1,96E-50	Atp6v0b	2,34E-87	Lmtk2	3,42E-26	Ppp1r13b
		0	Htr1f					6,90E-129	Clasp1					2,07E-51	Nme7	3,56E-87	Usp40	3,92E-26	H13
		0	Htr7					8,54E-130	Btrc					2,55E-50	Zfp280d	1,05E-86	Dennd1a	4,32E-26	Atcay
		0	Sms					1,46E-128	Fus					4,39E-50	Kcnt2	2,61E-86	Xpr1	6,04E-26	Tm2d3
		0	Gas2					2,28E-128	Ralgps2					7,72E-50	Ppp6r3	5,45E-86	Zdhhc21	6,20E-26	Mttp
		0	Gm57223					5,13E-128	Ctps2					9,12E-50	Kcnq2	5,73E-86	Atp6v1b2	6,60E-26	Srsf10
		0	Pgm2l1					6,18E-128	Kdm4c					1,10E-49	Atp9a	5,76E-86	Ankrd12	7,55E-26	Arfgef3
		0	Gm16351					2,46E-127	Uxs1					1,20E-49	Ncoa1	1,31E-85	Skic3	8,08E-26	Acvr2a
		0	Smg6					5,18E-127	Gm1604a					2,27E-49	Ankrd10	2,18E-85	Dtnb	8,34E-27	Napb
		0	Ggact					5,70E-127	Dync2i1					3,85E-49	Srpk1	2,23E-85	Smarca4	1,15E-25	Pcnx
		0	Catspere2					6,86E-127	Lrba					3,98E-49	Akap9	2,61E-85	Pgap1	1,37E-25	Herc3
		0	Ric3					1,30E-126	Ddx39b					4,07E-49	Sf3b2	2,87E-85	Stim1	1,94E-25	Plekhh2
		0	Klhl1					5,99E-126	Lclat1					6,47E-49	Dop1a	6,14E-85	Nwd2	2,04E-26	Septin6
		0	Arhgef11					3,77E-125	Zfr2					8,27E-49	Akap11	1,03E-84	Micu3	2,47E-25	Chic1
		0	Frrs1l					9,25E-125	Dnajc6					8,96E-49	Zfp207	1,26E-84	Ppp1r13b	2,59E-25	Hnrnpll
		0	Htt					1,19E-124	N4bp2l1					9,17E-49	Smc3	2,29E-84	Pcbp3	2,67E-25	Katnip
		0	Efr3b					3,02E-124	Grid2					1,00E-48	Clvs2	2,66E-84	Atcay	3,38E-25	Asb3
		0	Atxn7l1					3,08E-124	Zc3h14					2,61E-48	Zfp608	2,85E-84	Top1	3,39E-25	Tspan3
		0	Esyt2					5,57E-124	Gm20754					2,99E-49	Gnaq	3,15E-84	Unc5c	3,99E-25	N4bp2l1
		0	Abca3					1,44E-123	Cd47					3,11E-48	Gpr137c	4,03E-84	R3hdm1	4,07E-25	Ndfip2
		0	Rbm4b					1,74E-123	Zfyve9					4,05E-48	N4bp2l1	7,77E-84	Dalrd3	5,22E-25	Rasa2
		0	Klc2					3,31E-123	Gnl3l					1,13E-47	Dtd1	1,08E-83	Nvl	5,29E-25	Arl6ip1
		0	Lrpap1					5,06E-123	Srsf11					1,32E-47	Acadsb	1,23E-83	Mblac2	5,50E-25	Fbxl2
		0	Chchd3					5,10E-123	Eif5b					2,42E-47	Cenpc1	1,61E-83	Gnl3l	5,65E-25	Ift88
		0	Tbc1d9					6,24E-123	Hoxd3					3,65E-47	Nub1	1,81E-83	Fhod3	6,50E-25	Metap2
		0	Ubap1l					2,16E-122	Clgn					5,53E-47	Kdm4c	2,06E-83	Rps6kc1	1,21E-24	Cep112
		0	Bckdhb					3,31E-122	Mphosph9					6,62E-47	Tmem131	2,17E-83	Pld3	1,40E-25	Evi5
		0	Stag1					3,37E-122	Kif1a					2,81E-46	Scamp1	3,28E-83	Ric3	1,55E-24	Slc7a6
		0	Haghl					2,51E-121	Adam23					2,91E-46	Fus	3,92E-83	Tia1	1,70E-24	R3hdm1
		0	Ube2k					8,29E-121	Atp13a2					3,56E-46	Rmdn1	5,58E-83	Sgsm2	1,75E-24	Eps15l1
		0	Tcerg1l					6,49E-120	Ptprt					3,75E-46	Ocrl	6,86E-83	Lin7a	2,52E-24	Ddx39b
		0	Arhgef7					7,07E-120	ENSMUSG00000121500					8,61E-46	Soga3	7,12E-83	Dync2i1	3,03E-24	Zfp827
		0	Phlpp2					7,66E-120	Sec63					9,99E-46	Ctps2	2,70E-83	Gmds	3,47E-24	Tmem208
		0	2610037D02Rik					8,33E-120	Zfp799					1,00E-45	Stxbp5	3,09E-82	Srsf7	3,69E-24	Ncoa1
		0	Senp5					3,19E-120	Lrrfip1					1,02E-45	Numa1	3,92E-82	Pdcd4	3,91E-24	Rabl6
		0	Synj1					4,15E-119	Hdx					1,67E-45	Ylpm1	8,55E-82	Pten	5,12E-24	Pdcd4
		0	Rufy2					5,92E-120	Hdac11					3,25E-45	Rps6kc1	2,04E-82	Crppa	1,13E-23	Smarca2
		0	Ppp3cb					7,67E-119	Zmynd11					3,37E-45	Atp5o	1,05E-80	Zfyve9	1,45E-23	Cds2
		0	4930570B17Rik					1,15E-118	Sanbr					3,80E-45	Rtf1	1,17E-80	Gm9801	1,59E-23	Tmed9
		0	Pced1b					1,15E-118	Ift88					4,69E-46	Epha6	2,30E-82	Btbd10	1,73E-23	Adar
		0	Ddhd2					1,34E-118	Dnm1l					5,19E-45	Kif2a	2,33E-80	Slc35f3	2,96E-23	A230006K03Rik
		0	Pde7b					2,60E-118	Atp6ap1					9,29E-45	Mycbp2	2,67E-80	Ecpas	3,80E-23	Crppa
		0	Rgl1					5,76E-118	Hspa5					1,06E-44	Rufy2	3,16E-80	Ece1	5,14E-23	Smarcc1
		0	Phc2					6,77E-118	Kif2a					1,53E-44	Sfmbt1	4,24E-80	Shoc2	8,94E-23	Foxj3
		0	Sumo1					7,27E-118	Gm48383					1,63E-44	Dyrk1a	5,75E-80	Exoc6	9,07E-24	Gstz1
		0	Stim1					1,06E-117	Phtf2					2,27E-45	Cep70	1,02E-79	Tango2	1,07E-22	Sun1
		0	Tbc1d30					1,44E-117	2610037D02Rik					3,89E-44	Cdc14b	1,02E-79	Kcnq1	1,13E-22	Rnps1
		0	Dnm1l					1,59E-117	Hspa4l					4,34E-45	Btrc	1,18E-79	Dennd6b	1,48E-22	Fer
		0	Vwc2l					1,71E-117	Tbce					5,81E-44	Ube4b	1,20E-79	Rragb	2,43E-22	Arl6ip5
		0	E230016M11Rik					1,48E-116	Inpp4b					6,41E-44	Cyfip2	3,14E-79	Klhl22	2,59E-24	Nisch
		0	Gm15680					2,26E-116	Ppp6r2					6,69E-44	Miat	5,78E-79	Mprip	2,70E-22	Unc13a
		0	Zfp612					3,12E-116	Tmem30a					6,83E-44	Atl1	7,54E-79	Tspan13	3,17E-22	Wdr47
		0	Smg1					8,12E-116	Ylpm1					1,86E-43	Mprip	7,60E-80	Zfp207	4,46E-22	Pknox1
		0	Ubr3					3,26E-115	Nol4l					2,46E-43	Neto1	9,12E-79	Myo5a	4,53E-22	Ttll11
		0	Ndst3					4,57E-115	Scmh1					3,46E-43	Ube3c	1,08E-78	Wdr7	6,26E-22	Inpp4a
		0	Fam120b					5,71E-115	Tardbp					3,93E-43	Crtc3	1,50E-79	Ilf3	6,35E-22	Kifap3
		0	Rev1					8,89E-115	Usp9x					4,22E-43	Atp11c	1,51E-78	Ext2	7,11E-22	Cx3cl1
		0	Uxs1					1,57E-114	Ghr					6,52E-43	Rimbp2	1,66E-78	Mid1	7,63E-22	Mprip
		0	Ola1					3,36E-114	Atp11c					7,05E-43	Chd4	1,77E-79	Ipo11	8,75E-22	Bbof1
		0	Chfr					5,38E-115	Gm12940					1,03E-42	Rsbn1	1,80E-78	Gnptg	8,82E-22	Trp53bp1
		0	Sumo2					5,83E-116	Ttc21b					1,13E-42	Top1	2,18E-80	Gnl3	1,11E-21	Atp2c1
		0	Gsk3b					2,36E-113	Ocrl					2,15E-42	Ppme1	2,74E-78	Sec61a2	1,39E-21	Ctps2
		0	Akap8l					2,41E-113	Ppm1l					2,56E-42	Tmem135	6,15E-78	Zfp612	1,46E-21	Marchf6
		0	Atp9b					3,24E-113	Marchf3					2,65E-42	Sppl3	8,63E-78	Dnm1l	1,71E-22	Ric3
		0	Ube2w					3,47E-113	R3hdm1					7,66E-42	Akt3	1,03E-77	Rars2	2,16E-21	Stxbp5
		0	Mbd5					5,86E-113	Pdcd4					8,40E-42	Upf2	1,25E-78	1700109K24Rik	2,64E-21	Dzank1
		0	Ociad1					6,65E-113	Marchf6					1,18E-41	Arhgef7	2,87E-77	Sipa1l3	3,80E-21	Atp9a
		0	Pdss2					7,15E-113	Orc4					1,43E-41	Zscan26	4,57E-77	Ice1	3,94E-21	Psma3
		0	Mcc					7,44E-113	Papola					2,18E-41	Simc1	8,65E-77	Clpb	4,46E-21	Gnb1
		0	Gm55759					3,95E-112	Usp33					2,36E-41	Atf2	1,01E-76	Gm49797	5,15E-22	Zc3h6
		0	4930445B16Rik					1,26E-111	Ppp1r2					2,54E-41	Mbd5	1,20E-76	Usp9x	5,78E-21	Gm12940
		0	Ndufb5					2,10E-111	Ergic2					4,56E-41	Ino80	1,85E-76	Golgb1	5,83E-21	Agap3
		0	Mphosph9					5,94E-112	Map3k4					4,90E-41	Bmpr1a	2,14E-76	Sos2	6,17E-21	Fam135a
		0	Btbd10					9,93E-111	Ralgapa1					5,79E-41	Clint1	2,82E-76	Mmaa	7,60E-21	Ywhaz
		0	Slmap					1,47E-110	Sbf2					6,79E-42	Trip4	4,93E-76	Pcdh17	8,40E-21	Kcnh1
		0	Runx2					1,80E-110	Atp6v1h					1,09E-40	Atxn2l	5,11E-76	Kdm4c	8,59E-21	Rnf152
		0	Gls2					3,48E-110	Srrm2					1,22E-40	Zdhhc17	8,53E-76	Eif4g3	9,61E-21	Map3k4
		0	Bltp1					4,04E-110	Rab11fip3					1,63E-40	Psma3	8,80E-76	Gm12394	9,61E-21	Kantr
		0	Miga1					5,01E-110	Ttc17					2,66E-40	Eml6	9,88E-76	Sacm1l	1,12E-20	Srsf11
		0	Gm44742					6,44E-110	Tia1					3,69E-40	Bltp1	1,07E-75	Slc7a6os	1,25E-20	Ranbp17
		0	Ssbp4					8,13E-110	Wdfy3					5,55E-40	Prpf4b	1,50E-75	Dag1	1,33E-20	Sncaip
		0	Lrp11					1,28E-109	Mical3					5,85E-40	Kif5a	1,52E-75	Tmem175	1,43E-20	Gm43376
		0	Cenpv					1,44E-109	Slf1					6,11E-40	Ap3b2	1,60E-75	Ric8b	1,62E-20	Arf3
		0	Nemf					2,52E-109	D130043K22Rik					6,51E-40	Pcdh17	1,86E-75	Elmod1	2,01E-20	Armh3
		0	Mpc1					3,12E-109	Zc3h15					6,73E-40	Dnajc6	1,86E-75	Atl1	2,15E-20	Ptbp2
		0	Cacna2d1					8,28E-109	Eml6					1,04E-39	Zc3h7b	2,20E-75	Bclaf1	2,30E-20	Tnrc6c
		0	Man1a					9,51E-109	Evi5					1,25E-39	Gm26672	4,42E-75	Ankrd10	2,41E-20	Mpped2
		0	Ppp1r13b					1,83E-108	Nvl					1,33E-39	Kcnq1ot1	6,30E-75	Taf1b	2,44E-20	Cstf3
		0	Snrnp48					4,80E-108	Mapk1					1,38E-39	Glg1	6,77E-76	Iqcb1	3,15E-20	Mrtfb
		0	Marchf6					4,81E-110	Hnrnph1					1,62E-39	Gm16599	7,61E-75	Ndrg3	3,48E-20	Ttc14
		0	Hoxc8					7,35E-108	Gm27177					7,25E-39	Dapk1	1,67E-74	Acadsb	4,20E-20	Ttc4
		0	Kpna1					7,92E-108	Ddx10					9,42E-39	Map2k4	1,69E-74	Cul9	4,35E-20	Atad1
		0	Cd99l2					1,52E-107	Flnb					1,26E-38	ENSMUSG00000121500	1,96E-74	Srgap3	4,64E-21	Ewsr1
		0	Ube2o					1,56E-107	A630089N07Rik					1,37E-38	Papola	3,17E-74	2002-08-01	4,96E-21	Tmem175
		0	Dpysl3					7,43E-107	Rps6ka2					2,06E-38	Srrm1	3,50E-74	Rev1	5,77E-20	5530401A14Rik
		0	Dym					8,15E-107	Syngr1					2,09E-38	Lmbrd2	4,33E-74	Lztfl1	8,81E-20	Rmdn1
		0	Man1a2					1,39E-106	Skic3					2,18E-38	Ankrd17	4,49E-75	Flot2	8,82E-20	Zfp804a
		0	Hs2st1					2,33E-106	Usp46					2,49E-38	Orc4	5,82E-74	Slc44a2	1,11E-19	Cdh7
		0	Zdhhc21					2,83E-106	Ubp1					2,89E-38	Ubap2	6,60E-74	Rmdn1	1,11E-19	Sumo2
		0	Tbce					3,04E-106	Pcmt1					6,14E-38	Pura	7,34E-74	Gm17167	1,14E-19	S100pbp
		0	Tmem161b					6,73E-106	Zdhhc21					7,90E-39	Tbc1d19	8,62E-74	Upf2	1,26E-19	Tbc1d1
		0	Psmd1					1,55E-105	Setd7					9,67E-38	Hdac7	9,32E-74	Ptbp2	1,30E-19	Kdm5b
		0	Eps15l1					3,24E-105	Nsmaf					9,92E-38	Scaf8	1,29E-74	Casd1	2,06E-19	Kif2a
		0	Akap11					5,14E-105	Srek1					1,48E-37	Ddx10	1,59E-73	Traf3	2,30E-19	Magi1
		0	8030462N17Rik					5,31E-105	Taf1b					1,64E-37	Cbx1	2,01E-73	Ap4s1	3,01E-21	Abhd16a
		0	St3gal5					7,93E-105	Gsk3b					2,13E-37	Tra2b	2,72E-73	Rpgr	3,59E-19	Tmem30a
		0	Nsd3					9,31E-105	Csnk1g1					2,47E-37	Ubr3	3,45E-73	Dhdds	5,21E-19	Rnf180
		0	Rcn2					1,14E-104	Adcy9					3,64E-37	Syn1	3,54E-73	Sptan1	5,35E-19	Ppp3cb
		0	Gm29514					2,20E-104	Gde1					4,42E-37	Kidins220	3,95E-73	Marchf3	7,18E-19	Ndufs4
		0	Sgsm2					7,50E-104	Sv2a					5,88E-37	Dhx57	4,30E-73	Ift88	8,65E-20	Araf
		0	Ppp6r2					1,06E-103	Cep164					1,06E-36	Nisch	5,36E-73	Slc4a3	9,13E-19	Gm15738
		0	Fbxl17					1,11E-103	Eif4g3					1,30E-36	Prrc2c	5,52E-73	Zfp846	9,26E-19	Caskin1
		0	Grid2					1,31E-103	Stag1					1,36E-36	Ddx42	6,97E-73	Sun1	9,71E-19	Gm44559
		0	Gm20696					2,01E-103	Pfdn1					1,88E-36	Hycc2	7,29E-73	Ptpn4	1,28E-18	Pi4ka
		0	Rab6a					2,11E-103	Zcchc14					2,03E-36	Rheb	1,09E-73	Fam234b	1,38E-18	Arl3
		0	Vat1l					2,15E-104	Appl1					2,58E-36	Tial1	1,12E-72	Glrb	1,54E-18	Iqsec2
		0	Ccny					3,36E-103	Ric8b					3,39E-36	Cul5	1,31E-72	Pi4ka	1,69E-18	Gdpd1
		0	Ube3c					6,60E-103	Eprs					4,19E-36	Araf	1,89E-72	Prelid3a	2,42E-19	Hs2st1
		0	Trp53bp1					8,56E-103	Dnaja2					4,70E-36	Stam	4,76E-72	Psma3	2,74E-18	Atf2
		0	Chl1					1,49E-102	Ola1					9,48E-36	Gbf1	1,61E-71	Otud7a	2,90E-18	Enpp5
		0	Glg1					2,58E-102	Dcaf5					1,02E-35	Mdn1	3,18E-71	Eml4	3,03E-18	Taf1b
		0	Shfl					3,44E-101	Wasf3					1,96E-35	Slf2	3,20E-71	Mtss1	4,06E-18	Rnf24
		0	Soga3					4,01E-101	Acvr1					1,99E-35	Srgap3	3,40E-72	Thoc1	5,15E-18	Zmym4
		0	Galnt16					5,28E-101	Vps53					4,06E-35	Rab28	4,21E-71	Eya3	5,89E-18	G3bp1
		0	Spats2					6,68E-101	Col11a1					4,23E-35	Txlng	8,53E-72	Tmem181a	6,62E-18	Ankrd12
		0	Mtch1					7,98E-101	D830024N08Rik					5,02E-36	Huwe1	8,64E-71	Zc3h7b	7,49E-18	Kctd1
		0	Eprs					1,42E-100	P4htm					7,73E-35	Gm49797	8,76E-71	Chic2	7,89E-18	Chchd6
		0	Nek1					3,09E-100	Mapre3					1,07E-34	Acat1	1,18E-70	Thoc2	9,54E-18	Atp6ap2
		0	Ap1b1					3,20E-100	Kcnq1					1,08E-34	Rnf157	1,24E-70	Ube2w	1,02E-17	Ip6k2
		0	Ralgapa1					5,84E-100	Akap8l					1,16E-34	Togaram1	1,42E-70	Rptor	1,74E-18	Pkd1
		0	Ttc21b					8,67E-100	Arnt2					1,26E-34	Ptpn12	2,40E-70	Cul5	1,90E-17	Hdx
		0	Slc45a1					8,76E-100	Spata6l					1,45E-35	Cab39l	2,51E-70	Timm9	2,51E-17	Fhod3
		0	Pitpnm3					1,05E-99	Akt3					1,65E-34	Smarcad1	2,73E-70	Prrc2b	2,70E-17	Dgkd
		0	Parp8					1,32E-99	Gm43376					3,84E-34	Tle4	2,77E-71	Gm16599	2,99E-18	Cabin1
		0	Kat6b					1,94E-99	Cpt1c					4,84E-34	Dennd5b	3,48E-70	Snx10	3,05E-17	Jak1
		0	Adamts17					3,02E-99	Kpna1					6,90E-34	Dlgap4	4,58E-70	Usp14	4,05E-17	Rcn2
		0	Gm28905					3,31E-99	Srpk1					7,08E-34	Itfg1	4,91E-70	Adcy9	4,12E-17	Wdr7
		0	Kidins220					4,49E-99	Rbm4b					7,61E-34	Usp14	6,42E-70	Mdga2	4,17E-17	Cul5
		0	Mroh1					9,15E-100	Sv2c					7,67E-34	Pi4ka	2,32E-69	Ubp1	4,22E-17	Dennd5b
		0	Chm					1,36E-98	Atl1					8,87E-35	Nsg1	2,91E-69	Usp46	4,46E-17	Gm26672
		0	Cds2					2,10E-99	Cpeb4					9,01E-34	Pkd2	7,04E-69	Mga	5,01E-17	Ndrg3
		0	Pgap4					2,35E-98	Mapk8ip3					1,19E-33	Smarcc1	7,98E-69	Sppl3	5,23E-17	Prkag2
		0	D030068K23Rik					5,01E-98	Afdn					1,19E-33	Micu2	9,97E-69	Pspc1	5,37E-17	Map3k2
		0	Timp2					5,12E-98	Ap3d1					1,62E-33	Ddx50	1,48E-68	Zdhhc1	5,48E-17	Fndc3a
		0	Kcnh5					9,27E-97	Ttbk2					1,64E-33	Eif5b	1,62E-68	Gm57315	6,09E-17	Hdgfl3
		0	Ghr					1,08E-98	Smarca4					2,40E-33	Far1	5,77E-68	Eefsec	7,40E-17	P4htm
		0	Plppr5					1,76E-96	Kdm1a					4,98E-33	Atp6v1b2	9,24E-68	Spata7	7,50E-17	Ccnt2
		0	Vps13c					6,11E-96	Ndufs4					5,46E-33	Nmt2	9,56E-68	Cux1	8,89E-18	Vps13c
		0	Scfd1					6,41E-96	Fyttd1					5,56E-33	Gnb1	9,82E-68	Gm44151	8,96E-17	Mir124-2hg
		0	Ide					9,59E-96	Hlcs					7,77E-33	Wasf3	1,04E-67	Fgd4	9,89E-17	Stam
		0	Cstf3					1,33E-95	Stat5b					8,38E-33	Htt	1,24E-67	Apba2	1,08E-17	Clasp1
		0	Zyg11b					2,49E-95	Ewsr1					1,04E-32	Hnrnpc	3,29E-67	Map4k3	1,25E-16	Cdk17
		0	Map6					3,06E-95	Man2a2					1,06E-32	Pum1	4,21E-67	Vps53	1,39E-17	Atl1
		0	Smarca4					3,39E-95	Pitpna					1,10E-32	Stag2	4,84E-67	Btrc	1,50E-16	Akap6
		0	Slc25a23					3,76E-96	Map4k3					1,41E-32	Pcmtd2	6,16E-67	1700024B18Rik	1,60E-17	Sms
		0	Fer					5,52E-95	Gm57315					1,47E-32	Myo5a	6,46E-67	Sorl1	1,79E-16	Erlec1
		0	Atp5a1					9,60E-95	Nub1					1,90E-32	Sec24b	6,58E-67	Kdm1a	1,80E-16	Top1
		0	Lypd6b					1,92E-94	Acat1					2,12E-32	Fam222b	6,90E-67	Kif2a	1,85E-16	Dzip1
		0	Slc7a6					4,37E-94	Srsf7					2,66E-32	Ep300	1,24E-66	Senp6	1,89E-16	Fbxl17
		0	Pax2					1,78E-93	Ttc19					2,72E-33	Zcchc14	1,41E-66	Foxj3	2,05E-16	Dtd1
		0	Gnl3l					3,59E-93	Ccny					2,75E-32	Tet3	1,48E-66	Tm9sf4	2,66E-16	Alkbh1
		0	Slc24a3					5,09E-93	Sumo1					3,25E-32	Rars2	1,61E-66	Hnrnph3	2,75E-16	Afdn
		0	Tm9sf4					5,48E-93	Wdr7					3,75E-32	Lnpk	1,82E-66	Tsc22d1	2,80E-16	Sestd1
		0	Uri1					2,19E-92	Syn3					5,24E-32	Fndc9	3,43E-66	Xrn1	4,77E-16	Flot2
		0	Rps11-ps2					3,90E-92	Bclaf1					8,18E-32	Glyr1	4,31E-66	Papola	5,48E-16	Pdia6
		0	Ttc7b					4,51E-92	Zfp609					9,03E-32	Mindy2	4,49E-66	Ralgapa2	5,67E-16	Atp5o
		0	Alk					1,23E-92	Pcnx					9,39E-32	Sorl1	5,07E-66	Slf2	5,70E-16	Acat1
		0	Cfap36					1,27E-91	Commd10					1,18E-31	Pias1	5,60E-66	Ppp1r14c	6,04E-17	Ubr5
		0	Ina					1,62E-91	Ppme1					1,44E-31	Mettl16	5,95E-66	Pias2	8,95E-16	Jkamp
		0	1700025G04Rik					4,66E-91	Tomm40					2,77E-31	Hnrnpm	6,90E-66	Caskin1	9,47E-16	Anapc5
		0	Adcy1					5,26E-91	Luc7l3					2,82E-31	Crebrf	7,91E-66	Gm49353	1,05E-15	Sppl3
		0	Lyst					7,81E-91	Tmem255a					2,97E-31	Gm32647	1,60E-65	Ncoa5	1,59E-15	Gm20275
		0	Reep2					1,07E-90	Pkia					3,93E-31	2610037D02Rik	1,92E-65	Gm12940	1,90E-15	Srr
		0	Chsy3					1,33E-90	Lrrc4					5,17E-31	Mapre3	1,92E-65	2610316D01Rik	2,19E-16	Dhx30
		0	Pgrmc1					4,57E-90	Atf2					6,31E-32	Rabgap1	2,33E-65	Atp13a3	2,35E-15	Uhrf1bp1l
		0	Rabl6					1,49E-89	Macroh2a1					7,17E-31	Slc4a7	2,41E-65	Dhx30	2,64E-16	Klhl22
		0	Chd6					1,85E-89	Akap6					7,46E-31	Apba2	2,51E-65	Vti1b	2,84E-15	Gm39469
		0	Sv2b					3,16E-89	Cacng7					1,13E-30	Nucks1	2,65E-65	Vwa5b2	3,78E-15	Tmem50a
		0	Cx3cl1					3,48E-89	Serbp1					1,13E-30	Mapk14	3,07E-65	Fam120b	4,51E-15	Atg10
		0	Scn2b					5,82E-89	Thoc1					1,31E-30	Ppp2r5c	3,25E-65	Ankrd17	4,81E-15	Rnf115
		0	Sec24a					6,51E-89	Nedd4					1,58E-30	Foxj3	7,93E-66	Tial1	4,99E-15	Mdn1
		0	Vdac1					7,61E-89	Tbc1d4					1,62E-30	Zfp950	9,79E-65	Sumo1	5,97E-15	Traf3ip2
		0	Dennd6b					8,20E-89	Cul5					1,92E-30	Mapk8ip1	1,00E-64	Magi1	5,97E-15	Srpk2
		0	Zbtb11					1,85E-88	Mfhas1					2,70E-30	Cpsf7	1,29E-65	Matr3	6,56E-15	Zfp207
		0	Rps6ka3					2,70E-88	Leng8					5,96E-30	Rbm4b	1,30E-64	Ewsr1	8,04E-15	Gm12236
		0	Ndufa10					3,57E-88	Snx25					7,79E-30	Abca5	2,37E-64	Zfr2	8,85E-15	Leng8
		0	D930007P13Rik					9,55E-88	Pcgf5					8,96E-30	Larp1	2,67E-64	Atxn7l1	8,97E-16	Cnrip1
		0	Actr1b					1,81E-87	Rpgr					1,13E-29	Rpn2	5,27E-64	Ywhaz	9,95E-15	B4galt6
		0	Gapvd1					3,60E-88	Homer1					1,23E-29	Ilf2	5,62E-65	Usp47	1,13E-14	Eml4
		0	Pde7a					6,68E-87	Zc2hc1a					1,35E-30	Ube2q2	5,82E-64	Fgfr1	1,57E-14	Nsd2
		0	Cwc27					8,80E-87	Qrich1					1,36E-29	Asap2	7,13E-64	Celf1	1,77E-14	Map2k1
		0	Armh4					1,12E-86	Gm12394					2,18E-29	Lima1	8,21E-64	Pcm1	1,98E-14	Gm19710
		0	Chd8					1,49E-86	Gm43713					3,74E-29	Ptpn9	9,99E-64	Ccny	2,08E-14	Ecpas
		0	Slc4a8					3,45E-86	Tiam1					6,38E-29	Dmxl1	2,82E-63	Rab6b	2,24E-14	Rab11fip3
		0	Map4k3					3,93E-87	Tbc1d19					1,12E-29	Cep290	3,17E-64	Odf2	2,58E-14	Mtf2
		0	Chic1					5,02E-86	Gnb1					1,39E-28	Atp6v1h	3,70E-63	Zc3h14	2,76E-14	Micu2
		0	Ppig					9,69E-88	Cenpc1					1,62E-28	Sarnp	5,19E-63	Mphosph9	2,97E-14	Slc17a5
		0	Atf2					1,08E-85	Sacm1l					1,80E-28	Ext2	7,18E-63	Ttc21b	3,12E-14	Ybx1
		0	Lnpk					1,34E-85	Ppp1r9a					3,43E-28	Gm10785	1,10E-62	9930021J03Rik	3,64E-14	Dgkg
		0	Ttc17					1,77E-85	Gbf1					4,47E-28	Xpo7	1,51E-62	Dym	4,12E-14	Slf1
		0	Dlgap4					1,84E-85	Scamp1					7,97E-28	Metap2	1,53E-62	Psmd14	4,81E-14	Madd
		0	Tbc1d1					2,26E-85	Sumo2					1,18E-27	Rbm6	1,71E-62	Ttc4	5,16E-14	Dop1a
		0	Tmem147					2,45E-85	Mbd2					1,67E-27	Tnks2	2,44E-62	Sae1	5,18E-14	9930021J03Rik
		0	Crtc3					3,49E-85	Kantr					2,10E-27	Mpped2	4,03E-62	Napg	5,87E-14	Suco
		0	Adarb2					4,49E-85	Chd6					2,15E-27	Ncor2	5,52E-62	Reps1	6,56E-14	Rai1
		0	Clec16a					5,66E-85	Mtf2					2,84E-28	Nfx1	5,73E-62	Fbxl2	9,24E-14	Zfyve9
		0	Il1rapl2					6,64E-85	Baz1b					3,30E-27	Ash1l	6,88E-62	Scamp1	1,22E-13	Htt
		0	Kantr					6,69E-85	Ube2r2					5,37E-27	Vps13c	1,06E-61	Atp5o	1,29E-13	Thoc7
		0	Ppp1r14c					1,29E-84	Bend6					5,96E-27	Thoc2	1,17E-61	Mrps5	1,31E-13	Myo5a
		0	Epo					3,43E-84	Ncoa5					7,94E-27	Fbxo42	1,89E-61	Zc3h6	1,91E-13	Chic2
		0	Dnaja2					3,74E-83	St13					1,09E-27	Sumo1	2,48E-61	Unc13a	3,79E-14	Gm10785
		0	Neto2					8,97E-83	Nudcd3					1,25E-26	Epo	6,45E-61	Igf2bp3	4,19E-14	Kdm1a
		0	Klc1					1,93E-82	Tmem181a					1,50E-26	Rc3h2	7,79E-61	Fam168b	4,67E-14	Fbxo11
		0	1600010M07Rik					2,03E-82	Gm1976					1,80E-26	Fbxo3	9,04E-61	Nmt2	4,73E-13	Rufy3
		0	Nvl					3,41E-82	Pld5					1,89E-26	Nup98	9,06E-61	Appl1	4,84E-13	Ubr3
		0	Nwd2					7,31E-82	Vezt					2,26E-26	Lncppara	9,67E-61	Araf	4,90E-13	Dync2i1
		0	Tmem179					8,78E-82	Rab28					3,32E-26	Wdr7	1,40E-62	Chd8	5,19E-13	Cenpc1
		0	Arl3					1,06E-82	Luzp1					5,20E-27	Pspc1	1,95E-60	Zc3h15	6,28E-13	Gfod2
		0	Iqsec2					1,51E-81	Prpf6					8,04E-26	Rspry1	5,31E-60	Yme1l1	8,22E-13	N4bp2l2
		0	Gabarapl2					1,56E-82	Ppt1					8,68E-26	Kpna1	8,37E-60	Jakmip2	1,12E-12	Adcy5
		0	Slc25a36					1,85E-82	Golm2					1,43E-25	Eif4e	9,47E-60	Trim33	1,18E-12	Casd1
		0	8030451O07Rik					2,64E-84	Dym					1,59E-25	Mblac2	1,10E-59	Ppme1	1,35E-12	Gm1976
		0	Arfgef1					3,66E-81	Rtf1					1,98E-25	R3hdm2	1,13E-59	Fbxw4	1,73E-12	Taok1
		0	Hook1					3,68E-81	Zc3h13					3,94E-25	Fam120b	1,44E-59	Gm10785	1,87E-12	Xpo7
		0	Gpi1					5,45E-81	Impact					5,78E-25	Atxn7	2,60E-59	Ccdc82	1,90E-12	Mapk14
		0	Fgfr1					9,54E-81	Ccl25					1,30E-24	Med13	2,69E-59	Ppp6r2	1,97E-12	Jmjd1c
		0	Zfp423					1,09E-80	Anapc5					2,00E-24	Megf9	4,18E-59	Rab12	2,15E-12	Ssr1
		0	Habp4					7,09E-80	Oga					2,42E-25	Pogz	4,25E-59	Ube2r2	2,23E-12	Srek1
		0	Zfp148					7,81E-80	Cul9					2,46E-24	Mllt10	4,68E-59	Sncaip	2,26E-12	Znrf1
		0	Slf2					8,08E-80	Sfpq					2,65E-25	Cabin1	4,92E-59	Smarca2	2,53E-12	Cers5
		0	Lgr5					1,01E-79	Ube2k					3,09E-24	E130307A14Rik	7,03E-59	Ube3c	2,60E-12	Gfod1
		0	Cltb					1,29E-79	Iqcb1					3,39E-26	Eea1	7,82E-59	Gmps	3,23E-12	Etnk1
		0	Gad2					1,44E-79	Setx					4,98E-24	Rbm26	9,88E-59	Lars2	3,28E-12	Hagh
		0	Phtf2					1,50E-79	Raph1					5,57E-24	Ccnt2	1,23E-58	Gm39469	3,40E-12	Mindy2
		0	Copg1					4,41E-80	Dop1a					1,06E-23	Cnot2	1,35E-58	Cenpc1	3,53E-12	Gas2
		0	Tomm40					5,23E-79	Eif4e					1,39E-23	Supt20	2,06E-58	Atp11b	4,19E-12	Ipo11
		0	Mprip					7,45E-79	Tnrc18					1,73E-23	Smg7	4,55E-58	Sestd1	4,35E-12	Arhgef9
		0	Wsb1					1,28E-78	Ankrd24					2,73E-23	Ssb	4,94E-58	Lrpprc	4,41E-12	Spats2l
		0	Smc6					1,73E-78	Stk38					2,95E-23	Snx27	5,78E-59	Exd2	4,45E-12	Thap3
		0	Dcaf5					4,06E-79	Zdhhc17					3,18E-23	Trappc9	7,57E-58	Farsb	4,68E-12	Pum2
		0	Kpna3					5,51E-78	Vps13b					3,54E-23	Usp32	8,46E-58	U2surp	5,50E-12	Tmem161b
		0	Hlcs					6,34E-78	Zc3h7b					3,69E-23	Ext1	1,02E-57	Srrm2	5,89E-12	Sec11a
		0	Cnnm2					8,15E-78	Atp2c1					3,96E-23	Serbp1	1,46E-57	Mbd5	7,19E-12	Ift74
		0	Fbxw7					1,00E-77	Pex14					4,06E-23	U2surp	1,66E-57	N4bp2l2	8,37E-13	Zc3h15
		0	Tial1					1,22E-77	Pspc1					5,64E-23	Erp29	2,05E-57	Tmem63b	8,45E-12	B230307C23Rik
		0	Got2					1,30E-77	Sf3b2					1,99E-22	Rabl6	3,69E-57	Fbrsl1	9,73E-12	Gm10684
		0	Ddx50					1,82E-77	Kdm5b					2,51E-22	Pcnx2	4,32E-57	Sdf4	1,08E-13	Rpn2
		0	4930415C11Rik					1,95E-77	Igf2bp3					3,92E-23	Emc10	4,56E-57	Map6	1,56E-12	Actr10
		0	Sphkap					1,99E-77	Soga3					4,07E-22	Kpna3	6,43E-57	Nsd2	1,78E-11	A730017L22Rik
		0	Gm16083					2,79E-77	Gm17167					4,43E-22	Top2b	8,20E-57	8030462N17Rik	1,87E-11	St3gal5
		0	Olfm1					3,45E-77	Mapk14					5,99E-22	Usp7	8,59E-57	Wdr47	2,18E-11	Fam117b
		0	Nfx1					6,95E-77	Ube4b					6,68E-22	Gm9801	9,01E-57	Osbpl8	2,37E-11	Ube2k
		0	Epb41l4b					9,51E-77	Gdpd1					1,23E-21	Ralgapa2	9,41E-57	Nudcd3	2,68E-11	Pebp1
		0	Depdc5					1,04E-76	Cbx1					1,30E-21	Zfyve9	9,85E-57	Sec24b	2,81E-11	Brd8
		0	Myrip					1,43E-76	Cwc27					1,39E-21	Ube2w	1,24E-56	Cwc27	3,22E-11	Wdfy3
		0	Nin					1,92E-76	Magi3					2,33E-21	Taf1b	1,82E-56	Zscan26	3,55E-12	Slc7a6os
		0	Cap2					3,48E-76	Wsb1					2,52E-21	St13	1,83E-56	Uhrf2	3,89E-11	Sesn3
		0	Yaf2					3,66E-76	Usp7					2,76E-21	Cul9	1,95E-56	Tnfrsf21	5,16E-11	Lztfl1
		0	Afg3l2					4,68E-76	8030462N17Rik					5,81E-23	Cep170	2,15E-57	Slc25a12	5,31E-11	Tsga10
		0	Gm35612					4,71E-76	Ep400					6,37E-21	Lrrc49	2,26E-56	Stag1	5,74E-11	Sumo1
		0	Ckmt1					4,80E-77	Rasa2					7,79E-21	Cacul1	2,57E-56	Erp29	6,49E-11	Serpini1
		0	Sfmbt2					5,68E-77	Prrc2b					8,29E-21	Fam135a	2,70E-57	Pnn	7,86E-11	Pip5k1a
		0	Ube4b					9,64E-76	Vps13c					9,49E-21	Ppm1a	3,58E-56	Arhgef9	8,03E-11	Megf9
		0	Far2					1,05E-75	Rabl6					1,04E-20	Taok1	3,62E-56	Ap1b1	1,00E-10	Acadsb
		0	Acadsb					1,08E-75	Mast2					1,26E-20	Tasor2	3,71E-56	Zc3h13	1,10E-10	Pja2
		0	Rnf217					1,38E-75	Nr1d2					1,82E-20	Vps53	3,76E-56	Anapc5	1,10E-10	Dnajc5
		0	Ewsr1					2,40E-75	Atp6v1a					2,06E-20	Eprs	4,16E-56	Gnb1	1,10E-10	Uhrf2
		0	Klhl3					9,96E-76	Smarcc2					6,91E-20	Glt8d1	4,85E-56	Pdcd7	1,36E-10	Ppp6r2
		0	Slf1					1,58E-74	Map3k13					7,16E-20	Tbc1d12	8,19E-56	Fndc3a	1,61E-10	Tm2d1
		0	Grik1					4,12E-74	Fam219a					8,01E-20	Tent2	1,51E-55	Rpn2	1,62E-10	Ttc17
		0	Ocrl					5,39E-75	Fam171a1					9,21E-20	Zranb1	1,83E-56	Marchf6	1,74E-11	Matr3
		0	Alcam					2,51E-73	Ext2					1,04E-19	Nlk	2,44E-55	Ndufs4	1,78E-10	Ubap2
		0	Mir670hg					3,15E-73	Plcxd3					1,17E-19	Dcun1d5	3,32E-56	Mettl16	2,29E-10	Slc23a2
		0	Phtf1					4,47E-74	Zc3h6					1,25E-19	Man2a2	6,24E-55	Trim44	2,33E-10	Map6
		0	Slc6a17					5,87E-74	Glmn					1,35E-19	Ppp6r2	6,94E-55	Ryk	2,41E-10	Smarcad1
		0	Ttc39b					6,97E-73	H13					1,47E-19	Ryr3	7,23E-55	Tmem161b	3,48E-10	Ggps1
		0	Tmem150c					7,12E-73	Sfmbt1					1,64E-19	Vps54	8,08E-56	Cep164	4,10E-10	Gm14326
		0	Arrb1					1,41E-72	Mark3					2,22E-19	Ube2r2	1,11E-54	Madd	4,17E-10	Sf3b2
		0	Psmd11					1,60E-72	Phtf1					3,27E-19	Asb3	2,19E-54	Zfp157	4,35E-10	Gtf2ird1
		0	Adcy3					2,09E-73	Pnn					3,50E-19	Ttll11	2,32E-54	Zfp827	5,46E-10	Zc3h14
		0	Tmed9					2,42E-72	Jkamp					4,90E-19	Vti1b	2,70E-54	Lrrc4	7,39E-10	Slf2
		0	Plec					2,52E-72	Ahctf1					5,65E-19	Zmym2	3,24E-54	Nup93	7,45E-10	Ldah
		0	Gap43					6,85E-72	Pfkp					7,55E-19	Meis1	3,51E-55	Dhx57	9,78E-10	Eea1
		0	Lonrf2					1,44E-71	Nemf					1,68E-18	Golga4	4,76E-54	Uhrf1bp1l	1,06E-09	Kif1a
		0	Marchf4					1,51E-71	Klc1					2,18E-18	D030068K23Rik	5,92E-54	Pura	1,19E-09	Prepl
		0	Mia3					4,82E-71	Fam168b					3,14E-18	Orc2	1,06E-53	Impact	1,24E-09	Scfd1
		0	Wdr47					8,23E-71	Senp5					3,20E-18	Prdm2	1,37E-53	Htt	1,28E-09	Mapre3
		0	Gtf2ird1					9,06E-71	Wdr47					5,67E-20	Prdm10	1,85E-53	Serbp1	1,38E-09	Sez6l
		0	Cep164					9,88E-71	Cul2					7,65E-18	Fam219a	2,01E-54	Hycc2	1,57E-09	Ddx24
		0	Ppp3r1					1,12E-70	Ranbp9					1,48E-17	Tmem161b	2,44E-53	Ttc19	1,74E-09	Reps1
		0	Basp1					1,90E-70	Lnpk					1,74E-17	Txndc11	2,70E-53	Ddb2	1,92E-10	Ppt1
		0	Septin3					2,11E-70	Dnajc10					1,84E-17	Micu3	4,11E-53	Cds2	2,03E-09	Mrtfa
		0	Gm49797					2,95E-70	Zbtb11					2,00E-17	Ahctf1	5,00E-54	Patj	2,32E-09	Atp6v1b2
		0	Map4k2					3,35E-70	Ddx42					2,07E-17	N4bp2l2	5,43E-53	Ascc3	2,54E-09	Gm12709
		0	Pdss1					4,51E-70	Gm26672					3,04E-17	Fam120a	6,35E-53	Smg7	2,94E-10	Kidins220
		0	Tia1					5,40E-70	Pkd2					3,23E-17	Glmn	6,42E-53	Kif1a	3,25E-09	Plxna4
		0	Hoxc9					9,51E-70	Dhx57					3,45E-17	Clcn3	8,38E-53	Kif5a	3,45E-09	Skic3
		0	Rab11fip3					3,54E-69	Snx27					5,61E-17	Sec11a	1,13E-52	Mical3	3,61E-09	Arid4a
		0	Pias2					4,92E-69	Pura					6,42E-18	Smarca4	1,16E-54	Tasor2	3,64E-09	Mga
		0	Slc25a12					1,04E-68	Srsf10					6,75E-17	Atg10	1,30E-52	Tecpr1	3,66E-09	Elavl4
		0	Gucy1b1					1,89E-68	Lancl1					1,31E-16	Mark3	1,39E-52	Lancl1	5,15E-09	Dcaf6
		0	Nub1					1,96E-68	Mef2d					1,34E-16	Lyst	1,48E-52	Sf3b2	7,01E-09	Eif5b
		0	Rerg					2,71E-68	Purg					1,69E-16	Rasa2	2,49E-52	Gm19710	7,19E-09	Miga1
		0	Pnpt1					3,89E-68	Rufy2					2,18E-16	Thada	2,58E-53	Gm32250	8,22E-09	Gtf3c1
		0	Dnajc15					3,89E-68	Crtac1					3,07E-16	Eps15l1	2,60E-53	Sfpq	8,66E-09	Cbx5
		0	Mib1					4,35E-68	Psma1					3,74E-16	Dym	3,31E-52	Rph3a	9,83E-09	Ube2r2
		0	Septin6					4,93E-68	Gm44511					4,31E-16	Shoc2	3,60E-52	Snhg6	1,02E-08	Yipf1
		0	B4galt5					2,20E-67	Lztfl1					4,72E-16	Morf4l1	4,72E-52	Ppig	1,03E-08	Ints6
		0	Mcph1					3,10E-67	Rc3h2					6,78E-16	Tmem30a	5,54E-52	Traf3ip2	1,06E-08	Cyb5r4
		0	Tnks					3,35E-67	Trak1					1,19E-15	Spcs2	6,13E-52	Grk4	1,08E-08	Manf
		0	Gm49353					6,47E-67	Ptbp2					2,76E-15	Luc7l	1,05E-51	Xpo7	1,27E-08	Papola
		0	Fbxl20					7,39E-67	Ino80					3,72E-15	Tulp3	1,35E-51	Srr	1,55E-09	Dhx57
		0	Pcnx					1,10E-66	Usp14					4,21E-15	Usp37	1,76E-51	Ubr3	1,70E-08	Safb
		0	Sdha					1,24E-67	Rheb					4,39E-15	Ubxn4	1,87E-51	Tnpo3	1,74E-08	Rpgr
		0	Cd200					1,51E-66	Dennd4c					1,02E-14	Rbm33	1,89E-52	Ctdspl2	1,79E-08	Ube2e1
		0	Zfp654					2,33E-66	Micu3					1,30E-14	Sec61a2	2,43E-51	Mapk1	1,80E-08	Clpp
		0	Fbxo3					2,50E-66	Ralgapb					1,38E-14	Srsf1	2,60E-51	Mfap3	1,91E-08	Pcmt1
		0	Cpeb1					4,00E-66	Sars					1,64E-14	Eefsec	5,88E-51	Kpna3	2,00E-08	Shisa9
		0	Rasa2					9,81E-66	Sec24b					1,72E-14	Ppp2r5e	9,68E-51	Ube2o	2,24E-08	Tnrc18
		0	Gpatch8					1,18E-65	Ipo9					2,46E-15	Pum2	1,01E-50	Cbfa2t2	2,34E-08	Chm
		0	Ccdc47					1,51E-66	Kpna3					2,74E-14	Trim44	1,03E-52	Cfdp1	2,97E-08	Thoc1
		0	Lrrc3b					1,84E-65	Ppp2r5e					2,79E-14	Zfp148	1,40E-50	Ep400	3,42E-08	Ubp1
		0	Gm20713					3,95E-65	Ddx50					2,87E-14	Epc2	1,46E-50	Chn1	3,77E-08	Usp47
		0	Lpin2					8,89E-65	Katnip					2,92E-15	Leng8	1,80E-50	Ipo9	4,17E-08	Baz2a
		0	Prrc2b					2,08E-65	Cdc14b					3,12E-14	Aftph	1,81E-50	Fbxo42	4,36E-09	Gm43713
		0	Mmp24					5,10E-64	Ggps1					3,49E-14	Zc3h15	2,37E-50	Ap2a2	4,74E-08	Morf4l1
		0	Cux2					6,50E-64	Kcnq5					4,06E-14	Zc3h7a	2,39E-50	Eno2	5,17E-08	Atp6v1a
		0	1700030F04Rik					1,01E-63	5330434G04Rik					5,60E-15	Snph	3,21E-50	Snap47	5,73E-08	Ddx42
		0	Sergef					1,41E-64	Prkag2					6,68E-14	Dhx36	3,57E-50	Syndig1	5,97E-09	Tshz1
		0	Dag1					1,59E-64	Baz2a					6,85E-14	Aff2	3,69E-50	Wasf1	6,03E-08	Atp9b
		0	Atl1					7,64E-64	Mettl16					7,66E-14	Armc8	4,91E-50	Srpk2	7,48E-08	Cep164
		0	Ipo11					1,69E-62	Zfp207					1,19E-14	Rlf	5,57E-50	Cadm3	7,95E-08	Zc3h13
		0	Zc3h13					2,86E-62	Stim2					1,27E-13	Tbce	6,21E-52	Atf2	8,18E-08	Dnajb14
		0	1700109K24Rik					3,35E-62	Smarcc1					1,29E-13	Afdn	6,35E-50	Kantr	8,32E-08	Cnot1
		0	Fgd4					4,12E-62	Acbd6					1,29E-13	Myo16	7,86E-50	Xpo6	8,73E-08	2002-08-01
		0	Gm44511					6,45E-62	Dnajc5					1,34E-13	Esf1	1,67E-49	Atad1	9,58E-08	Kpna1
		0	Nap1l5					9,05E-62	Ro60					1,49E-13	Tardbp	2,21E-49	Fam120c	1,13E-08	Erc1
		0	Mical2					9,10E-62	Cnot6l					1,68E-13	Tmem184b	2,53E-49	Rc3h2	1,26E-07	Tet3
		0	Bmper					4,33E-61	Cep290					1,88E-14	Baz1b	2,62E-49	Zfp280d	1,31E-07	Zbtb11
		0	Elovl4					1,51E-60	Ppp1r13b					2,97E-13	Med13l	3,46E-49	Tmem30a	1,44E-07	Nipa2
		0	Qrich1					5,05E-60	Tm9sf4					4,33E-13	Ap1g1	4,01E-49	A230006K03Rik	1,61E-07	Pcnx2
		0	Skic3					7,18E-60	Btbd1					6,26E-13	Smad1	4,36E-49	Chfr	1,63E-07	Vwa5b2
		0	Atp13a3					1,11E-59	Ppig					8,59E-13	Tafazzin	4,57E-49	Phf6	1,86E-07	Me1
		0	Tfrc					1,53E-59	Lrrfip2					1,11E-12	Usp40	5,85E-49	Nub1	2,17E-07	Fam76a
		0	Kctd1					1,78E-59	Napb					1,40E-12	Zup1	7,09E-49	Ggt7	2,24E-07	Usp7
		0	Brinp2					2,20E-59	Zfp106					1,85E-12	Map2k1	7,87E-49	Tafazzin	2,39E-07	Dcaf7
		0	Snx27					3,64E-59	Gm32250					2,54E-13	Brd8	9,86E-49	Tmed9	2,73E-07	Smarca4
		0	Lgi2					1,27E-59	Gripap1					2,56E-12	Hnrnpu	1,03E-48	Usp45	3,10E-07	Xrn1
		0	Glra3					2,10E-58	Camsap2					4,52E-12	Naa15	1,59E-48	Fbxo3	3,18E-07	Smarca5
		0	Lmbrd2					3,47E-58	Usp47					5,49E-12	Prpf6	1,67E-48	Mtmr1	3,37E-07	Sdf4
		0	Tmem191					4,27E-58	Psmd14					6,60E-12	Cep164	2,27E-48	Dph6	3,58E-07	Eprs
		0	Crmp1					4,41E-58	Tmem161b					6,72E-12	Ralgapb	5,29E-48	Rnf152	3,67E-07	Nap1l5
		0	Arhgap24					4,56E-58	Tcerg1					7,31E-12	Tnpo3	6,86E-48	Soga3	4,00E-07	Ttbk2
		0	ENSMUSG00000121500					9,26E-58	Pdss2					8,21E-12	Ola1	7,57E-48	Gm48383	4,23E-07	Smarcc2
		0	St13					1,18E-57	Usp45					1,08E-11	Zbtb11	7,96E-48	Rab8b	4,41E-07	Dym
		0	Syngr3					1,57E-57	Epo					1,30E-11	Akap8	1,29E-47	Taf1d	4,44E-07	Ext2
		0	Napg					3,58E-59	Fam120b					1,47E-11	Psmd14	1,52E-47	Pum1	5,50E-07	Atp6v1h
		0	Lrrc4c					5,11E-57	Yme1l1					1,75E-11	Cnot1	2,06E-47	Nfx1	6,15E-07	2610037D02Rik
		0	Zc2hc1a					5,12E-57	Arhgap18					2,09E-11	Ube2h	2,40E-47	Fbxl17	6,43E-07	Gmps
		0	Mapre3					6,21E-57	Chfr					3,98E-11	Nudcd3	2,75E-47	Por	6,74E-07	Upf2
		0	Micu3					1,97E-56	Por					5,20E-11	Larp4	2,98E-47	D830024N08Rik	7,43E-07	Txndc11
		0	9330159M07Rik					3,02E-56	Zfp692					9,84E-11	Prpf39	3,11E-48	4930470G03Rik	7,62E-08	Bclaf1
		0	Lrrfip2					9,02E-58	Kidins220					2,18E-10	Klhdc10	5,04E-47	Scfd1	9,17E-07	Cwc27
		0	Pnpla8					1,60E-55	Rab3gap1					3,33E-11	Cwc27	1,24E-46	Ptpn12	1,01E-06	Kifc2
		0	Fam169a					2,97E-55	Thsd7a					3,77E-10	Kdm2b	1,45E-46	Zfp692	1,25E-06	Bzw2
		0	Slitrk1					7,31E-55	Stxbp4					3,96E-10	Srr	1,64E-46	Ddx50	1,60E-06	Zscan26
		0	Pcgf5					2,55E-54	Gm49797					4,21E-10	Pnn	2,02E-49	Smarcad1	1,60E-06	Rtf1
		0	Pcdh19					3,39E-55	Cpeb1					6,77E-10	Gm17106	2,92E-46	Agk	1,72E-06	Timm44
		0	Dok5					3,41E-54	Ptpa					9,16E-10	Mef2d	3,20E-46	Gpi1	2,00E-06	Hk1
		0	Stx16					3,68E-54	Dhx36					9,52E-11	Qrich1	4,40E-46	Larp1	3,14E-06	Vti1b
		0	Dnajc5					6,57E-54	Prkn					1,06E-09	Ints6	5,65E-46	Eml6	3,21E-06	D830024N08Rik
		0	Lrrcc1					6,93E-54	Eif2s2					1,60E-09	Sos1	5,72E-46	Mapre3	3,29E-06	Vamp4
		0	Prkaa2					7,14E-54	Upf2					1,76E-09	Sacm1l	7,16E-46	Rspry1	3,73E-06	Taf1d
		0	Rab28					8,25E-55	Zfp398					1,83E-09	Ppp2r2c	7,55E-46	Srrm1	3,99E-06	Timm9
		0	Pds5b					2,11E-53	Rab6b					4,05E-09	Rprd2	8,83E-46	Samd8	4,08E-06	Iqcb1
		0	Trpm2					3,51E-53	Brip1os					4,71E-09	Atp13a3	8,88E-46	Hnrnpd	4,09E-06	Gsk3b
		0	Taf1b					5,91E-53	Glyr1					6,00E-09	Sumo2	9,96E-46	Ddx10	4,10E-06	Rragb
		0	Fbxo34					6,27E-53	Agfg1					6,36E-09	Yme1l1	1,04E-45	G3bp1	4,89E-06	Ggnbp2
		0	Dmtn					6,94E-53	Fkbp2					7,11E-09	Os9	1,38E-45	Prrc2c	5,35E-06	Ccdc47
		0	Sucla2					2,91E-52	Taf1d					8,81E-09	Pdpk1	1,40E-45	AW554918	5,37E-06	Ube2w
		0	P3h2					3,07E-52	Marchf7					1,62E-08	Zc3h13	1,52E-45	Mtf2	6,41E-06	Dhdds
		0	L3mbtl4					3,82E-52	Rmnd5a					1,78E-08	Ep400	2,16E-45	Mark1	7,52E-06	Tial1
		0	Sos1					8,69E-52	Prdm10					1,80E-08	Ggps1	2,37E-45	Wasf3	9,79E-06	Snx32
		0	Emc4					1,45E-51	Prdm2					2,10E-09	Ireb2	3,37E-45	Atxn2l	1,01E-05	Sec23a
		0	Sars					1,66E-51	Togaram1					2,42E-08	Mapk8ip3	3,72E-45	Hdac7	1,01E-05	Ccny
		0	Ccnc					4,26E-51	Bicral					2,56E-08	Skic3	4,43E-45	Timm44	1,02E-06	Dnm1l
		0	Sez6					6,02E-51	Acadsb					3,04E-09	Ryk	5,44E-45	Cnrip1	1,11E-05	Zdhhc2
		0	1700087I21Rik					6,62E-51	Ilf2					3,12E-09	Dcaf1	7,13E-45	Abat	1,33E-06	Micu3
		0	Ythdc2					1,60E-50	Orc2					4,26E-08	Thoc1	1,22E-44	Ints6	1,64E-05	Dcaf5
		0	Prelid3a					2,02E-51	Lmbrd2					4,37E-08	Paxbp1	1,31E-44	Tspoap1	2,06E-05	Gtpbp4
		0	Tbc1d12					2,72E-50	Rars2					4,75E-09	Lrrfip2	5,72E-44	Qrich1	2,18E-05	Togaram1
		0	Fbxw4					3,34E-50	Esf1					5,13E-08	Kif3a	5,79E-44	Uchl3	2,20E-05	Sqstm1
		0	Mpc2					5,42E-50	Mia3					5,68E-08	Rnpc3	6,51E-44	Thada	2,32E-05	Yipf4
		0	Tacc2					8,19E-50	Slc25a23					7,58E-08	Fbxl20	7,00E-44	Zfp652	2,32E-05	Ppp1r14c
		0	Osbpl10					2,64E-49	Gm45846					7,95E-08	Cul3	7,97E-44	Stim2	2,36E-06	Cltb
		0	Cadm2					4,41E-49	Smg7					1,36E-07	Baz2a	8,04E-44	Wsb1	2,41E-05	Specc1l
		0	Dhx57					4,50E-49	Zscan26					1,37E-07	Mecp2	9,97E-44	Gm48747	2,66E-05	Pspc1
		0	Gm1976					8,80E-49	Pde1c					1,51E-08	Brip1os	1,40E-43	Zfp398	2,67E-05	Ttc7b
		0	Rnf24					9,81E-49	Araf					1,60E-07	Eya3	1,47E-43	Ncor2	2,93E-05	Tomm70a
		0	Grik3					2,11E-48	Tasor2					1,66E-07	Serpinb6a	2,04E-43	St13	3,47E-05	Gm48383
		0	Mecr					2,27E-48	Foxj3					1,97E-08	Tm9sf4	2,61E-43	Snx27	3,82E-05	Mycbp
		0	Ppargc1a					2,45E-48	Rbm28					2,00E-09	Atp11b	2,94E-43	Glmn	6,62E-05	Lclat1
		0	Cacng7					2,83E-48	Armc8					2,66E-08	Setx	3,18E-43	Map3k2	7,12E-05	Slc25a23
		0	Grik5					3,66E-48	Gon4l					5,08E-07	Copa	3,25E-43	Dnaja2	7,39E-05	Galnt11
		0	Hspa4					3,99E-48	Hnrnph3					5,80E-07	Suco	3,51E-43	Gm1976	7,78E-05	Kpna3
		0	Pspc1					6,39E-48	Lmbr1					7,19E-07	Dync1li1	3,52E-43	Eps15l1	8,88E-05	Fam120b
		0	Tbc1d24					2,03E-47	Ubr4					1,65E-07	Fam120c	3,57E-43	Txndc15	1,10E-05	Psma1
		0	Ergic1					2,04E-47	Rsbn1					2,55E-06	2610005L07Rik	1,50E-42	Smarcc1	1,17E-04	Marchf7
		0	Galnt14					5,25E-47	Mga					2,62E-07	Scaf4	1,67E-42	Kpna1	1,31E-04	Uqcc1
		0	Nars					9,90E-47	Copa					3,14E-06	Cpeb1	1,72E-42	Selenoi	1,70E-04	Mettl25
		0	Gripap1					1,14E-46	Zyg11b					5,05E-06	Amn1	2,02E-42	Thap3	1,98E-05	Ppp6r3
		0	Ptchd1					1,15E-46	Nfx1					7,85E-06	Ubxn7	2,28E-42	Lmbr1	2,04E-05	Cul3
		0	Kdm7a					1,22E-47	Arl6ip5					8,72E-06	D830024N08Rik	2,47E-42	Zcchc14	2,22E-04	Cfdp1
		0	Lmtk3					1,60E-46	Zc3h7a					8,77E-06	Nsd2	2,55E-42	Wdfy1	2,23E-04	Dnaja2
		0	Gcc2					1,71E-46	Phf8					8,83E-06	Ppp1r13b	3,69E-42	Ddx39b	2,81E-04	Pus7
		0	Khdrbs3					4,04E-46	Fbxo42					1,13E-05	Oga	4,03E-42	Prdm10	2,90E-06	Rab6b
		0	Igf2r					6,68E-46	Osbp2					1,28E-05	Dnaja2	5,00E-42	Cntln	3,24E-04	Ipo9
		0	B4galt6					1,79E-45	Ube2w					1,69E-05	Cdc27	5,00E-42	Galnt11	3,41E-04	Gcc2
		0	9630028H03Rik					1,87E-45	Simc1					1,93E-05	Btbd1	6,03E-42	Atp6v1h	3,51E-04	Glyr1
		0	Psmd4					5,93E-45	Synj1					2,11E-05	Polb	8,32E-42	Ube2k	3,94E-05	Txlng
		0	Gars					1,28E-44	Fip1l1					2,78E-05	Map4k3	1,06E-41	Rab3gap1	4,07E-04	Smc3
		0	Gabra5					1,59E-44	Txndc11					3,88E-05	Lmtk2	1,09E-41	Zbtb11	4,42E-04	Tmem147
		0	Sgsm3					3,83E-44	Ccdc47					5,59E-05	Commd10	1,15E-41	Afdn	4,63E-04	Cul9
		0	Tfg					4,50E-44	Abcb7					9,21E-05	Nsmaf	1,18E-41	Tcerg1	4,68E-04	Mtch1
		0	Fbxo41					6,26E-44	Agk					2,25E-04	Setdb1	2,16E-41	Nedd4	5,03E-05	Sfpq
		0	Mrtfa					4,05E-43	Ndfip2					2,82E-04	Stt3b	2,36E-41	Fbxo38	5,06E-05	Phtf1
		0	Yeats2					1,72E-43	Lrpprc					4,87E-04	Chm	2,66E-41	Tomm40	5,12E-04	Arhgap24
		0	St6galnac5					2,26E-42	Dcaf1					7,05E-04	Bod1l	3,16E-41	Ccnc	5,45E-04	Tbc1d12
		0	Uba6					9,27E-42	Zfp329					8,09E-04	Gm44562	4,57E-41	Uxs1	6,28E-04	Aff2
		0	Ap2a2					1,43E-41	Ubap2					9,61E-04	Rmnd5a	5,17E-41	Prdm2	6,30E-04	Zswim8
		0	Wdr17					1,70E-41	Rnf121					1,93E-03	Ggnbp2	5,37E-41	Dnajc10	7,39E-04	Dlgap4
		0	Txndc15					3,24E-40	Erp29					2,82E-03	Mapk1	6,26E-41	Zmym6	7,86E-04	Zfp106
		0	Ift88					1,12E-39	Ryk					5,66E-03	Gm32250	6,37E-41	Rab28	8,08E-04	Tmem131
		0	Wdr37					3,81E-39	Chm					7,69E-03	Mib1	6,72E-41	Tbce	1,00E-03	Zfp512
		0	Prpf6					4,64E-39	Cdc27					1,28E-02	Ccdc66	1,54E-40	Gtpbp4	1,58E-03	Rcor1
		0	Paxbp1					1,39E-40	Atp13a3					1,80E-02	Erlec1	1,72E-40	Vamp4	1,69E-03	Memo1
		0	Zfhx3					4,61E-38	Ptprf					2,54E-02	Myo9b	1,83E-40	Tnks	1,81E-03	Orc4
		0	Prkar2b					8,28E-38	Pogz					3,33E-02	8030462N17Rik	2,66E-40	Mapkbp1	2,24E-03	Sf3b3
		0	Araf					1,33E-37	Gcc2					7,12E-02	Spata5	2,94E-40	Dop1a	2,40E-03	Senp7
		0	Hace1					4,86E-37	1600010M07Rik					8,97E-02	Tmem245	3,50E-40	Spast	2,55E-03	Anks3
		0	Ar					2,40E-37	Dynlt2a2					1,08E-01	Exoc2	4,26E-40	Gas2	3,16E-03	Pura
		0	Miga2					5,63E-35	Golga4					1,76E-01	Abhd18	4,34E-40	Cul2	3,35E-03	Spast
		0	Setdb1					4,14E-33	Stx18					1,78E-01	Mnat1	5,17E-40	Tbc1d19	3,45E-03	Usp45
		0	Ift81					1,18E-32	Pcnp					3,07E-01	Agfg1	5,69E-40	Ociad1	3,52E-03	4930570B17Rik
		0	Rmnd1					6,62E-31	Abca3					6,28E-01	Dhdds	6,20E-41	Ubxn4	3,57E-03	Lrpprc
		0	Cep290					7,70E-31	Golga1					7,96E-01	Ap2b1	7,05E-40	Dcaf5	3,60E-03	Psmd4
		0	Rab10os					9,56E-32	Ankrd13c					1,16E+00	Ranbp2	7,13E-40	Gtf3c1	3,81E-03	Zcchc14
		0	Dtnbos					3,10E-29	Yaf2					1,53E+00	Gcc2	7,63E-42	Ro60	4,32E-03	Clip1
		0	Cntnap5c					3,32E-28	Bbx					1,87E+00	Pex14	1,48E-39	Pcmt1	4,64E-03	Glmn
		0	Tmem255a					3,90E-28	Esco1					4,55E+00	Nvl	2,04E-39	Mapk8ip3	4,82E-03	Yeats2
		0	Gm56610					1,30E-24	Dgkb					1,09E+01	Tmem175	2,39E-39	Orc2	5,66E-03	Vps53
		0	Ddx55					6,40E-25	Srr					2,40E+01	Zfp654	2,50E-39	Crtc3	7,23E-03	Ube2l3
		0	Slit3					2,98E-23	Numa1					3,19E+01	Zyg11b	2,60E-39	Lima1	9,14E-03	Terf1
		0	Ppp4r4											1,40E+01	Raph1	2,62E-39	Kdm5b	9,15E-03	Abhd18
		0	Dnajc10											2,64E+02	Spast	3,10E-39	Lnpk	9,26E-03	Ric8b
		0	Ppme1											3,20E+02	Gm17066	3,25E-39	R3hdm2	1,12E-02	Mapk8ip3
		0	Nrip3											5,00E+02	Cnot10	3,65E-39	Zfp799	1,13E-02	Zmym6
		0	Larp1											5,64E+02	Fam133b	9,01E-39	Sanbr	1,20E-02	Acp1
		0	Dlg4											9,86E+00	Psmd11	1,42E-38	Gse1	1,33E-02	BC031181
		0	Shisa9											1,69E+03	Tcerg1	1,59E-38	Slc4a7	1,45E-02	Dcun1d5
		0	Pygb											2,02E+03	Taf1	1,62E-38	Bend6	1,79E-02	Pnn
		0	Rab27a											4,35E+03	Rbm27	2,16E-38	Cdc123	1,92E-02	Ndufaf7
		0	Bzw2											3,36E+04	Ppfia1	2,35E-38	Mark3	2,04E-02	Uba6
		0	Dexi											4,87E+04	Ndfip2	2,84E-38	Nsmaf	2,14E-02	Vkorc1l1
		0	Gprin3											2,24E+04	Camsap2	2,93E-38	Thoc7	2,32E-03	Letm2
		0	Stat5b											7,72E+05	Usp45	4,46E-38	Cep295	2,79E-02	Nae1
		0	Sfmbt1													4,66E-38	Epc2	3,17E-02	Dync1li1
		0	Akap8													5,61E-38	Iqsec2	3,25E-02	Ctdspl2
		0	Pbx3													5,72E-38	Tacc1	3,99E-02	Gm30054
		0	Ube2r2													6,00E-38	Sec11a	4,54E-02	Armc8
		0	Psmd7													7,07E-38	Ptpa	5,16E-02	Dido1
		0	Iqcb1													7,87E-38	Sos1	5,41E-02	Gm26724
		0	Rnf152													9,35E-38	Setx	7,46E-02	Nvl
		0	Yme1l1													1,17E-37	Setdb1	8,50E-02	Dcaf1
		0	Pcdh10													1,29E-37	Ttc17	8,63E-02	Ncor2
		0	B230334C09Rik													2,44E-37	Man2a2	9,19E-02	Rnf121
		0	Stx18													3,03E-37	Mm2pr	9,20E-02	Edem3
		0	Abcb9													3,26E-37	Ube4b	1,09E-01	Ociad1
		0	Pianp													3,40E-37	Txndc11	1,15E-01	Nub1
		0	Zc3h15													4,29E-37	Ddx55	1,18E-01	Naa40
		0	Nfyc													4,69E-37	Akap8	1,23E-01	Ankrd10
		0	Zdhhc2													5,62E-37	Alms1	1,47E-01	Zdhhc21
		0	Ubp1													6,45E-37	Gcc2	1,53E-01	Ncoa5
		0	Syt16													6,97E-37	Meis1	2,01E-01	Ap3b2
		0	Gm26782													1,20E-36	Gdpd1	2,12E-01	Rad23b
		0	Tmem181a													1,53E-37	Shprh	2,31E-01	Tbce
		0	Rnps1													2,04E-36	Ccdc66	2,36E-01	Ppm1a
		0	Ssbp3													2,45E-36	Stam	2,62E-02	Agfg1
		0	Cpt1c													5,07E-36	Zfp106	3,11E-01	Rnf103
		0	Aatf													5,26E-36	Pip5k1a	3,71E-01	Ahctf1
		0	Rnf14													7,47E-36	Dcaf1	3,87E-01	Tm9sf3
		0	Glt1d1													1,08E-35	Commd10	3,96E-02	Trrap
		0	Prkaca													1,24E-35	Zfp292	4,03E-01	Fbxo3
		0	Hk1													1,39E-35	Hk1	4,32E-01	Ddx55
		0	Metap2													1,56E-35	Znrf1	5,64E-01	St13
		0	Atp6v1d													2,00E-36	Glyr1	6,42E-01	Parp6
		0	Psmc6													2,34E-35	Mycbp	6,79E-01	Nipal2
		0	Ctps2													6,81E-35	2001-08-01	7,18E-01	Ddx10
		0	Banp													1,13E-34	A730017L22Rik	7,59E-01	Tmed2
		0	Tmem175													1,26E-34	Naa15	7,96E-01	Macroh2a1
		0	Ergic2													1,35E-34	Mbd2	9,19E-01	Bmt2
		0	Cobl													2,79E-34	Rnf214	9,20E-01	Tasor2
		0	Sncb													2,96E-34	H13	1,18E+00	Smap1
		0	Agap3													6,82E-34	Homer1	1,22E+00	Eif4e
		0	Etfa													7,19E-35	Stx18	1,37E+00	Larp1
		0	Erlec1													7,29E-34	2610005L07Rik	1,42E+00	Med14
		0	Nploc4													9,03E-34	Mtrex	1,50E+00	Vcp
		0	Map3k13													1,45E-33	Sarnp	1,53E+00	Luc7l
		0	Purg													1,48E-33	Me3	1,98E+00	Ccdc66
		0	Gm27177													1,78E-33	Parp6	2,06E+00	Kdm7a
		0	Ndufaf7													2,03E-33	Nol4l	2,17E+00	Tmem87b
		0	Hdac4													2,87E-34	Lclat1	2,40E+00	Wasf1
		0	2610005L07Rik													3,48E-34	Armc8	2,48E+00	Rbbp6
		0	Pgr													4,40E-33	Nemf	2,68E+00	Yme1l1
		0	Idh3b													1,10E-32	Trak1	2,84E+00	Setx
		0	Nsmaf													1,73E-32	Trappc12	2,89E+00	Dph6
		0	Stx3													1,83E-32	Ahctf1	3,29E-01	Ralbp1
		0	Zfpm2													2,47E-33	Vps13c	3,88E+00	Ric1
		0	Slc2a3													2,48E-32	Zc2hc1a	4,47E+00	Mtif2
		0	Ebf3													2,92E-32	Rlf	4,82E+00	Nucks1
		0	Specc1l													3,83E-33	Fbxo8	5,75E+00	Ssb
		0	Ric8b													7,34E-32	Pcgf5	6,71E+00	Fam168b
		0	Chd3													7,47E-32	Lmbrd2	7,75E+00	Zfp398
		0	Mtcl1													8,08E-32	Sec23a	8,11E-01	Ppp4r2
		0	Clip4													1,02E-31	Arid4a	1,18E+01	9330159F19Rik
		0	Atg16l1													1,06E-31	Txlng	1,30E+01	Smg7
		0	Msantd2													1,29E-31	Mib1	1,31E+01	Orc2
		0	Opa1													1,34E-31	Cdyl2	1,56E+01	Shprh
		0	Got1													1,40E-31	Cdc27	1,61E+01	Tm9sf4
		0	Sestd1													1,59E-31	Togaram1	1,82E+01	Ube2v2
		0	Cdh9													1,87E-31	Spcs1	1,82E+01	Rps6kc1
		0	Prdm10													2,05E-31	Ctps2	1,88E+01	Pcmtd2
		0	Vezt													2,13E-32	Leng8	2,94E+01	Tbc1d19
		0	Kdm2b													2,87E-31	Dync1li1	3,00E+01	Zfp451
		0	Vopp1													3,16E-31	C1qtnf4	3,63E+01	Stx18
		0	Tnk2													4,26E-31	Kctd1	3,68E+00	Gm10125
		0	Gm26724													4,34E-31	Pitpna	3,97E+01	Rmnd5a
		0	Fras1													4,61E-31	Gtf2ird1	4,44E+01	Sacm1l
		0	Sod2													5,24E-31	Rufy3	6,84E+01	Atp6v0d1
		0	Pfdn1													5,39E-31	Jkamp	7,26E+01	Ptpa
		0	Fgf1													5,62E-31	Katnip	8,60E+01	Ilf2
		0	Map3k2													9,25E-31	Zfp950	1,15E+02	Cep295
		0	4930500G05Rik													1,17E-30	Purg	1,19E+02	Nemf
		0	Snx25													1,21E-31	Simc1	1,22E+02	Mapk8
		0	Gm7854													1,57E-30	Esf1	1,27E+02	Chd8
		0	Akap12													2,45E-31	Cd99l2	1,32E+02	Rab28
		0	Cntln													2,57E-30	Zc3h7a	1,41E+02	Farsb
		0	Uqcrc1													2,58E-30	Kdm7a	2,13E+02	Purg
		0	Emb													3,22E-30	Tbc1d12	2,21E+02	Amfr
		0	Sdc2													3,26E-31	Ttbk2	2,43E+02	Nfx1
		0	Txndc11													3,30E-30	Cbx1	2,80E+02	Larp4
		0	Nrsn2													4,23E-30	Fip1l1	4,06E+02	Eif2ak4
		0	Mllt11													4,39E-30	Snrpn	4,11E+02	Cul2
		0	Dhdds													7,08E-30	Smc3	5,30E+02	Lemd3
		0	Tgoln1													7,10E-30	Abca3	5,56E+02	Birc2
		0	Tmem145													9,62E-30	Stk38	6,00E+02	Naa35
		0	Xpo6													1,66E-29	Trappc9	6,02E+02	Ice1
		0	Tlcd3b													1,69E-29	Eif5b	6,09E+02	Dnajc10
		0	Rtl1													1,77E-29	Raf1	6,89E+02	Mettl16
		0	Nkiras1													1,90E-29	Akap11	1,07E+03	Ryk
		0	Serp2													4,48E-30	Pus7	1,18E+03	Homer1
		0	Taf1													4,63E-29	Thsd7b	1,71E+03	Fbxo42
		0	Ncs1													5,13E-29	Dnajc5	1,76E+03	Zmym5
		0	Atp6v0d1													5,66E-29	6820431F20Rik	1,90E+03	Prdm10
		0	Dtnbp1													1,25E-28	Rnf121	2,01E+03	Tmem181a
		0	Timm23													1,46E-28	Pnpt1	2,09E+03	Kcnn2
		0	Fsd1													1,77E-28	Rad17	2,17E+03	Sdf2
		0	Heatr5b													2,22E-28	Tm2d3	2,97E+01	Ppfia1
		0	Vgf													3,73E-28	Gm44511	3,35E+03	Mbd2
		0	Camsap2													5,37E-28	Usp7	3,68E+02	Nceh1
		0	Slc41a2													5,72E-28	Ergic2	5,62E+03	Pnpt1
		0	Bicral													8,90E-28	Gm28198	6,45E+03	Slc30a9
		0	Ndufv2													9,62E-28	Smc5	8,53E+03	Nr1d2
		0	Nop56													1,06E-27	Tbc1d32	8,96E+02	Phtf2
		0	Foxj3													1,46E-27	Gripap1	9,81E+03	Sec24a
		0	Caprin2													1,77E-27	Axin1	9,94E+03	Lancl1
		0	Cdc27													1,79E-27	Trrap	1,21E+04	Gps2
		0	Orc4													2,01E-27	Ppp1r2	1,47E+04	Fam120a
		0	Lnx1													2,04E-27	Cep290	1,89E+04	Cd99l2
		0	Tmem91													2,27E-28	Specc1l	2,14E+04	Fbxo8
		0	Ddx10													2,53E-27	Sumo2	2,28E+04	Xpo1
		0	Pex13													3,06E-27	Eif4g1	3,72E+04	Cacng7
		0	Srpk1													3,22E-27	Epo	4,55E+04	Cisd2
		0	Gulp1													3,28E-27	Orc4	5,17E+04	Exoc2
		0	Galnt11													3,31E-27	Hdx	6,17E+04	Cep290
		0	Snx3													3,74E-27	Usp4	6,35E+04	Ccnc
		0	Plaa													3,78E-27	Tiam1	6,46E+04	Sap130
		0	Gm1673													5,14E-27	Rbm33	7,38E+03	Hoxd3
		0	Naa20													1,08E-26	Rtf1	8,19E+04	Zfp329
		0	Mycbp													1,21E-26	Bcap29	2,39E+05	Ro60
		0	Zfp799													1,52E-26	Usp37	3,06E+05	Hlcs
		0	Flrt3													1,73E-26	Gm17066	4,60E+05	Lmbrd2
		0	Arf5													2,26E-26	Ralgapb	7,43E+04	Pex14
		0	Brsk1													2,93E-26	Naa35	7,52E+05	Wasl
		0	Dgke													4,02E-26	Gm12236	9,92E+05	Hbs1l
		0	Esco1													5,66E-26	Paxbp1	1,55E+06	Brip1os
		0	Rnf138													1,04E-25	Evi5	1,93E+06	1600010M07Rik
		0	Slc44a5													1,31E-25	Smarcc2	3,78E+06	Agk
		0	Nopchap1													1,56E-25	Abhd18	4,76E+06	Mblac2
		0	Simc1													1,59E-25	Eea1	7,49E+06	Ggt7
		0	B230209E15Rik													2,47E-25	C2cd3	7,93E+06	Hdac9
		0	Mrap2													3,10E-25	Cacng2	5,28E+07	Nsmaf
		0	Lclat1													4,69E-25	Clstn3
		0	Sptbn2													5,74E-25	Ilf2
		0	Ammecr1													5,91E-25	Myo9b
		0	Adss													6,65E-25	Erlec1
		0	Ptpa													8,76E-25	Hspa4
		0	Gm15614													9,06E-25	Ubap2
		0	Rpgrip1l													1,18E-24	Abcb7
		0	Zfr2													1,19E-24	Caml
		0	Gm16189													1,47E-24	Csnk2a1
		0	Faxc													1,61E-24	Cacul1
		0	Ccdc174													1,75E-24	Wipf2
		0	Dipk1b													1,87E-24	Ankrd24
		0	Grin2d													2,31E-24	Uba6
		0	Ccl25													2,65E-25	Rcor1
		0	Ube2e1													2,66E-24	Shisa6
		0	Memo1													2,99E-24	Eprs
		0	Lancl1													3,18E-24	Dynlt2a2
		0	Ubap2													5,41E-24	Banp
		0	Snx10													6,21E-24	Sppl2a
		0	Bbof1													7,86E-24	Ssr1
		0	Tmem241													1,11E-23	Gcn1
		0	Tmem29													1,13E-23	Gm30054
		0	Tmem131l													2,48E-23	Bdp1
		0	1810034E14Rik													2,49E-24	Tm2d1
		0	Mkln1os													3,18E-23	Psma1
		0	9630014M24Rik													3,79E-23	Raph1
		0	Rnf165													4,04E-23	Pdpk1
		0	Rpgr													5,72E-23	Vkorc1l1
		0	Rnf145													7,96E-23	Zswim8
		0	Mdga2													8,08E-23	Rrnad1
		0	Flywch1													1,09E-22	Naa40
		0	Hagh													1,10E-22	Zfp445
		0	Gm26749													1,43E-22	Ppfia1
		0	Fam168b													1,45E-22	Arl6ip5
		0	Acvr2a													1,79E-22	Agfg1
		0	Kcnb1													3,01E-22	Polb
		0	Actr3b													3,90E-22	Chordc1
		0	Tnrc6a													4,38E-22	Zyg11b
		0	Ccdc171													4,44E-22	Cdc14b
		0	Wscd2													5,49E-22	Acsl4
		0	Fbxl2													6,19E-22	Fam219a
		0	Ppm1a													9,91E-22	Ankrd13c
		0	Gm48321													1,40E-21	Eif4e
		0	Bbs5													1,43E-21	Golga1
		0	Macrod2os1													2,04E-21	Hlcs
		0	Gys1													2,08E-21	Hbs1l
		0	Lztfl1													2,36E-21	Cacng7
		0	Ddx46													4,59E-21	Psmd7
		0	Atp5c1													5,05E-22	Camsap2
		0	Ajap1													5,39E-21	Ndufaf7
		0	Tshz3													1,80E-20	Ubr4
		0	Me1													1,91E-20	Ric1
		0	Marchf3													2,08E-20	Ggps1
		0	Zswim5													5,20E-20	Gps2
		0	Sdf4													8,33E-20	Scaf4
		0	Dcaf1													1,42E-19	Rad54l2
		0	Uchl3													1,63E-19	Dcun1d5
		0	Ap3s1													2,23E-19	Nudt5
		0	Ro60													4,27E-19	Uqcc1
		0	Tgfbr3													5,99E-19	Snx3
		0	Adgra1													7,21E-19	Ldah
		0	Col4a2													7,86E-19	Xpo1
		0	Mgat5b													1,33E-18	Ralbp1
		0	Cul2													2,18E-18	Pip4p2
		0	Ssr4													2,62E-18	Yeats2
		0	Mafg													2,77E-18	Lemd3
		0	Cdkl1													3,52E-18	Adgrb1
		0	Rogdi													4,10E-19	Gon4l
		0	Fam20b													1,67E-17	Acvr2a
		0	Ext2													1,68E-17	Mecr
		0	Ttc4													1,69E-17	Fam120a
		0	Uqcrc2													2,67E-17	Os9
		0	Eef2k													1,28E-17	Yaf2
		0	Ints10													1,49E-16	Atp6v0d1
		0	Ube2q2													2,04E-16	Rsbn1
		0	Cabin1													2,25E-16	Med15
		0	Arf3													5,71E-16	Luc7l
		0	Grk5													9,57E-16	Esco1
		0	Agfg1													1,45E-15	Senp5
		0	Zfp133-ps													7,95E-15	Anks3
		0	G3bp2													9,41E-15	1600010M07Rik
		0	Atp6v1e1													1,12E-14	P4htm
		0	Dtx3													2,52E-14	Zfp329
		0	Fam193b													7,78E-13	Ide
		0	Sppl2a													1,36E-12	Rnf138
		0	Dnajb4													1,53E-12	Crebzf
		0	Agk													2,39E-12	Ndfip2
		0	Epdr1													3,84E-12	Clpx
		0	Klhl22													8,76E-12	Phtf2
		0	Tnfrsf21													1,15E-11	Gspt1
		0	Las1l													1,19E-11	Med14
		0	Rragb													9,99E-10	Nceh1
		0	Vamp4													7,98E-09	Capn7
		0	Pip4p2													1,59E-08	Gfpt1
		0	Dapk1													8,77E-08	Phf8
		0	Ypel3													1,60E-07	Tnrc6a
		0	Clgn													4,61E-07	Rmnd1
		0	Enpp5													7,67E-05	Pcnp
		0	Pld3													4,31E-04	Psmc6
		0	Flot2
		0	Zfp318
		0	Stambpl1
		0	Baz2a
		0	Gm12296
		0	Tmem196
		0	Nae1
		0	1700123O21Rik
		0	Nol4l
		0	Slc25a26
		0	Auh
		0	Zmat3
		0	Rnf121
		0	P4htm
		0	Gm10785
		0	Apoo
		0	Fip1l1
		0	Plpp1
		0	Golga4
		0	Capn2
		0	Gm43376
		0	Parp6
		0	Zc3h14
		0	Shc3
		0	Itgbl1
		0	Laptm4b
		0	Suclg1
		0	Rps6kc1
		0	Ndufaf5
		0	Dnajb14
		0	Dync2i1
		0	Nell2
		0	Mfsd4a
		0	Gnb5
		0	Pex14
		0	Gm57315
		0	Cox10
		0	Lrch2
		0	Epha4
		0	Hdlbp
		0	Smarcd3
		0	Radil
		0	Trak1
		0	Cnrip1
		0	Pcnp
		0	Pip5k1a
		0	Col25a1
		0	Spats2l
		0	Arhgef10l
		0	Vdac3
		0	Mphosph8
		0	Cxxc4
		0	Camkk2
		0	Ankrd42
		0	Serpinb6a
		0	Tbc1d19
		0	Slc7a6os
		0	Gfod2
		0	Hmgn3
		0	Ggps1
		0	Hprt
		0	Gm15584
		0	Gon4l
		0	Vav3
		0	H2az1
		0	Dlgap3
		0	Tardbp
		0	Ogfod1
		0	Nipsnap1
		0	Timmdc1
		0	Mamld1
		0	Gab3
		0	Gmps
		0	Ccdc149
		0	Ndufaf2
		0	Hoxb3
		0	Hspa9
		0	Eif4e
		0	Rnf11
		0	Pank1
		0	Slit1
		0	Ctnnbl1
		0	Ppfia1
		0	Gm48383
		0	Mapkbp1
		0	Nfe2l1
		0	Nhsl2
		0	Farsb
		0	Ahctf1
		0	Agrp
		0	Igdcc4
		0	Tmem63c
		0	Ube2v2
		0	Cul9
		0	Uqcc1
		0	Selenoi
		0	Homer1
		0	4933413L06Rik
		0	Pdzd2
		0	Txlng
		0	Kras
		0	Prkar2a
		0	Caskin1
		0	Zfp106
		0	4921511C10Rik
		0	Cibar1
		0	5530401A14Rik
		0	Lrrc45
		0	Anks3
		0	Sqstm1
		0	BC031181
		0	Phf6
		0	Gm37679
		0	Gk
		0	Orc2
		0	Cd46
		0	Ankrd13c
		0	Gm11817
		0	Smurf1
		0	Cacng8
		0	Zfp329
		0	Phf8
		0	Ica1l
		0	2610316D01Rik
		0	Gm45844
		0	Slc9a1
		0	Pnpla6
		0	Terf1
		0	Smg5
		0	Srsf10
		0	Smpd3
		0	Lpin1
		0	Rab24
		0	Abhd6
		0	Adra1a
		0	Ncor2
		0	Alms1
		0	Mrps5
		0	Snrk
		0	Gm55118
		0	Ttbk1
		0	Selenom
		0	Cdh6
		0	Cfap69
		0	Wasl
		0	Gtpbp4
		0	Glyr1
		0	Zdhhc1
		0	Dgkz
		0	Hdgf
		0	Ugcg
		0	Fbxo8
		0	Afg1l
		0	Smim13
		0	Agrn
		0	Insig2
		0	Mcts1
		0	Sh3glb2
		0	Fbxo10
		0	Alkbh8
		0	Gm11508
		0	Jkamp
		0	Dlst
		0	Ywhaz
		0	Gm49961
		0	Ice1
		0	Car11
		0	Nrp2
		0	Mtx2
		0	Rad23b
		0	6820431F20Rik
		0	Smad1
		0	Pcsk7
		0	Hbs1l
		0	Adam11
		0	Caml
		0	Usp7
		0	Rps6ka2
		0	Map3k4
		0	Hdac3
		0	Dnajc8
		0	Usp8
		0	Esf1
		0	Bcr
		0	Dnajc27
		0	Rps6kb2
		0	Irs1
		0	Pigk
		0	Stx12
		0	Tecpr1
		0	Zfp521
		0	Sae1
		0	Slc20a1
		0	Hgsnat
		0	Taf1d
		0	Carmil3
		0	Axin1
		0	Sf3b2
		0	Naa40
		0	Pitpnm2
		0	Mfhas1
		0	Fam171a1
		0	Golga1
		0	Fbxo42
		0	Ryk
		0	Stip1
		0	Prpf40b
		0	Wasf1
		0	Msrb3
		0	Psmd12
		0	Ccnh
		0	Rad17
		0	Nr6a1os
		0	Rbm28
		0	Thsd4
		0	Golgb1
		0	Slc30a9
		0	Flvcr1
		0	Eif2s2
		0	Lemd3
		0	Klhdc2
		0	Atp6v1c1
		0	Acsl4
		0	Arhgap26.1
		0	Kdm1a
		0	Msra
		0	Tomm70a
		0	Pdzd8
		0	Iqgap1
		0	Mmaa
		0	Glb1
		0	Zbtb4
		0	Rundc3a
		0	Slc9a6
		0	Nenf
		0	Ap2a1
		0	Ddx1
		0	4930470G03Rik
		0	Kcnk2
		0	Micos10
		0	Ubr4
		0	Cadps2
		0	Scrn1
		0	Ap3s2
		0	Dalrd3
		0	Zscan26
		0	Rab12
		0	Gm14326
		0	Sec23a
		0	Capn7
		0	Zc3h7b
		0	Man2a1
		0	Dock11
		0	Slx4ip
		0	Chic2
		0	Glmn
		0	Megf8
		0	Nars2
		0	Mfap3
		0	Gm26693
		0	Ddx39b
		0	Clpp
		0	Zfp451
		0	Zfhx4
		0	Sdhb
		0	Tpk1
[truncated: 186 more rows]

## Sheet: Markers_CG_Coarse
Supplementary Table 2. Gene markers for the clusters identified in this study according to the function FindAllMarkers of Seurat. The Excel file contains four sheets detailing the markers for the clusters in the low resolution (coarse) clusterings of ALL, CG, and NCG datasets, as well as in the high resolution (fine) clustering of ALL dataset.
Cluster 1		Cluster 2		Cluster 3		Cluster 4		Cluster 5		Cluster 6		Cluster 7		Cluster 8		Cluster 9		Cluster 10		Cluster 11
p_val_adj	gene	p_val_adj	gene	p_val_adj	gene	p_val_adj	gene	p_val_adj	gene	p_val_adj	gene	p_val_adj	gene	p_val_adj	gene	p_val_adj	gene	p_val_adj	gene	p_val_adj	gene
0	Trf	0	Cntnap2	0	Atp1a2	0	Tmsb4x	0	Ebf2	0	Inpp5d	0	Vcan	0	Tafa1	0	Pde11a	0	Gal	0	Dnah12
0	St18	0	Snhg11	0	Atp1b2	0	Rplp1	0	Cacna2d1	0	Hexb	0	Tnr	0	Cacna2d1	0	Ebf2	0	Kcnt2	0	Cfap299
0	Mag	0	Lrrtm4	0	Slc4a4	0	mt-Nd4	0	Ebf1	0	Ctss	0	Sox6	0	Ebf1	0	Cpne8	0	Zmat4	0	Nnat
0	Mog	0	Nrg3	0	Slc1a2	0	Tpt1	0	Adarb2	0	Lyn	0	Ptprz1	0	Sphkap	0	Cacna2d1	0	Fstl5	0	Spag16
0	Mbp	0	Rbfox1	0	Gpr37l1	0	Cst3	0	Pcsk2	0	Ly86	0	Xylt1	0	Unc5d	0	Cntnap5c	0	Scg2	0	Cfap43
0	Plp1	0	Sgcz	0	Gja1	0	mt-Nd1	0	Slc2a13	0	Tgfbr1	0	Ppfibp1	0	Hs3st4	0	Ankfn1	0	Kcnc2	0	Tmem212
0	Cldn11	0	Nrg1	0	Apoe	0	mt-Nd2	0	Snhg11	0	Dock8	0	Itga9	0	Galntl6	0	Syt16	0	Grik1	0	Spef2
0	Apod	0	Lingo2	0	Slc7a10	0	Rps24	0	Asic2	0	C1qa	0	Adarb2	0	Sox5	0	Gabrg3	0	Ebf1	0	Ccdc162
0	Prr5l	0	Nalf1	0	Slc39a12	0	Ckb	0	Arpp21	0	Apbb1ip	0	Pdgfra	0	Kctd8	0	Ebf1	0	Pnoc	0	Hydin
0	Mal	0	Lrfn5	0	Slc6a11	0	mt-Cytb	0	Cntnap2	0	Csf1r	0	Arhgap31	0	Ebf2	0	Sst	0	Ankfn1	0	Cfap44
0	Enpp2	0	Dpp10	0	Cst3	0	Calm1	0	Nrg3	0	C1qb	0	Megf11	0	Sntg1	0	Prex2	0	Unc13c	0	Dnah6
0	Aspa	0	Csmd1	0	Ntsr2	0	Nefl	0	Grm5	0	Ikzf1	0	Nxph1	0	Cacna1e	0	Arhgap6	0	Gria1	0	Ccdc146
0	Mobp	0	Syt1	0	Aqp4	0	Hbb-bs	0	Syt1	0	Selplg	0	Serpine2	0	Lrrtm4	0	Ly6h	0	Eepd1	0	Cfap54
0	Rnf220	0	Sntg1	0	Pla2g7	0	Fth1	0	Trpm3	0	Dock2	0	Cspg5	0	Syt1	0	Reln	0	Ly6h	0	mt-Nd4
0	Ugt8a	0	Nrxn3	0	Gpc5	0	Apoe	0	Rbfox1	0	Cx3cr1	0	Spon1	0	Frmpd4	0	Ebf3	0	Kctd8	0	Ak7
0	Fa2h	0	Etl4	0	Sparcl1	0	Rpl41	0	Ptprn2	0	Cst3	0	Slc35f1	0	Bcl11a	0	Rab3c	0	Hs6st3	0	Dnah11
0	Sec14l5	0	Asic2	0	Rorb	0	Rps14	0	Cntnap5a	0	Mertk	0	Lhfpl3	0	Pcsk5	0	Ldb2	0	Kcnd3	0	Dnah9
0	Gatm	0	Agbl4	0	Phkg1	0	Actb	0	Gria2	0	Arhgap45	0	Dscam	0	Kcnd3	0	Syt1	0	Stac	0	Lrriq1
0	Car2	0	Cdh18	0	Plpp3	0	Atp1a2	0	Ldb2	0	Runx1	0	Cd9	0	Ebf3	0	Egfem1	0	Sgcz	0	Ak9
0	St6galnac3	0	Fgf14	0	Cldn10	0	mt-Co1	0	Csmd1	0	Fyb	0	Sema3d	0	Ptchd4	0	Vat1l	0	Kcnip4	0	Glis3
0	Map7	0	Gabrb3	0	F3	0	Rpl23	0	Dscam	0	Cfh	0	Pcdh15	0	Scg2	0	Grin3a	0	Kcnb2	0	Gm973
0	Tubb4a	0	Cntnap5a	0	Ckb	0	Chchd2	0	Cpne8	0	C1qc	0	Scrg1	0	Klhl1	0	Cntnap5a	0	Nyap2	0	Ccdc170
0	Plekhh1	0	Kcnip4	0	Ndrg2	0	Ubb	0	Prkg1	0	Fli1	0	Cacng4	0	Kcnip4	0	Galnt13	0	Chgb	0	Sox6
0	Stmn4	0	Ryr2	0	Ptprz1	0	Mt1	0	Gabrb3	0	Itgb5	0	Kcnip3	0	Asic2	0	Fbn2	0	Syt1	0	Wdr49
0	Slc12a2	0	Cntn5	0	Sox6	0	Cox8a	0	Car10	0	Mef2c	0	Csmd1	0	Arhgap6	0	Arpp21	0	Trpm3	0	Vwa3a
0	Bcas1	0	Htr2c	0	Lgi1	0	Rps8	0	Rtn1	0	Zfhx3	0	Lrrtm4	0	Snhg11	0	Cacna1e	0	Dner	0	mt-Nd2
0	Arhgap23	0	Kcnb2	0	Trpm3	0	Sparc	0	Nrp1	0	Siglech	0	Ptprt	0	Lrfn5	0	Asic2	0	Hs3st5	0	Lrrc36
0	Slc24a2	0	Atp1b1	0	Gabrb1	0	Rps27a	0	Nyap2	0	Ptprc	0	Sox5	0	Inpp4b	0	Ptprn2	0	Efna5	0	Pltp
0	Gpm6b	0	Grip1	0	Htra1	0	Cox6c	0	Grin2a	0	Pde3b	0	Chst11	0	Sgcz	0	Gria1	0	Robo2	0	Rgs22
0	Zeb2	0	Grm5	0	Nhsl1	0	mt-Nd5	0	Grm1	0	Slco2b1	0	Mmp16	0	Epha6	0	Snhg11	0	Cdh8	0	Ankfn1
0	Scd2	0	Hs6st3	0	Pitpnc1	0	Rpl9	0	Cntnap5c	0	Lair1	0	Brinp3	0	Cdh8	0	Kcnh5	0	Tmem255a	0	mt-Cytb
0	Zfp536	0	Fgf12	0	Acsbg1	0	Hspa8	0	Dlgap1	0	Lgmn	0	Armh4	0	Rbfox1	0	Nyap2	0	Plppr1	0	Enkur
0	Pex5l	0	Atp1a3	0	Agt	0	Cox4i1	0	Tshz2	0	Epb41l2	0	Luzp2	0	Nrg3	0	Frmpd4	0	Grm5	0	Adamts20
0	Gjc3	0	Galntl6	0	Fgfr3	0	Rpl38	0	Rims1	0	Unc93b1	0	Cntn1	0	Kcnq5	0	Prkg1	0	Kcnj3	0	Cfap61
0	Plekhg1	0	Rims1	0	Mgat4c	0	Ppia	0	Erc2	0	P2ry12	0	Nckap5	0	Tenm1	0	Nhs	0	Rbfox1	0	Dnah5
0	Hapln2	0	Snap25	0	Bcan	0	Fau	0	Slc35f4	0	Laptm5	0	Sgcd	0	5730522E02Rik	0	Erc2	0	Tshz2	0	Dnah2
0	Cdk19	0	Mgat4c	0	Rgs6	0	Rps3a1	0	Ppp2r2b	0	Myo1f	0	Tmem132d	0	Car10	0	A830018L16Rik	0	Cacna1e	0	Cfap65
0	Plcl1	0	Rtn1	0	Plce1	0	Aldoa	0	Rims2	0	Lrmda	0	Gpr37l1	0	Grm5	0	Hs6st3	0	Prkg1	0	Cfap46
0	Aplp1	0	Fstl5	0	Arhgef26	0	Rps21	0	Lrrc7	0	Serinc3	0	Matn4	0	Hcn1	0	Lrrc7	0	Lrrc7	0	Odad1
0	Klhl2	0	Lrrc7	0	Itih3	0	Ndufa4	0	Lrfn5	0	Pag1	0	Cspg4	0	Prr16	0	Lingo2	0	Rtn1	0	Cfap69
0	Ttyh2	0	Galnt13	0	Ntm	0	Rpl32	0	Fgf14	0	Otulinl	0	Vxn	0	Kif26b	0	Ajap1	0	Ebf3	0	mt-Nd5
0	Adipor2	0	Scn1a	0	Aldh1a1	0	Eif1	0	Cntn4	0	Sirpa	0	Nrxn1	0	Tac1	0	Chl1	0	Rgs7	0	Spata17
0	Gab1	0	Erc2	0	Pdgfd	0	Rpl8	0	Vsnl1	0	Adap2	0	Mybpc1	0	Plppr1	0	Grin2b	0	Usp29	0	Kif9
0	Edil3	0	Myt1l	0	Plcb1	0	Rps3	0	Ly6h	0	Tgfbr2	0	Opcml	0	Nalf1	0	Fam135b	0	Gpm6a	0	Ecrg4
0	Qki	0	Nrxn1	0	Aldoc	0	Rpl19	0	Khdrbs2	0	Zfp710	0	Sntg1	0	Robo2	0	Csmd1	0	Parm1	0	Odad2
0	Pde8a	0	Cntn4	0	Mt1	0	Rpl37	0	Gpr158	0	Gpr34	0	Adam12	0	Kcnc2	0	Gabrb3	0	Myt1l	0	Dnah7b
0	Slain1	0	Grin1	0	Serpine2	0	Rpl3	0	Grin2b	0	Csf3r	0	Epn2	0	Gria2	0	Rbfox1	0	Nrxn3	0	Tmem232
0	Phldb1	0	Ube3a	0	Rfx4	0	Actg1	0	Tshz3	0	Entpd1	0	Itpr2	0	Rtn1	0	Clvs1	0	Dlgap2	0	Dnai3
0	Septin7	0	Ccser1	0	Ttyh1	0	Rps11	0	C1ql3	0	Lpcat2	0	Nrcam	0	Sema5a	0	Usp29	0	Kcnk2	0	Acss3
0	Elovl7	0	Stmn3	0	Gabra2	0	Rpl26	0	Nrxn1	0	Trem2	0	Dpyd	0	Dscam	0	Grid1	0	Ryr2	0	Iqgap2
0	Tspan2	0	Hecw1	0	Bmpr1b	0	Atp5h	0	Galnt13	0	Tbxas1	0	Plcb1	0	Gnas	0	Dscam	0	Galntl6	0	Zbbx
0	Ppp1r16b	0	Grin2a	0	Nrxn1	0	Rpl13	0	Nell1	0	Hpgds	0	Ust	0	Myo5b	0	Cdh8	0	Car10	0	Wdr66
0	Mast4	0	Dlgap1	0	Slc6a1	0	Rps23	0	Fgf12	0	Ldlrad4	0	Cntn4	0	Hs6st3	0	Mtus2	0	Galnt18	0	Adgrv1
0	Ypel2	0	Rbms3	0	Lhfp	0	Ubc	0	Celf2	0	Srgap2	0	Dlgap1	0	Lmo3	0	Khdrbs3	0	Celf4	0	Adgb
0	Anln	0	Grin2b	0	Gli3	0	Rpl11	0	Scg5	0	Rreb1	0	Kcnd2	0	Syt16	0	Kcnip4	0	Dlgap1	0	Armc2
0	Tmeff2	0	Kcnd2	0	Cpq	0	Rplp2	0	Nalf1	0	Tmsb4x	0	Lsamp	0	Grin2b	0	Rtn1	0	Bcl11a	0	Ttc29
0	Ptgds	0	Rasgrf1	0	Csgalnact1	0	Rpl21	0	Hcn1	0	Maml3	0	Olig1	0	Lingo2	0	Nrg3	0	Kcnd2	0	Cdhr3
0	Arhgef10	0	Rims2	0	Farp1	0	Slc25a4	0	Cacna1d	0	Vsir	0	Grid1	0	Ryr2	0	Sgcz	0	Pax8	0	Lrrc9
0	Pak1	0	Pde10a	0	Camk2g	0	Cox6b1	0	Dner	0	Mef2a	0	Prkg1	0	Mgat4c	0	Rgs7	0	Ccser1	0	Ttc21a
0	Pstpip2	0	Gria2	0	Atp13a4	0	Atp5j	0	Hs3st5	0	Nckap1l	0	Emid1	0	Celf4	0	Cntnap2	0	Hmga2	0	Ccdc180
0	Daam2	0	Frmpd4	0	Lrig1	0	Atp5e	0	Cacna1a	0	Ophn1	0	Tafa2	0	Ppfia2	0	Syt10	0	Ppfia2	0	Gm45783
0	Phlpp1	0	Dpp6	0	Prex2	0	Tuba1b	0	Grid1	0	Blnk	0	C1ql1	0	Arhgap24	0	Camk2d	0	Vat1l	0	Cfap47
0	Frmd5	0	Celf4	0	Mmd2	0	Myl6	0	Chgb	0	Plcl2	0	Abhd2	0	Usp29	0	Rasgrf1	0	Fat3	0	Tm4sf1
0	Tmeff1	0	Gria3	0	Lsamp	0	Rpl14	0	Snap25	0	Ccnd3	0	Fchsd2	0	Ly6h	0	Runx1t1	0	Dgkh	0	Endog
0	Septin4	0	Dgkb	0	Spon1	0	Rpl18a	0	Myt1l	0	Ptprj	0	Kcnh8	0	Lrrc7	0	Pld5	0	Rorb	0	Slc39a12
0	Vmp1	0	Cacna1a	0	Itpkb	0	Rps29	0	Efna5	0	Camk1d	0	Cdh13	0	Otof	0	Adcyap1	0	Pip5k1b	0	Armc3
0	Sec11c	0	Unc80	0	Kcnd2	0	Pkm	0	Brinp1	0	Chn2	0	Nlgn1	0	Erc2	0	Kcnj3	0	C1qtnf4	0	Nme5
0	Ermn	0	Cntn6	0	Kank1	0	Rps16	0	Mtus2	0	Ankrd44	0	Nalf1	0	Fgf12	0	Pcsk2	0	Trpc5	0	Dthd1
0	Ptprk	0	Ptprn2	0	Nwd1	0	Nefm	0	Camk2a	0	Cd84	0	Nrxn3	0	Nell2	0	Hs3st5	0	Sphkap	0	Syt10
0	Efnb3	0	Usp29	0	Clu	0	Rpsa	0	Cdh13	0	Abca9	0	Ntm	0	Csmd1	0	Rims2	0	Fgf14	0	Cfap74
0	Myo1d	0	Stxbp5l	0	Prdx6	0	Cox7a2	0	Kcnh7	0	Pik3ap1	0	Grm5	0	Ptprn2	0	Entpd3	0	Caly	0	Nek11
0	Rab31	0	Cadps	0	Sfxn5	0	Mt3	0	Fam135b	0	Fgd2	0	Pcdh7	0	Tenm3	0	Trerf1	0	Kcnip1	0	Dnai4
0	Fth1	0	Atp2b2	0	Ramp1	0	Rps12	0	Cdh8	0	Numb	0	Gria3	0	Mctp1	0	Ralyl	0	Sstr2	0	Fhad1
0	Gsn	0	Hs3st5	0	Trp63	0	Rps20	0	Plxna2	0	Plcg2	0	Ramp1	0	Ahi1	0	Fat4	0	Kalrn	0	Spag6l
0	Cmtm5	0	Osbpl6	0	Sparc	0	Rpl37a	0	Ntm	0	Inpp4b	0	Stk32a	0	Grb10	0	Kcnj6	0	B3gat2	0	Ddo
0	Gpr37	0	Rit2	0	Lama2	0	Uqcrh	0	Gpm6a	0	Mbnl1	0	Bcan	0	Grin3a	0	Ptprt	0	Slc24a4	0	Cfap70
0	Litaf	0	Strbp	0	Gjb6	0	Atp5k	0	Ccser1	0	Il6ra	0	Myt1	0	Gpm6a	0	Gfra1	0	Stxbp5l	0	Rfx2
0	Dock10	0	Ntm	0	Rora	0	Rps5	0	Nrg1	0	Lrch1	0	Arpp21	0	Atrnl1	0	Zfp804a	0	Pde11a	0	Dnah7a
0	Cdh19	0	Scg5	0	Acsl3	0	Hba-a1	0	Rasgrf1	0	0610040J01Rik	0	Neu4	0	Rims1	0	Ghr	0	Kcnj6	0	Lrrc43
0	Otud7b	0	Brinp3	0	Dgkb	0	Hsp90ab1	0	Nsg2	0	Cyth4	0	Ntn1	0	Gabrb3	0	Ahi1	0	Sema5a	0	Cfap52
0	Cdc37l1	0	Kcnma1	0	Nrcam	0	Atp5g3	0	Frmpd4	0	Arsb	0	Zeb1	0	Camk2d	0	Col11a1	0	Ahi1	0	Daw1
0	Kcnk13	0	Samd12	0	Usp53	0	Rpl28	0	Robo2	0	Rapgef5	0	Afap1l2	0	Grik1	0	Tusc3	0	Tenm3	0	Ect2l
0	Eml1	0	Epha6	0	Utrn	0	Rps15	0	Kalrn	0	Rgs10	0	Zfpm2	0	Fgf14	0	Gria2	0	Pgrmc1	0	Rsph10b
0	Kif13b	0	Ryr3	0	Trps1	0	Rps4x	0	Ube3a	0	Sparc	0	Sulf2	0	Myt1l	0	Kcnc2	0	Nhs	0	Rarres2
0	Rffl	0	Ppp2r2b	0	Ednrb	0	Cox5b	0	Cacna1e	0	Nav2	0	Gpc6	0	Brinp1	0	Scn3a	0	Scn3a	0	Dnai1
0	Cnp	0	Ptchd4	0	Fat3	0	Rpl17	0	Scn1a	0	Wasf2	0	Gpc5	0	Hs3st5	0	Dlgap2	0	Slc24a3	0	Ppil6
0	Tnfaip6	0	Atp8a2	0	Pard3b	0	Atp5b	0	Elmod1	0	Ctsc	0	Sema5a	0	Rbfox3	0	Ak5	0	Grik3	0	Spag17
0	Creb5	0	Robo2	0	Nebl	0	Hint1	0	Slc17a6	0	Ppm1h	0	Cpq	0	Vwc2l	0	Grp	0	Baiap3	0	Fam216b
0	Cdh20	0	Dok6	0	Shroom3	0	Dbi	0	Sst	0	B2m	0	Gria2	0	Carmil1	0	Hs6st2	0	Nwd2	0	Iqub
0	Agpat4	0	Elavl2	0	Tril	0	Rpl34	0	Syndig1	0	Cyrib	0	Pde7b	0	Ube3a	0	Celf2	0	Syt16	0	Cfap91
0	Ttll7	0	Unc79	0	Paqr8	0	Chchd10	0	Scg2	0	Etv6	0	Astn2	0	Setbp1	0	Pcdh15	0	Tenm4	0	Bbox1
0	Aatk	0	Sorbs2	0	Ctnnd2	0	Aldoc	0	Sntg1	0	Ctsz	0	Csmd2	0	Rims2	0	Vsnl1	0	Pdyn	0	Drc3
0	Tmem63a	0	Ppm1e	0	Ptch1	0	Rps9	0	Scn2a	0	Bmp2k	0	Srgap1	0	Kcnd2	0	Bcl2	0	Cadps2	0	Cdkl4
0	Ywhaq	0	Nxph1	0	Cd63	0	Ndufb9	0	Sorbs2	0	Hk2	0	Gria4	0	Pcdh15	0	Myt1l	0	Slc44a5	0	Vit
0	Pllp	0	Scn8a	0	Slc6a9	0	Cmss1	0	Spock1	0	Lhfpl2	0	Sema5b	0	Cacna1d	0	Car10	0	Adcy8	0	Dnaaf3
0	Synj2	0	Cit	0	Hacd2	0	Ndufa2	0	Ssbp2	0	Pou2f2	0	Rin2	0	Bcl2	0	Nrxn1	0	Prkcb	0	Kif27
0	Nkain2	0	Dync1i1	0	Pde4d	0	Hba-a2	0	Unc79	0	Diaph2	0	Nrxn2	0	Penk	0	Inpp4b	0	Syt7	0	Synpo2
0	Ppfibp2	0	Ksr2	0	Hepacam	0	Rps18	0	Osbpl6	0	Itpr2	0	Rgcc	0	Trerf1	0	Kcnh1	0	Camk2a	0	Ttll6
0	Sypl	0	Vsnl1	0	Gm973	0	Sparcl1	0	Lsamp	0	Pros1	0	Nav1	0	Klhl29	0	Dclk1	0	Pcsk5	0	Ttll8
0	Erbin	0	Rgs7	0	Ccdc141	0	Rpl35a	0	Unc80	0	Slc9a9	0	Grin3a	0	Scg5	0	Plxna4	0	Slit1	0	Efhb
0	Cntn2	0	Scn2a	0	Sox5	0	Gnas	0	Atp1b1	0	Ctsh	0	Pde4d	0	Rasgrf1	0	Plxna2	0	Mcc	0	Cfap77
0	Dpy19l1	0	Resp18	0	S1pr1	0	Uqcr10	0	Ano3	0	Tmem119	0	Abtb2	0	Samd12	0	Prr16	0	Chn2	0	Dnaaf11
0	Pak5	0	Slc4a10	0	Gpld1	0	Uqcrq	0	Pde10a	0	Ivns1abp	0	Maml2	0	Galnt13	0	Camk2a	0	Prkca	0	Ccdc153
0	Grm3	0	Slc35f1	0	Esrrg	0	Rpl36	0	Slc12a5	0	Smap2	0	Nav3	0	Ccser1	0	Csmd2	0	Rph3a	0	Rassf9
0	Rcbtb1	0	Nhs	0	Arhgef4	0	Eef2	0	Dpp6	0	St3gal6	0	Kcnq5	0	Pcsk2	0	Kcnq5	0	Stk32a	0	Ttll3
0	Il1rap	0	Lsamp	0	Eps8	0	Tubb5	0	Syn2	0	Akap13	0	Gpr17	0	Maml3	0	Tmem163	0	Tacr3	0	Cfap97d2
0	Sox10	0	Khdrbs2	0	Pbx1	0	Rpl39	0	6330411D24Rik	0	Gab2	0	Pid1	0	Hivep2	0	Ppfia2	0	Necab1	0	Iqca
0	Rnf13	0	Prkg1	0	Msi2	0	Rpl10	0	Nptn	0	Tnfrsf11a	0	Trio	0	Cntn4	0	Syn2	0	Slc35f3	0	Plch1
0	Grb14	0	Car10	0	Prkd1	0	Pfdn5	0	Rora	0	Anxa3	0	Tns3	0	Nrg1	0	Pcsk1n	0	Hcrtr2	0	Lrguk
0	Rtn4	0	Ahi1	0	Tnik	0	Nefh	0	Unc13c	0	Elmo1	0	Nmnat2	0	Kcnip1	0	Cfap69	0	Shisa8	0	Stk33
0	Pde4b	0	Pcdh7	0	Rhoq	0	Rps17	0	Cadps	0	Nek7	0	Ptprj	0	Grid1	0	Tspan18	0	Arhgap15	0	Fank1
0	Nkain1	0	Cntnap5b	0	Mertk	0	Rps27	0	Kirrel3	0	Plxdc2	0	Ptn	0	Celf2	0	Vstm2l	0	Gsap	0	Dnah10
0	Fnbp1	0	Nkain3	0	Npas3	0	Rps26	0	Pam	0	Eeig2	0	Rora	0	Unc79	0	Cfap54	0	Gucy2d	0	Slc26a3
0	Usp31	0	Glra1	0	Car10	0	Rpl12	0	Usp29	0	Rrbp1	0	Ptpro	0	Cntnap5a	0	Ptprr	0	Arhgef3	0	Frmpd2
0	Pacs2	0	Efna5	0	Adgrb3	0	Gapdh	0	Grin3a	0	Cd180	0	Anks1b	0	Ppp2r2b	0	Spock1	0	Camkv	0	Cfap100
0	Smad7	0	Elmod1	0	Dbx2	0	Ptma	0	Epha6	0	Ubash3b	0	Calcrl	0	Ttc3	0	Necab1	0	Slc16a11	0	Ifitm3
0	Hepacam	0	Cacna2d3	0	Fmn2	0	Rps19	0	Shisa9	0	Tns3	0	Tafa1	0	Dok6	0	Kcnd2	0	Gabrg1	0	Rbpms
0	Lpar1	0	Ccdc85a	0	Egfr	0	Dynll1	0	Celf4	0	Mgat4a	0	Cntn6	0	Cacna1c	0	Slc35f4	0	Nxn	0	Nek5
0	Clmn	0	Slc12a5	0	Thrb	0	Rps15a	0	AI593442	0	Dock4	0	Erbb4	0	Atp2b4	0	Pcsk5	0	Serpinb1b	0	Map3k19
0	Arsg	0	Nlgn1	0	Sash1	0	Rps7	0	Astn1	0	Arhgap22	0	Lrp1	0	Sorbs2	0	Susd4	0	Hap1	0	Dnah7c
0	Shisa4	0	Rtl4	0	Nfia	0	Ndrg2	0	Runx1t1	0	Irf8	0	Ralyl	0	Nalcn	0	Itm2c	0	Fras1	0	Cfap206
0	Dscaml1	0	Bend6	0	Itga6	0	Cox7c	0	Ttc3	0	Cdh23	0	Plpp4	0	Efna5	0	Nav3	0	Hlf	0	Stpg1
0	Gal3st1	0	Clstn2	0	Cntn1	0	Elob	0	Camkv	0	Arhgap25	0	Susd5	0	Grin1	0	Cacnb2	0	Gpc4	0	Cfap95
0	Dock5	0	Gpr158	0	Phka1	0	Spp1	0	Dgkh	0	Irak2	0	Adgrl3	0	Tusc3	0	Caly	0	Sfrp1	0	Cfap221
0	Megf10	0	Nalcn	0	Npas2	0	Rpl4	0	Kcnt2	0	Cd37	0	Sox10	0	Syn2	0	Car12	0	Pcdh8	0	Odad4
0	Opalin	0	Gnas	0	Kcnj10	0	Uqcr11	0	Ryr2	0	Rasgrp3	0	Sh3d19	0	Kcnma1	0	Robo2	0	Nox4	0	Cfap107
0	Jam3	0	Entrep2	0	Luzp2	0	Tubb4b	0	Hecw1	0	Maf	0	ENSMUSG00000121513	0	Mtus2	0	Maml2	0	Pax2	0	Gramd1c
0	Abca2	0	Olfm3	0	Acsl6	0	Map1lc3a	0	Rbfox3	0	Cflar	0	Dscaml1	0	Prkce	0	Dpp6	0	Kirrel	0	Mak
0	Pik3c2b	0	Mtus2	0	Glud1	0	Atp5mpl	0	Negr1	0	Dock11	0	Dmd	0	Dlgap1	0	Hap1	0	Col6a1	0	Zfp474
0	Glul	0	Ttc3	0	Srgap1	0	Calm3	0	Lingo2	0	Itga6	0	Nnat	0	Trpc5	0	Ube2e3	0	Gsg1l	0	Fbxl13
0	Prickle2	0	Snap91	0	Mt2	0	Hbb-bt	0	Clvs1	0	Tanc2	0	Svil	0	Scn2a	0	Lrfn5	0	Bcl11b	0	Drc1
0	Clic4	0	Zfp804a	0	Syne1	0	Rpl30	0	Gabrb1	0	Cyfip1	0	Cask	0	Pcsk1n	0	Nol4	0	Trpc4	0	Mapk15
0	Ninj2	0	Cacna1c	0	Kcnip3	0	Igfbp7	0	Lin7a	0	Fcer1g	0	Adgrb3	0	Camk1d	0	Ripor2	0	Gad2	0	Lrrc71
0	Rhou	0	Rbfox3	0	Kirrel3	0	Tmsb10	0	Samd12	0	Basp1	0	Fry	0	Atp1b1	0	Nedd4l	0	Abi3bp	0	Traf1
0	Ddr1	0	Stau2	0	Atl2	0	Pgam1	0	Nol4	0	Pip4k2a	0	Shc4	0	Ralyl	0	Arl15	0	Rab38	0	Aebp1
0	Cers2	0	Lhfpl3	0	Fads2	0	Slc25a5	0	Strbp	0	Dapp1	0	Snx25	0	Caln1	0	Osbpl6	0	Adam33	0	Dcdc2a
0	Slc44a1	0	Hcn1	0	Pals2	0	Cfl1	0	Kcnj3	0	Rbm47	0	Tmem132b	0	Gpr149	0	Ndfip1	0	Syt10	0	Togaram2
0	Ppp1r14a	0	Plxna4	0	Igsf8	0	Atp5j2	0	Ndfip1	0	F11r	0	Nova1	0	Dpp6	0	Pam	0	Rspo3	0	Ccdc60
0	Plxdc2	0	Kcnn2	0	Ahcyl1	0	Mrfap1	0	Fut9	0	Marcks	0	Ctnnd2	0	Caly	0	Astn1	0	Ephb6	0	Mlf1
0	Tmcc3	0	Gucy1a2	0	Cdh20	0	Bsg	0	Grin1	0	Ptk2b	0	Nav2	0	Ankfn1	0	Gpr158	0	Trhr	0	Odf3b
0	Igsf11	0	Nsf	0	Pcdh7	0	Uqcrb	0	Epha5	0	Wdfy4	0	Pdzd2	0	Gria3	0	Negr1	0	Fam163b	0	Eno4
0	Enpp6	0	Gpc6	0	Fam20a	0	Atp5md	0	Dlgap2	0	Tyrobp	0	Olfm2	0	Dab1	0	Gpm6a	0	Igf1	0	Ppp1r36
0	Prox1	0	Esrrg	0	Gpam	0	Rps2	0	Ank1	0	Fermt3	0	Sh3bp4	0	Ldb2	0	ENSMUSG00000121513	0	Tspan18	0	Iqcd
0	Arrdc3	0	Gabrg3	0	Cpe	0	Cox5a	0	Rit2	0	Hck	0	Grik4	0	Galnt18	0	Unc79	0	Rasgrp1	0	Mns1
0	Usp54	0	Hivep2	0	Abr	0	Smdt1	0	Nmnat2	0	Ptgs1	0	Usp24	0	Fut9	0	Celf4	0	Plxdc1	0	Sctr
0	Wipf1	0	Zfp804b	0	Rgs20	0	Naca	0	Synpr	0	Fcrls	0	Alcam	0	Stxbp5l	0	Ppp2r2b	0	Cpne7	0	1700088E04Rik
0	Kctd3	0	Pde4d	0	Ndst3	0	Dynll2	0	Rgs7	0	Cttnbp2nl	0	Itgav	0	Cntn5	0	Cacna1a	0	Sytl5	0	Fam149a
0	Cobll1	0	Dscam	0	Dtna	0	Ndufa5	0	Ak5	0	Grn	0	Brinp1	0	Ripor2	0	Pcsk1	0	Vwa5a	0	6820408C15Rik
0	Plxnb3	0	Mmp16	0	Maml2	0	Pomp	0	Dclk1	0	Lcp2	0	Ntrk3	0	Ctnnd2	0	Ttc3	0	Crhr1	0	T2
0	Sytl2	0	Cacnb2	0	Tiam2	0	B2m	0	Iqsec3	0	Prex1	0	Mpped2	0	Rtl4	0	Baiap3	0	Vegfc	0	Lrp2
0	Plaat3	0	Peg3	0	Fut9	0	Hsp90aa1	0	Plekha5	0	Fmnl3	0	Sorcs3	0	Htr4	0	Ntrk2	0	Nos1	0	Cabcoco1
0	Shtn1	0	Frmd4a	0	Jam2	0	Selenow	0	Atp1a3	0	Ccr5	0	Gfra1	0	Tenm4	0	Sorbs2	0	Mdga2	0	Dpy19l2
0	Cyp27a1	0	Ica1	0	Gli2	0	Rps13	0	Adgrl3	0	Bin2	0	Tmem167	0	Cacng3	0	Snap25	3,04E-304	Ptprk	0	Vwa3b
0	Stxbp6	0	Dlgap2	0	Brinp3	0	Gpx4	0	Ebf3	0	Rhoh	0	Map2	0	Mmp16	0	Lrrc3b	1,61E-299	Gabra2	0	Rsph1
0	Insc	0	Map1b	0	Sdc4	0	Uchl1	0	Srrm3	0	Vrk2	0	Dcc	0	Brinp3	0	Cacna1b	1,81E-299	Nsg2	0	Ccdc81
0	Dip2a	0	Pdzrn4	0	Paqr6	0	Ndufb10	0	Nalcn	0	Olfml3	0	Marcks	0	Nell1	0	Fam124a	4,36E-299	Kif26b	0	Tsnaxip1
0	Myo6	0	Dclk1	0	Sdc2	0	H3f3b	0	Klhl29	0	Pld4	0	Ptgfrn	0	Ksr2	0	Lsamp	1,49E-298	Grina	0	Col5a3
0	Olfml1	0	Syn3	0	Ddhd1	0	Ndufa11	0	Hdac9	0	Lrrk1	0	Il1rapl1	0	Tmem130	0	Adam12	1,77E-298	1500009L16Rik	0	Wdr93
0	Rap1a	0	Nptn	0	Slc7a2	0	Ywhah	0	Ankfn1	0	Fchsd2	0	Kazn	0	Pam	0	Unc80	1,83E-298	Grin2d	0	Ttc12
0	Jph1	0	Astn2	0	Btbd17	0	Tpi1	0	Tenm4	0	Zswim6	0	Klf12	0	Nlgn1	0	Slc17a6	3,76E-298	Shisal1	0	Dynlrb2
0	D7Ertd443e	0	P2ry14	0	Psd2	0	Tubb2a	0	Nedd4l	0	Dennd4a	0	Phactr3	0	Dcc	0	Frmpd1	1,12E-295	Pam	0	Fam81b
0	Tbc1d5	0	Camta1	0	Grk3	0	Ndufa3	0	Cntn3	0	Skap2	0	Prkd1	0	Alk	0	Samd12	3,82E-295	Grin2b	0	Lrrc74b
0	Dnm3	0	Grid1	0	Meis2	0	Atp5g1	0	Vstm2l	0	Nrros	0	Tox	0	Rgs7	0	Hmga2	4,50E-296	Lsamp	0	Catip
0	Myrf	0	Kcnj3	0	Tmc7	0	Ghitm	0	Pcdh7	0	Atp8a2	0	Foxp2	0	Chl1	0	Gaa	9,39E-291	Trhde	0	Lrrc23
0	Csrp1	0	Syp	0	Mapk4	0	Slc1a2	0	Resp18	0	Lcp1	0	Cfap20	0	Agbl4	0	Maml3	1,95E-291	Astn2	0	Ccdc40
0	Slc25a13	0	Fam135b	0	Carmil1	0	Eef1b2	0	Sh3gl2	0	Fgf13	0	Zfp462	0	Nsf	0	Gng2	1,38E-287	Cacna2d3	0	Vwa5b1
0	Cipc	0	Ptprs	0	Acot11	0	Ndufb11	0	Mapk4	0	B4galt1	0	Grik3	0	Frrs1l	0	Scn2a	3,45E-286	Nrg3	0	Sptlc3
0	Pip4k2a	0	Ppfia2	0	Nfib	0	Cox6a1	0	Nsf	0	Cd86	0	Igsf21	0	Ntrk3	0	Tenm3	3,97E-285	Marchf4	0	Cfap45
0	Rasgrp3	0	Scn9a	0	Pde7b	0	Mdh1	0	Nav3	0	Cmtm7	0	Gsap	0	Unc80	0	Rbms1	4,70E-279	Nkain3	0	Pifo
0	Tulp4	0	Cacna1d	0	Nim1k	0	Clu	0	Pdzd2	0	Havcr2	0	Cpne8	0	Vat1l	0	Nrp1	1,08E-276	Fstl4	0	Gm867
0	Trim59	0	Ctnnd2	0	Ppargc1a	0	Ldhb	0	Tenm3	0	Slc7a8	0	Sdk1	0	Lsamp	0	Mtss1	2,76E-276	Mtus2	0	Drc7
0	Cryab	0	Slit2	0	Chl1	0	Tle5	0	Tmem163	0	P3h2	0	Ptpre	0	Slc17a6	0	Astn2	3,36E-275	Gad1	0	Fsip1
0	Pls1	0	Kcnh7	0	Pygb	0	Rab3a	0	Gabra2	0	Rap1gds1	0	Dnah5	0	Dlgap2	0	Ssbp2	2,50E-274	Epha5	0	Casc1
0	Wscd1	0	Gria4	0	Mical2	0	Purb	0	Kcnd2	0	Golm1	0	Neto1	0	Kalrn	0	Rasgrf2	3,40E-276	Nxph1	0	Clec3b
0	St6gal1	0	Kctd16	0	Ddo	0	Cox7b	0	Brinp3	0	P2ry6	0	Mtss2	0	Atp1a3	0	Tenm4	3,02E-272	Tusc3	1,63E-304	Ccdc148
0	Myo1e	0	Tenm1	0	Adgrl3	9,64E-295	Ndufc2	0	Pdzrn4	0	Cd9	0	Zcchc24	0	Lhfpl3	0	Grm7	1,79E-269	Slc35f1	1,69E-301	Slc25a21
0	Dock1	0	Cacna1b	0	Hdac8	1,09E-280	H3f3a	0	Nebl	0	Prkcd	0	Tmem100	0	Ntrk2	0	Pcbp3	3,04E-268	Itm2c	5,27E-286	Iqck
0	Prdx1	0	Pacsin1	0	Slc25a18	1,76E-279	Atp5pb	0	Atp10a	0	Pmepa1	0	Snx1	0	Tmem255a	0	Elapor1	8,26E-268	Rnf182	1,89E-285	Nxn
0	Tmem151a	0	Tenm4	0	Itgb8	5,96E-278	Eif4a2	0	Plxna4	0	Nrip1	0	Etv5	0	Cdk14	0	Cacna1c	1,92E-267	Srrm4	9,90E-284	Syne1
0	Cpox	0	Cntnap4	0	Slc27a1	1,64E-264	Laptm4a	0	Cacna1c	0	Pnpla7	0	Tes	0	Baiap3	0	Ccdc172	1,45E-265	Cntnap5c	3,81E-280	mt-Nd1
0	Bin1	0	Elavl4	0	Kcnk1	2,21E-252	Ndufb5	0	Dapk1	0	Elk3	0	Tcf4	0	Opcml	0	Kcnh7	3,62E-265	Camk2d	9,96E-276	Kif6
0	Adamtsl1	0	Opcml	0	Cep85l	4,62E-248	S100b	0	Ctnnd2	0	Cyba	0	Kank1	0	Clvs1	0	Dner	1,25E-261	Gpr158	9,49E-270	Shank2
0	Gna12	0	Chrm2	0	Dlgap1	1,52E-228	Sptbn1	0	Camk2d	0	Nav3	0	Cald1	0	Ssbp2	0	Pde3a	2,67E-261	Garnl3	5,17E-268	Lrrc51
0	Hcn2	0	Stxbp1	0	Klf12	2,35E-229	Prkar1a	0	Kcnd3	0	Man2b1	0	Tmem176b	0	Frmd3	0	Kcnt1	1,12E-259	Sidt1	1,16E-266	Kcnn3
0	Nrbp2	0	Cdk14	0	Zfpm2	4,40E-227	Eif4g2	0	Hs3st4	0	Rcsd1	0	Prex1	0	Adgrb3	0	Sez6l	2,50E-258	Cacng3	1,47E-260	Agbl4
0	Pacrg	0	Xkr6	0	Nlgn1	8,15E-224	Calm2	0	Dach1	0	Snx29	0	Prkcq	0	Pde1c	0	Lmx1b	1,76E-257	Crtac1	2,63E-258	Cdk6
0	Josd2	0	Galnt17	0	Cd81	5,57E-207	Atp6v0c	0	Ahi1	0	Gpr183	0	Pmepa1	0	Gabbr2	0	Adgrl3	5,58E-257	Ppp2r2b	1,02E-257	Kitl
0	Heg1	0	Kcnc2	0	Agl	1,64E-203	Utrn	0	Hivep2	0	Col27a1	0	Cobl	0	Nova1	0	Gas7	1,97E-254	Ret	2,53E-249	Bace2
0	Ndrg1	0	Gabbr2	0	Wwc1	1,27E-196	Slc4a10	0	Ppfia2	0	Pik3cd	0	Olig2	0	Gulp1	0	Pip5k1b	2,39E-253	Rbfox3	1,36E-244	mt-Co1
0	Elmo1	0	Cntn1	0	Nkain4	1,28E-194	Slc25a3	0	Agbl4	0	Abhd12	0	Hunk	0	Kcnj3	0	Elmod1	2,64E-254	Rit2	2,78E-240	Dbi
0	Zdhhc20	0	Sptan1	0	Mcc	5,08E-193	Rabac1	0	Rbms3	0	Tec	0	Etv1	0	Slc22a17	0	Tmem255a	1,96E-250	Gm15155	6,72E-240	Ccdc30
0	Zdhhc14	0	Large1	0	Gpc6	1,57E-171	Psap	0	Peak1	0	Plekho1	0	Serinc5	0	Vsnl1	0	Iqsec3	3,04E-249	Nrp1	2,47E-236	Clu
0	Ptprd	0	Klhl29	0	Pbxip1	2,35E-152	Atp5a1	0	Ptprn	0	Abi3	0	Sulf1	0	Pdzd4	0	Tenm1	2,48E-248	Ptprn	3,72E-228	Pard3b
0	Bcl2l1	0	Epha5	0	Phyhipl	1,45E-117	Atp1b1	0	Atxn1	0	Btk	0	E130114P18Rik	0	Strbp	0	Stxbp5l	8,49E-248	Gpr176	6,24E-215	Efcab6
0	Gnao1	0	Thy1	0	Cd38	1,76E-116	Gabbr1	0	Kcnh8	0	Arhgap15	0	Tcf7l2	0	Ptprr	0	Tspan7	3,92E-247	Rtl4	2,37E-212	Ulk4
0	Tmbim1	0	Nrcam	0	Trim9	1,86E-105	Atp1b2	0	Kcnh5	0	Arhgap5	0	Npas3	0	Dclk1	0	Brinp1	2,27E-244	Htr2c	7,27E-202	Clcn4
0	Kndc1	0	Rasgef1b	0	Acss1	7,90E-105	Ptn	0	Kcnma1	0	Vav1	0	Inava	0	Hs6st2	0	Glis1	3,60E-244	Lrfn5	1,57E-201	Ccdc39
0	Stxbp3	0	Tspan7	0	Tead1	2,68E-104	Scn1a	0	Cntn1	0	Il10ra	0	Jam2	0	Camk2a	0	Epb41l4b	4,49E-245	Tmem200a	5,71E-201	Itpkb
0	Sez6l2	0	Syn1	0	Cntfr	4,12E-104	Camk1d	0	Cck	0	Syk	0	Lrrc4c	0	Enah	0	Ccdc30	5,90E-244	Lrp1b	3,23E-191	Rfx4
0	Pik3r1	0	Brinp1	0	Boc	7,37E-102	Fez1	0	Egfem1	0	Acer3	0	Ankrd11	0	Map2	0	Tshz2	9,42E-242	Ccdc30	6,83E-191	Agbl3
0	Lamp1	0	Syt2	0	Fry	1,58E-99	Slc12a5	0	Ripor2	0	Arhgap17	0	Galnt10	0	Rgs17	0	Rgs17	9,47E-241	Cdh18	3,91E-178	Gcnt2
0	Cpm	0	Caln1	0	Gpm6a	1,00E-94	Sorl1	0	Ntrk3	0	Msn	0	Sdc3	0	Tafa2	0	Sema6d	3,59E-239	Cntnap2	4,51E-169	Phkg1
0	Sccpdh	0	Aff2	0	Tmem164	8,12E-84	Tspan7	0	Cfap69	0	Agmo	0	A930009A15Rik	0	Zfp521	0	Prkce	6,91E-239	Cacng4	3,22E-167	Dnal1
0	Slc48a1	0	Nrg2	0	Id2	1,15E-81	Nr3c2	0	Unc5d	0	Ski	0	Mgat5b	0	Lgi1	0	Ankrd44	8,63E-239	Ccdc85a	9,58E-165	Ccdc173
0	Ephb1	0	Reep1	0	Eva1a	2,49E-78	Vsnl1	0	Rab3c	0	Plek	0	Amz1	0	Kcnk2	0	Kif26b	1,08E-238	Mpped1	1,27E-163	Ednrb
0	Agap1	0	Rgs7bp	0	Vcl	2,17E-76	Glul	0	Nrn1	0	Soga1	0	Qpct	0	Tcerg1l	0	Slc2a13	5,83E-238	Rap1gap2	3,16E-162	Mt1
0	Plekhg3	0	Syne1	0	Itpr2	2,29E-74	Arl15	0	Pde4d	0	Cd53	0	Zswim5	0	Kcnt2	0	Dpyd	6,96E-238	Nalcn	2,91E-161	Mt3
0	Frmd4b	0	Clstn3	0	Mlc1	2,64E-67	Gmds	0	Prkce	0	Mylip	0	Cyp2j6	0	Man1a	0	Glra3	1,01E-237	Zfp385b	1,56E-161	Pbxip1
0	Selenop	0	Srrm3	0	Gsdme	1,01E-65	Ywhae	0	Grm7	0	Arhgap30	0	Tgfa	0	Acp1	0	Scg2	1,45E-237	Ptprs	1,40E-158	Wwc1
0	Stmn1	0	Chrm3	0	Chpt1	1,37E-64	Itm2b	0	Focad	0	Hdac9	0	Csnk2a2	0	Rps6ka3	0	Nsf	9,80E-237	Klhl29	7,44E-157	Fmn2
0	Mapt	0	Cpe	0	Tmem47	2,62E-64	Scn8a	0	Tgfbr3	0	Elf4	0	Etv4	0	Nptn	0	Nmnat2	2,59E-237	Snca	1,16E-156	Tsga10
0	Tmtc2	0	Pcsk1n	0	Tlcd1	4,00E-64	Glrb	0	Syne1	0	Pitpnc1	0	Slc1a1	0	Hap1	0	Mme	7,15E-235	Snhg11	3,12E-154	Dmd
0	Nfix	0	Zmat4	0	St3gal4	4,10E-65	Slc6a6	0	Ptprr	0	Ifngr1	0	Klhl5	0	Cacnb2	0	Pclo	2,44E-234	Dpysl3	5,10E-154	Epb41l4a
0	Mbnl2	0	Ntrk2	0	Eps15	6,84E-59	Pcsk1n	0	Abtb3	0	Aim2	0	Msrb3	0	Abtb3	0	Shank2	8,42E-234	Smad3	1,21E-150	Cep126
0	Galnt6	0	Rapgef4	0	Rapgef3	1,17E-57	Slc22a17	0	Rtl4	0	Asph	0	Grid2	0	Pde10a	0	Prkd1	3,84E-232	Plxnc1	5,28E-150	Osbpl3
0	Sh3d19	0	Pcsk2	0	Lfng	1,15E-56	Tmx4	0	Maml3	0	Sipa1l2	0	Gpt2	0	Khdrbs2	0	Ptchd1	1,34E-231	Grm7	1,24E-147	Msi2
0	Hecw2	0	Gpc5	0	Sh3pxd2b	5,47E-51	Insr	0	Gabra5	0	Lims1	0	Eps8	0	Grm7	0	Fut9	2,83E-231	Sgsm3	3,31E-147	Mok
0	Mob3b	0	Cplane1	0	Tom1l1	7,23E-51	Tcf25	0	Kcnn2	0	Picalm	0	Cp	0	Tnik	0	Gabra2	6,63E-231	Unc80	4,71E-147	Tom1l1
0	Unc5c	0	Gpm6a	0	Wwtr1	1,28E-50	Selenok	0	Tenm2	0	Ptbp3	0	Col11a2	0	Ptpre	0	Map6	2,78E-227	Syt5	3,31E-146	Crocc
0	Mast3	0	Ralyl	0	Etnppl	1,96E-50	Dad1	0	Atp8a2	0	Tmem164	0	B3gat2	0	Snca	0	Ctdspl	5,37E-227	Man2a1	5,69E-145	mt-Nd3
0	Cpd	0	Ntrk3	0	Cables1	2,64E-49	Serinc3	0	Glra3	0	Capza2	0	Mmp15	0	Osbpl6	0	Klhl1	5,68E-227	Ephb2	8,39E-137	Rfx3
0	Serpinb1a	0	Slc35f4	0	Sat1	4,65E-49	Ctsb	0	Snap91	0	Smad3	0	Ampd3	0	Negr1	0	Cpne7	1,58E-226	Hs3st4	3,60E-136	Ccdc138
0	Rps6ka5	0	Hs6st2	0	Adk	9,08E-49	Atp2b2	0	Brinp2	0	Chd7	0	Tox3	0	Gprasp2	0	Igsf3	1,62E-223	Cabp1	2,61E-134	Zfp36l1
0	Nfe2l3	0	Zfp385b	0	Vegfa	2,27E-47	Hip1	0	Slc24a3	0	P2rx7	0	Acss1	0	Prss12	0	Elfn1	6,43E-224	Pcsk1n	2,72E-134	Tex9
0	Srcin1	0	Spock2	0	Scrg1	3,36E-45	Pid1	0	Cttnbp2	0	Chd9	0	Zbtb20	0	Csrnp3	0	Tmtc1	9,79E-224	Gabrg3	2,24E-130	Fam227a
0	Efcab14	0	Kcnip1	0	Cxcl14	6,58E-42	Kif1a	0	Camk2n1	0	Ssh2	0	Csmd3	0	Kcnn2	0	Fer1l6	1,43E-222	Celf2	3,20E-129	Cacnb2
0	Klhl4	0	Adgrb3	0	Slc1a3	8,45E-41	Syt11	0	Gabrg2	0	Frmd4a	1,63E-304	Plpp3	0	Fgf13	0	Kcnd3	7,92E-222	Glce	6,92E-128	Lca5
0	Qdpr	0	Atp6v0c	0	Rgma	7,34E-39	Stmn3	0	Ntrk2	0	Slc16a6	1,12E-303	Fyn	0	Slc12a5	0	Snap91	1,54E-221	Lrpap1	5,66E-127	Scml4
0	Gas7	0	Tenm3	0	Dock4	1,81E-38	Fry	0	Gabbr2	0	Asap1	9,86E-302	Tpm1	0	Gucy1a2	0	Plppr1	1,79E-222	Celf3	3,25E-125	Strbp
0	Galnt5	0	Pak3	0	Nckap5	5,16E-38	Map1b	0	Gabrg3	0	Gdi2	1,46E-296	Lnx1	0	Prkcb	0	Abr	1,21E-220	Ano3	6,54E-120	Mt2
0	Osbpl1a	0	Pclo	0	Wasf3	9,44E-38	Alcam	0	Hs6st2	0	Rnf180	1,73E-296	Cdk14	0	Hecw1	0	Csrnp3	9,01E-220	Samd12	5,44E-121	Wwtr1
0	Ube2d1	0	Osbpl9	0	Fstl1	7,02E-36	Pcmt1	0	Calb1	0	Gsap	1,42E-291	Stard9	0	Focad	0	Rap1gap2	5,55E-219	Chl1	3,05E-115	Vmn2r30
0	Gjc2	0	Tnr	0	Robo2	7,30E-36	Nsf	0	Slc35f1	0	Rab8b	9,83E-291	Kcnd3	0	Plxna2	0	Dpysl3	1,57E-218	Slc32a1	3,83E-115	Mob3b
0	Abhd17b	0	Epb41	0	Chd9	6,05E-34	Itm2c	0	Grk5	0	Large1	3,40E-285	Hip1r	0	Epb41l4b	0	Fnbp1l	2,06E-218	Lrfn2	3,92E-114	Sntg2
0	Kif13a	0	Fat3	0	Erbb4	8,64E-35	Kcna1	0	Caly	0	Gns	4,60E-285	Syn2	0	Nyap2	0	Gm15155	7,74E-217	Ajap1	3,18E-112	Kcnip4
0	Folh1	0	Map2	0	Mtss2	1,05E-32	Serinc1	0	Stxbp5l	0	Man1a	4,24E-279	Ncald	0	Slc4a10	0	Mctp2	1,63E-217	Rab3c	5,72E-113	Zbtb20
0	Unc5b	0	Ptprn	0	Ghr	7,71E-32	Kif5b	0	Dok6	0	Rps6ka1	1,95E-278	Chd7	0	Ablim1	0	Syt7	3,88E-215	Hecw1	4,71E-111	Plod2
0	Rftn1	0	Rab3c	0	Gpd2	1,22E-32	Spock2	0	Pcsk1n	0	Crlf3	1,42E-275	Arsb	0	Camta1	0	Sh3gl2	1,08E-213	Fxyd6	5,08E-109	Ift81
0	Inpp5f	0	Slc22a17	0	Arhgap5	1,18E-30	Resp18	0	Bmerb1	0	Zfp652	1,75E-273	Mb21d2	0	Tspan7	0	Sgsm1	1,09E-213	Ptchd1	5,98E-109	Hsph1
0	Epn2	0	Ndfip1	0	Ntrk2	1,44E-26	Calr	0	Nts	0	Tspan14	3,54E-268	Pcdh11x	0	Cnksr2	0	Sybu	9,09E-211	Resp18	4,55E-106	Katnal2
0	Mboat1	0	Sh3gl2	0	Appl2	1,70E-26	Mllt3	0	Dync1i1	0	Snx5	5,03E-268	Rnf144a	0	Cacna1b	0	Chsy3	1,36E-208	Plcb1	6,16E-106	Vamp1
0	Trim2	0	Rnf157	0	Lpp	3,59E-26	Nebl	0	Nhs	0	Map3k5	8,39E-268	Fgf12	0	Sh3gl2	0	Spock2	7,23E-208	Matn2	3,79E-106	Ift88
0	Cldn14	0	Adam23	0	Zfp521	3,87E-26	Rbfox2	0	Adgrl2	0	Pla2g4a	4,17E-266	Csgalnact1	0	Klhdc10	0	Anks1b	1,77E-207	Frmpd4	1,35E-105	Csmd1
0	Prima1	0	Tmx4	0	Tcf7l2	7,02E-25	Nedd4	0	Cacna1b	0	Hps3	2,29E-264	Pcdh17	0	Rit2	0	Nmur2	1,79E-207	Cracdl	2,55E-104	Ift74
0	Secisbp2l	0	Runx1t1	0	Sorbs1	2,09E-23	Grina	0	Mmp16	0	Tm6sf1	9,25E-264	Limd1	0	Adamtsl3	0	Wscd2	2,14E-207	Dapk1	3,55E-104	Sorbs1
0	Agmo	0	Gria1	0	Ldhb	6,46E-23	Prrc2b	0	Dpp10	0	Ly6e	4,31E-263	Lrp1b	0	Slc35f4	0	Amph	2,17E-204	Sez6	9,43E-104	Dchs2
0	Slco3a1	0	Tenm2	0	Rcn2	3,56E-22	Rapgef2	0	Casz1	0	Rplp1	1,27E-261	Tspan3	0	Sybu	0	Slc23a2	6,60E-204	Caln1	3,15E-102	Bicc1
0	Arhgef2	0	Atxn1	0	Laptm4a	1,34E-20	Garre1	0	Aff2	0	Ipcef1	7,10E-258	Pllp	0	Gaa	0	Trank1	3,68E-202	Dlg2	3,97E-102	Ttc28
0	Picalm	0	Pde8b	0	Myo10	4,86E-20	Lgmn	0	Itm2c	0	Nuak1	1,73E-257	Nalcn	0	Neto2	0	Cacng4	1,19E-201	Chst1	6,12E-103	Meis2
0	Lrrc8b	0	Cdh12	0	ENSMUSG00000121513	4,91E-18	Igf1r	0	Galnt18	0	Cotl1	2,48E-257	Sh3rf1	0	Thrb	0	Dlgap3	1,80E-202	Mgll	1,09E-99	Shroom3
0	Dock9	0	Vwa5b2	0	Pnpla7	9,54E-18	Zbtb20	0	Bcl2	0	Heatr5a	6,74E-258	Asrgl1	0	Pola1	0	Casz1	3,33E-201	Scg3	2,62E-98	Nin
0	Prkd3	0	Xkr4	0	Znrf3	4,16E-14	Aplp2	0	Rbms1	0	Stk10	9,21E-256	Unc13c	0	Stxbp5	0	Cyria	1,24E-201	Kcnma1	3,07E-98	Macf1
0	Ankrd28	0	Klhl32	0	Gabrg1	9,22E-12	Snap25	0	Adcy2	0	Grb2	1,57E-254	Hip1	0	Mpped1	0	Cmip	1,69E-200	Lingo2	1,47E-97	Arhgef4
0	Kif6	0	Mapk10	0	Slc22a4	3,43E-11	Atp2a2	0	Ptprs	0	Znrf2	4,45E-245	Pbx1	0	Ntng1	0	Camkv	9,66E-200	Ttc3	2,96E-97	Ccdc171
0	Hipk2	0	Clstn1	0	Hsd11b1	5,11E-11	Ppib	0	Pacsin1	0	Sall1	1,25E-243	Rims1	0	Necab1	0	Gabra3	3,05E-199	Macrod2	5,17E-97	Nfia
0	Fez1	0	Sv2c	0	Arhgef12	1,80E-11	Gnb1	0	Syt7	0	Rap1b	1,75E-244	Evi5l	0	Slc8a3	0	Gprasp2	1,08E-198	Dclk1	1,31E-95	Arhgef33
0	Taldo1	0	Snph	0	Dmd	2,13E-10	Emc7	0	Xkr4	0	Scoc	3,05E-243	Pcmtd2	0	Kcnh7	0	Frmd3	2,03E-197	Sorbs2	2,70E-94	Atxn1
0	Il33	0	Clvs1	0	Zhx3	4,77E-10	Zmiz1	0	Anks1b	0	Myh9	7,29E-240	Ncam2	0	Pde4d	0	Pgrmc1	6,74E-197	Map3k5	2,32E-94	Zbtb7c
0	Kcnj10	0	Unc5d	0	Tsc22d3	1,00E-09	Afdn	0	Lmx1b	0	Hexa	7,72E-240	Gjc3	0	Astn1	0	Ksr2	1,38E-196	Cacnb2	6,51E-92	Zfpm2
0	Eeig1	0	Unc13c	0	Slc38a3	1,07E-09	Tmem30a	0	Rtn4rl1	0	Rtn4rl1	1,74E-239	Sez6l	0	Amph	0	Cpne5	1,80E-193	Sgsm2	1,11E-91	Apoe
0	Daam1	0	Nol4	0	Dpf3	3,86E-07	Sgms1	0	ENSMUSG00000121513	0	Cux1	1,76E-241	Bcas1	0	Pak3	0	Chst9	3,26E-193	Arhgap6	7,18E-91	Dync2i1
0	Dip2b	0	Upp2	0	Itpr1	5,06E-07	Pura	0	Trank1	0	Scamp2	5,72E-239	Khdrbs2	0	Ptprn	0	Bnc2	9,51E-193	Cpne2	2,26E-90	Tenm3
0	Padi2	0	Stmn2	0	Timp3	9,51E-07	Ptprm	0	Spock2	0	Gtf2h2	8,73E-238	Dok6	0	Rnf150	0	Npy1r	9,21E-192	Xkr4	6,59E-86	Cep128
0	Vps8	0	Aff3	0	Lrp1	7,07E-06	Esyt2	0	Scn3a	0	Fau	1,02E-235	Gpcpd1	0	Chsy3	0	Atp10a	4,97E-189	Gpc3	9,28E-84	Reln
0	St3gal4	0	Mpped2	0	Hif1a	1,23E-05	Hspa5	0	Glra1	0	Pacsin2	3,63E-233	Ppp2r2b	0	Nptx1	0	Glp2r	1,53E-188	Cacna1b	2,37E-83	2210408I21Rik
0	Foxn3	0	Adcy8	0	Slco1c1	4,66E-05	Atp6ap2	0	Cdk14	0	Slc8a1	1,25E-230	Rap1gap	0	Nhs	0	Slc16a11	4,06E-188	Rasgrf1	7,47E-81	Morn1
0	Tjp2	0	Fmn2	0	Frem1	1,04E-04	Selenop	0	Arhgap6	0	Macf1	5,10E-229	Ppp1r14c	0	Scn3a	0	Adamts16	1,22E-187	Colec12	1,53E-80	Myo10
0	Ccp110	0	Focad	0	Timp4	2,19E-04	Diaph2	0	Tac2	0	Csmd3	1,66E-227	Zmiz1	0	Spock3	0	Mapk4	2,16E-187	Cd200	1,44E-80	Nudt4
0	Itpk1	0	Kalrn	0	Gfap	5,04E-04	Arl6ip1	0	Trerf1	3,08E-304	Arpc2	2,31E-227	Ppib	0	Zfp804a	0	Rgs9	2,51E-187	Celf5	1,38E-78	Wdr35
0	Ppp2r2a	0	Pdcd7	0	Gramd3	6,18E-03	Emc10	0	Entrep2	5,03E-303	Man1c1	5,76E-227	Pde8b	0	Xkr6	0	Tex15	4,81E-187	Olfm2	1,22E-77	Itm2c
0	Pla2g4a	0	Med12l	0	Fnbp1l	1,86E-01	Mpc1	0	Unc13b	2,23E-299	Maml2	1,72E-223	Lima1	0	Plcxd3	0	Tanc2	7,94E-188	Khdrbs3	1,97E-77	Sorbs2
0	Cyth1	0	Prkcb	0	Ntrk3	2,50E+00	Pja2	0	Mllt3	5,49E-296	Pld1	4,80E-222	Pik3r1	0	Fnbp1l	0	Cspp1	9,08E-187	Tcerg1l	4,85E-77	Maml2
0	Lpgat1	0	Adgrl3	0	Cyp7b1	9,01E+00	Susd6	0	Camta1	8,78E-295	Rock2	6,02E-221	Fign	0	Cit	0	Slc16a2	2,11E-186	Plxna2	4,68E-76	Ubxn11
0	Trim36	0	Cacna1e	0	Lrrtm3	1,33E+01	Trpm3	0	Slc4a10	1,57E-293	Skil	8,85E-220	Ptpn4	0	Nrg2	0	Plcb4	2,04E-185	Tmem91	9,79E-76	Cspp1
0	Arhgef28	0	Kcnc1	0	Mboat2	2,19E+01	Mbp	0	Clstn1	3,99E-287	Eml4	1,24E-214	Tnik	0	Vps13a	0	Sptb	2,67E-184	Mmp16	8,44E-75	Cep83
0	Wnk1	0	Inpp4b	0	Arhgef28	1,79E+02	ENSMUSG00000121513	0	Plcb4	2,81E-284	Wnk1	3,78E-212	Lrrc7	0	Dapk1	0	Mctp1	1,62E-182	Rnf165	1,41E-74	Slc4a4
0	Ptn	0	Nyap2	0	Tprkb	5,04E+02	Cltc	0	Shank2	3,21E-283	Sat1	1,06E-209	Myo5a	0	Lrrc3b	0	Ranbp17	1,38E-181	Grik4	2,04E-73	Tmem47
0	Map4k4	0	Syn2	0	Slc41a1	1,78E+03	Marchf6	0	Grb10	2,51E-282	Daglb	2,71E-208	Egfem1	0	Gabra3	0	Tmem130	3,39E-180	Prr16	2,82E-72	Ankrd6
0	Mpzl1	0	Sclt1	0	Gm2a	7,18E+03	Reep5	0	Ccdc85a	8,28E-282	Tbc1d16	2,18E-207	Rev3l	0	Kat6b	0	Synpr	5,17E-181	Slc6a1	7,16E-73	Dync2h1
0	Gprc5b	0	Trio	0	Cecr2	1,38E+03	Hsp90b1	0	Tusc3	1,50E-273	Pan3	5,15E-205	Ctnna2	0	Garnl3	0	Scaper	8,13E-180	Ppp3ca	1,06E-71	Ophn1
0	Pcdh9	0	ENSMUSG00000121513	0	Agpat5	1,51E+04	Rbms1	0	Cacnb2	5,77E-273	Wipf1	6,49E-203	Cd81	0	Xkr4	0	Greb1l	1,31E-178	Scn2a	3,41E-70	Atp2b4
0	Vldlr	0	Ank1	0	Baalc	2,39E+04	Dlc1	0	Osbpl9	9,99E-272	Tpm3	1,39E-202	Farp1	0	Ak5	0	Syt5	1,72E-178	Klhl32	8,72E-67	Rpgrip1l
0	Rassf2	0	Arpp21	0	Prrx1	1,46E+05	Tm9sf3	0	Atp6v0c	3,92E-268	Jmjd1c	7,44E-201	Sipa1l1	0	Pacsin1	0	Pdzd4	2,71E-178	Epha7	2,75E-64	Tmem108
0	Arap2	0	Atp6v0a1	0	Son	5,03E+05	Rapgef4	0	Klhl32	1,78E-267	Ttc28	2,00E-196	Nfia	0	Sidt1	0	Magi1	4,23E-178	Svop	1,11E-62	Ascc1
0	Klf13	0	Ano3	0	Abhd3	1,05E+06	Canx	0	Pclo	5,92E-266	Zeb2	1,20E-195	Dock1	0	Usp3	0	Cnksr2	1,46E-177	Rims2	3,09E-62	Ccdc191
0	Map4	0	Wnk2	0	Soat1	7,82E+06	Cpe	0	Kif26b	2,13E-263	Mknk1	2,60E-195	Igsf9b	0	Ppp3ca	0	Fgfr1	2,22E-178	Macrod1	1,04E-61	Slc38a1
0	Fign	0	Rora	0	Phkb	9,74E+06	Peak1	0	Sgip1	1,13E-260	Sh3kbp1	8,82E-194	Ldlrad4	0	Smyd3	0	Hmgcll1	6,21E-177	Gabrb3	7,47E-61	St3gal6
0	Sulf2	0	Nav2	0	Cped1	0.000200159	Rock2	0	Macrod2	5,68E-260	Ptp4a2	3,20E-192	Fat3	0	Sst	0	Adgrl2	3,45E-176	Ankrd6	7,15E-61	Galk2
0	Ano4	0	Grina	0	Slc15a2	0.0002817	Tjp1	0	Ica1	1,82E-257	Mctp1	8,65E-188	Lpcat2	0	Olfm3	0	Uggt2	1,52E-174	Dkk3	1,05E-59	Fads2
0	Pkp4	0	Cacna2d2	0	Rreb1	0.00121283	Apod	0	Rgs17	2,14E-256	Spacdr	1,77E-186	Pcdh10	0	Zdhhc2	0	Sesn3	5,81E-174	Clvs1	1,07E-59	Cntrl
0	Dixdc1	0	Prkce	0	Clybl	0.00160876	Prkg1	0	Med12l	2,72E-256	Tbc1d22a	1,97E-185	Prkcb	0	Glra3	0	Peak1	9,30E-174	Tspan33	1,77E-59	Rabl2
0	Micall1	0	5730522E02Rik	0	Palld	0.00192603	Klf12	0	Arfgef3	7,67E-257	Dgkd	1,07E-183	Ccser1	0	Bmper	0	Phc2	3,27E-173	Ndfip1	2,63E-59	Utrn
0	Dusp16	0	Klf12	0	Fxyd1	0.00529306	Pdia3	0	Cit	2,70E-255	Camk1	9,84E-182	Slc6a1	0	Rgs7bp	0	Plekha5	7,14E-173	Mgat5b	3,28E-57	Fzd3
0	Phactr4	0	Fchsd2	0	Glis3	0.0600451	Cdk8	0	Pknox2	1,23E-251	Ctsa	3,73E-179	Ankrd6	0	Tshz2	0	Nsg2	5,79E-173	Gprasp2	6,49E-57	Sobp
0	Dlg1	0	Ankrd55	0	Adgrg1	0.0668854	Pbx1	0	Susd4	2,39E-248	Pid1	4,52E-178	Fbn2	0	Cntnap5b	0	Vav3	2,33E-171	Skap1	4,29E-56	Baiap2
0	Limch1	0	Mctp1	0	Fgd6	0.0763485	Atp1a1	0	Slc24a4	4,10E-247	Gng2	1,87E-176	Nfib	0	Pde11a	0	Syt14	3,80E-171	5730522E02Rik	7,06E-56	Rora
0	Exoc6b	0	Grm8	0	Lhfpl3	0.0917263	Tecr	0	D430041D05Rik	1,18E-241	Cltc	3,46E-176	Spata6l	0	Abr	0	Pgap1	2,14E-169	Cyria	3,76E-55	Odf2l
0	Gnai1	0	Atp2b1	0	Xylt1	0.129331	Ttc3	0	Elapor1	1,58E-240	Tubgcp5	3,73E-176	Fmn2	0	Shisa9	0	Neto2	3,45E-169	Csrnp3	1,30E-54	Lca5l
0	Enox1	0	Celf2	0	Aox1	0.447209	Gpc6	0	Xkr6	2,42E-240	Rin2	1,69E-175	Alk	0	Prlr	0	Akap6	3,54E-169	Cadps	2,89E-54	Erich3
0	Nfasc	0	Ptprr	0	Selenop	0.599557	Ablim1	0	Smarca2	4,35E-239	Gnaq	3,56E-175	Cobll1	0	Epha3	0	Nek10	6,13E-169	Igsf3	4,30E-54	Cdk17
0	Neo1	0	Chgb	0	Zeb1	0.63091	Ndfip1	0	Shisa6	3,57E-237	Il6st	9,40E-175	Unc5c	0	Adgrl2	0	Slc6a17	1,53E-168	Abtb3	7,40E-54	Rpgr
0	Il18	0	Faim2	0	Nr3c2	0.872346	Rtn1	0	Cacnb4	5,05E-234	H2-D1	1,76E-174	Cdh20	0	Hoxc6	0	Tspan13	2,11E-168	Cdh22	2,52E-52	Stk3
0	Prrg1	0	Tango2	0	Stox2	1	Faim2	0	Frrs1l	1,02E-233	Git2	2,24E-173	Pdlim5	0	Tshz1	0	Cspg5	6,25E-168	Cacna1g	1,65E-51	Hipk1
0	Itgav	0	Sptbn4	0	Sorcs2	1	Gpcpd1	0	Slc22a17	1,78E-233	Camk2d	3,08E-174	Sash1	0	Uggt2	0	Disp3	7,89E-166	Pclo	2,84E-51	Pacrg
0	Adam19	0	Rgs17	0	Arhgap42	1	Tmbim6	0	Prr16	3,99E-232	Evl	1,90E-170	Vwc2	0	Tmem163	0	Prkg2	1,31E-165	Rnf150	4,86E-51	Dnaaf9
0	Dnajb2	0	Snrpn	0	Cachd1	1	Cdc42	0	Tmem108	6,79E-230	Ptpn1	1,66E-169	Sox8	0	Rimbp2	0	Sergef	2,36E-164	Hoxb8	2,66E-50	Gja1
0	Cd9	0	Arhgap44	0	Paqr7			0	Cnksr2	2,42E-227	Ppcdc	2,90E-165	Xrcc4	0	Srrm3	0	Rnf150	2,71E-164	Col4a1	6,58E-50	Grk4
0	Sort1	0	Map2k4	0	Rab34			0	Slc8a3	2,30E-227	Prkcb	6,23E-164	Fip1l1	0	Map2k4	0	Tiam1	1,00E-163	Trerf1	9,91E-50	Arhgap42
0	App	0	Nebl	0	Frmd4a			0	Sybu	3,88E-225	Mgat5	2,10E-161	Ptprm	0	Wscd2	0	Adgrl1	6,48E-163	Ncoa7	2,64E-48	Chpt1
0	Cep97	0	Trerf1	0	Macf1			0	Faim2	2,30E-224	Clint1	2,37E-161	Thsd7a	0	Bmerb1	0	Plppr5	7,30E-163	Basp1	1,42E-48	Lgi1
0	Tcf4	0	Plcxd3	0	Stk32a			0	Satb1	3,14E-224	Nfkb1	3,67E-161	Scfd2	0	Trank1	0	Rtn4rl1	1,47E-162	Myo16	1,62E-48	Cachd1
0	Erbb4	0	Trpc5	0	Abca1			0	Tnik	3,19E-224	Sh3pxd2a	3,81E-159	Mgll	0	Plcl2	0	Kcng2	4,00E-162	Spon1	2,17E-47	Prag1
0	Ptk2	0	Glrb	0	Asrgl1			0	Pak3	1,67E-214	Dip2b	5,08E-159	Tsc22d1	0	Serpinb1b	0	Nbea	5,42E-162	Sptb	7,19E-47	Ttc8
0	Plekha1	0	Kctd8	0	Pid1			0	Tenm1	5,62E-214	Clta	3,83E-158	Tmco3	0	Ica1	0	Unc13b	7,60E-162	Plcb4	3,75E-46	Zfp462
0	Lrp1b	0	Sybu	0	Mras			0	Mapk10	1,05E-213	Ints6l	2,00E-157	Kcnma1	0	Nsg2	0	Zkscan16	1,19E-160	Astn1	4,90E-45	Ccdc57
0	Ncam2	0	Zranb2	0	Msi1			0	Syt16	2,37E-210	Actr2	1,82E-154	Sorcs1	0	Plpp4	0	Nwd2	5,57E-160	Pdzd4	1,29E-44	Tacc2
0	Actb	0	Sgip1	0	Myo6			0	Glis1	1,08E-207	Stard9	1,19E-152	Wipf1	0	Myo16	0	Zdhhc2	2,02E-157	Pianp	1,67E-44	Ankrd42
0	Marchf1	0	Tshz2	0	Ptprm			0	Cers4	9,39E-207	Uvrag	1,66E-152	Akt3	0	Zcchc18	0	Glce	1,65E-156	Tmem130	1,74E-43	Wdpcp
0	Lrrn1	0	Garnl3	0	Arxes2			0	Pdzd4	2,49E-205	Ankrd11	1,67E-151	Shc3	0	Hoxc4	0	Nhsl2	3,47E-156	Gnas	1,15E-42	Fat3
0	Dgki	0	Csrnp3	0	Irak2			0	Kctd16	2,05E-202	Ctsb	1,25E-150	Tmem108	0	Sorcs1	0	Arhgef3	2,86E-155	Gap43	1,45E-42	Lekr1
0	Fgfr2	0	Macrod2	0	Syn2			0	Fgf13	1,65E-201	Pkn1	2,11E-149	Marchf1	0	Ccdc30	0	B3gat2	3,38E-155	Scg5	8,84E-42	Spata6
0	Kif1b	0	Rimbp2	0	Ctnna3			0	Kazn	1,91E-201	Cdc42	4,77E-149	Cadps2	0	Ptger3	0	Tmem200a	3,71E-155	Atp6v0c	1,42E-43	Nckap5
0	Txndc16	0	Jazf1	0	Pdlim5			0	Mrtfb	1,44E-199	Tbc1d9	7,19E-148	Gpld1	0	Hoxa9	0	Cacna1h	3,58E-154	Grid2	2,33E-41	Gm45844
0	Mettl7a1	0	Negr1	0	Tagln3			0	Sptb	3,91E-198	Morc3	9,22E-148	Me3	0	Dzip3	0	Cacng3	4,36E-154	Cacna1c	4,90E-41	Slf1
0	Ctnna3	0	Grm7	0	Zfhx3			0	Eml5	1,54E-197	Cbl	1,39E-147	Ppm1e	0	Cyria	0	Myo1b	5,78E-154	Cacna2d2	2,15E-40	Efcab2
0	Ank3	0	Luzp1	0	Eno1			0	Fat4	5,80E-197	Elf1	3,64E-147	Gabrg3	0	Lmx1b	0	Stum	8,54E-154	Col4a2	3,95E-40	Oxr1
0	Tesk2	0	Scn1b	0	Nmur2			0	Fam184a	7,71E-197	Zfand3	8,21E-147	Cadm1	0	Pgrmc1	0	Fam184b	2,69E-153	Erc2	5,80E-40	Polk
0	Trim35	0	Ablim1	0	Itsn1			0	Mctp1	3,25E-195	Mapk14	3,01E-146	Cadm2	0	Camk2b	0	Gpr26	8,56E-153	Nalf1	9,04E-40	Ddx5
0	Osbpl7	0	Sgcd	0	Ston2			0	Ajap1	2,29E-194	Ncoa3	2,50E-145	Large1	0	Zwint	0	Dlg2	2,35E-151	Spock1	1,58E-39	Pbx4
0	Nbas	0	Astn1	0	Plcd4			0	Me3	1,84E-189	Lpin2	3,78E-145	Plce1	0	Itpr1	0	Bmp3	8,19E-151	Dclk3	3,14E-39	Wwox
0	Mink1	0	Dzank1	0	Nol4			0	Trpc5	5,11E-189	Pwwp2a	5,81E-145	Kcnh5	0	Matk	0	Mrap2	8,22E-151	Zmym1	6,81E-39	Gas6
0	Tcf12	0	Iqsec3	0	Klf9			0	Trio	1,56E-186	Fndc3b	1,19E-143	Dpysl3	0	Slc7a14	0	Celf5	4,68E-150	Cttnbp2	7,26E-39	Adcy2
0	Abtb2	0	Chga	0	Gk			0	Rbfox2	2,05E-186	Pard3b	9,27E-143	Dock9	0	Cep112	0	Zmym1	5,98E-150	Wscd2	2,90E-38	Rreb1
0	Sash1	0	Calm2	0	Tnfrsf19			0	Sidt1	3,64E-186	Cerk	4,62E-141	Ntrk2	0	Gm20696	0	Ankrd6	1,08E-149	Kcnt1	5,26E-38	Pcnx4
0	Ptma	0	Ptprt	0	Desi2			0	Enah	4,68E-180	Peli1	7,44E-141	Syne1	0	Rps6ka2	0	Dclk3	5,55E-149	Grb10	6,23E-38	Zhx2
0	Cdc42bpa	0	Podxl2	0	Rrbp1			0	Upp2	6,53E-180	Rptor	1,69E-139	Nol4	0	Slit1	0	Celf6	7,74E-149	Syt4	1,25E-37	Stxbp4
0	B3galt5	0	Tecr	0	Gna13			0	P2ry14	2,41E-180	Celf2	1,88E-138	Tshz2	0	St7	0	Fzd3	4,16E-148	Srrm3	1,27E-37	Ccdc88c
0	Npc2	0	Me3	0	Atp5o			0	Fat3	5,46E-178	Mtdh	1,06E-137	Sirt2	0	Col11a1	0	Plekha7	5,01E-148	Rasgef1a	6,40E-37	Bbof1
0	Tmem178b	0	Dnm1	0	Snta1			0	Chga	3,48E-176	Actr3	1,92E-136	Pknox2	0	Tgfbr3	0	Camk2n1	1,71E-147	Csmd2	1,47E-36	Ehbp1
0	Mitf	0	D430041D05Rik	0	Pfkp			0	Hoxb6	3,45E-174	Adam17	6,05E-136	Dennd2a	0	Trhde	0	Lrrn3	2,67E-147	Slc12a5	1,86E-36	Cep89
0	Slc38a2	0	Dmd	0	Car14			0	Csrnp3	5,98E-174	Capzb	1,46E-135	Slc9a9	0	Gap43	0	Slitrk1	3,93E-147	Gria3	3,03E-36	Abca1
0	Tanc1	0	Dner	0	Kifc3			0	Stau2	6,13E-173	Man1a2	9,45E-136	Ninj2	0	Camkv	0	Rab3b	4,38E-147	Flrt1	5,24E-36	Cdk14
0	Syt11	0	Zeb1	0	Macrod1			0	Epb41l4b	1,62E-169	Snx13	3,26E-132	Sycp2	0	Clvs2	0	N4bp2	2,37E-146	Ube3a	4,42E-35	Sec24d
0	Fryl	0	Cacng2	0	Lrrc4c			0	Parp8	2,05E-167	Kansl1	1,82E-131	Nkain3	0	Fras1	0	Dpysl5	1,44E-145	Spata6l	1,07E-34	Pitpnm2
0	Cdh10	0	Traf3	0	Msmo1			0	Syp	4,30E-167	Frmd4b	8,93E-131	Tanc1	0	Hoxc8	0	Dnah9	1,70E-146	Abr	1,17E-34	Mpdz
0	Tmcc1	0	Gabra3	0	Ctsl			0	Gaa	6,94E-167	Rnf216	1,76E-131	Mcu	0	Rundc3b	0	Spint2	1,31E-146	Matk	7,75E-34	Cfap20
0	Baz2b	0	Nsg1	0	Zhx2			0	Cask	7,27E-162	Zmiz1	5,37E-130	Macrod2	0	Chrna7	0	Celf3	1,66E-143	Slit3	2,02E-33	Tbc1d32
0	Sirt2	0	Kif5a	0	Epha4			0	Pitpnm3	3,40E-160	Mitf	2,35E-129	Arhgap24	0	Ajap1	0	Gpc3	4,95E-143	Grin1	2,87E-32	Scai
0	Sorcs1	0	Dtnb	0	Cdh10			0	Fry	4,60E-160	Jak1	3,07E-128	Sh3rf3	0	Tshz3	0	Bmper	4,71E-142	Man1a2	3,77E-32	Sfxn5
0	Pcyt1b	0	Tnik	0	Ddah1			0	Rgl1	2,75E-157	Arhgap39	5,93E-127	Dpp6	0	Nhsl2	0	Drgx	1,49E-141	Npas2	5,72E-32	Ift80
0	Ppp2r3a	0	Fhod3	0	Fam228b			0	Syt9	2,24E-156	Cacnb2	7,96E-127	Wscd1	0	Pknox2	0	Wdr6	1,21E-140	Radil	6,84E-31	Ptpn13
0	Retreg1	0	Hdac9	0	Gulp1			0	Pcbp3	7,93E-154	Psap	9,15E-127	Laptm4a	0	Kcnq2	0	Nrep	1,46E-140	Unc79	9,56E-31	C2cd3
0	Adap1	0	Atrnl1	0	Hivep3			0	Timp2	9,43E-154	Extl3	2,42E-125	Agpat5	0	Sptbn4	0	Iqgap2	1,81E-140	Gnal	9,85E-31	Wls
0	Sgk3	0	Kcnq5	0	Slc2a1			0	Cyria	1,26E-153	Wdr44	1,14E-122	Sobp	0	Susd4	0	Syt6	4,55E-140	Hivep2	5,81E-32	Dalrd3
0	Slc20a2	0	Slc8a3	0	Map2k6			0	Zranb2	2,31E-151	Tmem135	1,03E-121	Galnt13	0	Olfm2	0	Cnr1	5,79E-140	Galnt13	9,15E-31	Plce1
0	5031439G07Rik	0	Thrb	0	Errfi1			0	Kcnc1	2,65E-149	Rnf169	5,18E-121	Arl15	0	Shank1	0	Slitrk5	1,32E-139	Setbp1	1,40E-29	Cnn3
0	Usp33	0	Cdh7	0	Mfn1			0	Mtss1	5,02E-148	Abi1	1,93E-120	Gpm6a	0	Chd5	0	Cpne2	1,67E-139	Slc16a2	3,72E-29	Trps1
0	Npc1	0	Slc7a14	0	Ablim1			0	Tmem132d	1,48E-147	Ptprm	6,15E-121	Psd3	0	Srrm4	9,05E-305	Arfgef3	2,58E-139	Vsnl1	9,07E-29	Pbx1
0	Ldlrad3	0	Nmnat2	0	Ppp2r5a			0	B3gat1	1,98E-144	Taok3	1,17E-119	Ptprs	0	Rap1gap2	1,25E-303	Mamld1	1,17E-136	Lingo1	1,62E-28	Ston2
0	Dennd5a	0	Cdh8	0	Aco2			0	Patj	2,27E-144	Atxn7l1	1,68E-119	Adamts6	0	Skap1	3,74E-301	Podxl2	4,75E-136	Tmem65	2,04E-28	Tbc1d31
0	Tm7sf3	0	Sipa1l1	0	Etv5			0	Reep1	1,03E-141	Osbpl11	4,12E-119	Lrrfip1	0	Auts2	1,12E-299	Dzip3	6,99E-136	Osbpl6	1,23E-27	Pou6f1
0	Iqsec1	0	Evl	0	Zbtb20			0	Zfp521	1,46E-140	Arid1a	4,39E-118	Zdhhc2	0	Tro	3,50E-297	Ccdc85a	1,92E-136	Adra1a	3,21E-26	Sptan1
0	Ank	0	Enah	0	Etv6			0	Opcml	6,24E-140	Retreg1	1,09E-117	Thsd7b	0	Pcnx2	4,51E-297	Smarca1	3,30E-136	Camk2b	8,56E-26	Trp53bp2
0	Pld1	0	Csmd2	0	Cap2			0	Slc23a2	9,63E-140	Arhgap12	2,13E-115	Ophn1	0	Syt7	1,48E-296	Tut4	7,58E-135	Kcnmb2	1,58E-25	Unc13c
0	Phactr1	0	Slc24a5	0	Antxr1			0	Pbx1	2,56E-139	Dgkz	7,65E-112	Sparc	0	Fam163a	3,34E-295	Thrb	1,48E-134	Nsf	1,64E-25	Hbb-bs
0	Chd7	0	Pkia	0	Dnah7b			0	Gabra3	2,60E-139	Phf14	5,32E-111	Thrb	0	Hoxb6	1,33E-294	Dlg4	1,67E-134	Trank1	1,80E-25	Plekha7
0	Pcsk6	0	Klhdc10	0	Abat			0	Ksr2	1,64E-135	Apoe	1,12E-110	Acp1	0	Sdc2	7,76E-294	Cttnbp2	4,67E-134	Dab1	2,34E-25	Srsf10
0	Ttll5	0	Myo16	0	Scg3			0	Tmx4	2,28E-135	Lrp1	8,57E-109	Spred1	0	Hoxc9	6,94E-292	Plppr4	4,17E-133	Shank1	2,50E-25	Cd63
0	Hmgcs1	0	Trim37	0	Reln			0	Ppp3ca	2,58E-134	Pkig	9,96E-110	Sgip1	0	Lrfn2	1,93E-291	Slc7a14	5,56E-133	Galnt9	7,64E-25	Astn2
0	Pals1	0	Shank1	0	Abi1			0	Dock7	2,15E-133	Fcho2	6,21E-108	Rgs20	0	Zmym1	2,15E-291	Cask	1,12E-132	Gucy1a2	2,10E-25	Bbs7
0	Kif21a	0	Nova1	0	Nxn			0	Sobp	2,89E-134	Rbm39	3,32E-107	Prkca	0	Chd3	4,61E-291	Resp18	1,24E-132	Frmd3	7,00E-24	Fbxo36
0	Fmnl2	0	Camk2b	0	Mdga2			0	Calm2	2,75E-133	Map3k3	7,81E-106	Plppr5	0	Siah3	3,10E-289	Pak3	1,54E-129	Ksr2	3,89E-23	Erbb4
0	Klf7	0	Srrm4	0	Klhl5			0	Zfp804a	1,60E-127	Ctsl	4,55E-105	Pak3	0	Ankrd55	2,07E-288	Bbx	2,12E-129	Scai	5,40E-23	Trim37
0	Bmp2k	0	Arhgap18	0	Spred2			0	Grk3	4,53E-126	Foxn3	4,75E-105	Kcnip1	0	Igsf3	2,37E-284	Klhl3	3,02E-129	Ryr3	5,51E-23	Cep290
0	Mtus1	0	Dnajc6	0	Slc3a2			0	Cacna1g	5,07E-124	Herc2	7,91E-104	Dgkb	0	Syt5	3,56E-283	Tbc1d1	7,12E-129	Gm20696	1,02E-21	Esyt2
0	Elapor2	0	Egfem1	0	Trak1			0	Podxl2	5,67E-121	Arhgap24	7,48E-103	Robo1	0	Elapor1	1,07E-282	Ctnnd2	2,46E-128	Adgrb3	1,32E-21	Dnajc3
0	Msmo1	0	Arl15	0	Ncoa1			0	Gucy1a2	5,19E-117	Itgav	1,68E-102	Spats2	0	Phf24	1,47E-282	Abtb3	3,31E-128	Cracd	7,79E-21	Eef2k
0	Ankib1	0	Map7d2	0	Cdh22			0	Clip1	7,38E-117	Cradd	4,11E-102	Kctd8	0	Zfp831	1,11E-281	Mok	6,12E-128	Parp8	2,32E-21	Akap9
0	Magi2	0	Kif26b	0	Spire1			0	Peg3	2,66E-115	Bbs9	1,36E-101	Lrrn1	0	Celf5	2,73E-280	Phf24	1,78E-127	Chd5	1,03E-19	L3mbtl3
0	Atp11a	0	Cabp1	0	Caskin1			0	Arhgap44	3,21E-115	Rhoa	6,42E-101	Grik2	0	Nbea	3,83E-279	Srrm3	2,41E-127	Prkar2b	1,36E-19	Srsf5
0	Hycc1	0	Pcdh15	0	Cs			0	Adamts17	1,31E-113	Exoc6	1,23E-100	Ppfia2	0	Car11	3,93E-278	Dmxl2	2,69E-127	Oprm1	1,53E-19	Rgs6
0	Ubash3b	0	Plekha6	0	Igdcc4			0	Hmgcll1	1,56E-112	Bin1	1,97E-100	Zfp608	0	Calb1	2,07E-277	Sgsm2	1,10E-126	Kcnk10	8,59E-19	Ift122
0	Snx30	0	Kif5c	0	Shroom2			0	Ptchd4	3,40E-108	Specc1	2,70E-102	Slc22a23	0	Tspan33	3,30E-276	Immp2l	1,30E-126	Il1rapl1	1,27E-17	Serpine2
0	Pard3	0	Zwint	0	Pitpnm2			0	Herc3	6,85E-108	Pak2	1,49E-98	Myo16	0	Rasgef1a	8,53E-276	Arhgef9	1,43E-126	Dennd2a	2,46E-17	Cc2d2a
0	Cd81	0	Fgf13	0	Sycp3			0	Stmn2	2,01E-101	Nipbl	1,73E-98	Nf1	0	Marchf4	2,28E-274	Sntb1	2,11E-126	Nmnat2	2,71E-17	Mapk10
0	Nfib	0	Rbms1	0	Dnaaf9			0	Dlgap3	1,36E-98	Rapgef1	2,08E-97	Meis2	0	Rab27b	2,36E-274	Maco1	5,37E-126	Syn3	4,08E-17	Dhx40
0	Tmem117	0	Ndrg4	0	Pnisr			0	Galnt14	3,56E-98	Aftph	1,22E-96	Setbp1	0	Wdr17	7,43E-274	Patj	1,23E-125	Slc1a1	4,66E-17	Ccnd3
0	Jakmip3	0	Plppr1	0	Ank2			0	Car11	8,77E-97	Tbc1d14	1,96E-96	Elavl4	0	Cadps2	4,46E-273	Mmp16	8,22E-125	Trim9	1,22E-16	Ogt
0	Galnt7	0	Rbfox2	3,26E-304	Prxl2a			0	Nhsl2	6,14E-96	Rassf2	1,32E-95	Dab1	0	Tmem91	8,42E-272	Mgat4c	3,96E-124	Prkcq	1,24E-16	Nrbp2
0	Itsn2	0	Pld5	8,33E-304	Kmt2c			0	Tafa1	1,90E-95	Plxna4	1,51E-93	Tmem163	0	Klhl3	1,72E-271	Napb	8,64E-124	Cit	5,73E-16	Crim1
0	Kcnq3	0	Golm2	7,94E-303	Vav3			0	Ntng1	2,54E-95	Stx7	1,82E-93	Arhgap35	0	Bcl11b	2,26E-270	Smyd3	3,13E-123	Kcnh7	1,31E-15	Ankub1
0	Clasp2	0	Tmem130	1,68E-300	Csrp1			0	Tnrc6c	2,15E-94	Gna12	3,89E-94	Creb5	0	Arhgef3	5,65E-270	Pitpnm3	1,54E-122	Rhbdl3	1,58E-15	Tead1
0	Trappc10	0	Ptpn5	3,35E-300	Spacdr			0	Gprasp1	7,94E-92	Tpd52	1,22E-93	Zfp521	0	Dlg2	1,33E-269	Kcnh8	1,59E-122	Nptn	1,61E-15	Dner
0	Itch	0	Ttc19	2,94E-299	Adcy8			0	Disp2	1,39E-89	Irf2	3,24E-92	D630045J12Rik	0	D130043K22Rik	4,40E-269	Spock3	4,36E-121	Slc24a5	1,92E-15	Fam184a
0	Clasrp	0	Cdh13	9,94E-296	Snrk			0	Gabrb2	3,34E-89	Tab2	8,24E-92	Atp6v0e	0	Gpr101	2,13E-267	Nptn	4,80E-121	Dpp6	3,82E-16	Adamtsl1
0	Btbd8	0	Abtb3	2,89E-293	Cpeb4			0	Dtnb	1,31E-88	St3gal5	4,86E-91	Macrod1	0	Prkar2b	1,33E-266	Gmcl1	1,11E-120	P3h2	7,09E-15	Itpr1
0	Kcna6	0	Slc2a13	1,32E-291	Shc3			0	Necab1	6,04E-88	Hivep3	1,34E-90	Xkr4	0	Gm45844	8,62E-266	Ccdc57	3,15E-120	Snap91	7,89E-14	Spata6l
0	Sik3	0	Prickle1	1,37E-291	Mfhas1			0	Atp2a2	1,48E-88	Xiap	3,40E-91	Zfp827	0	Hoxb3	3,34E-265	Usp3	3,48E-120	Anks1b	5,63E-13	Cobll1
0	Eps15	0	Epb41l3	5,86E-291	Flrt1			0	Sgcd	2,01E-87	Erp29	1,11E-88	Slc22a17	0	Sfmbt2	2,04E-264	Chst11	7,05E-120	Ablim3	7,34E-13	Bclaf1
0	Ncam1	0	Syt4	1,41E-286	Asap2			0	Arhgef9	1,27E-83	Snx24	4,32E-87	1700025G04Rik	0	Vstm2a	2,40E-262	Dok5	1,11E-119	Adgrl2	1,09E-12	Trappc8
0	Ppp2r5a	0	Setbp1	1,17E-282	Tjp1			0	Kcnc2	2,20E-83	Dpy19l4	1,96E-83	Cadps	0	Ap1s2	4,11E-262	Fyn	2,62E-119	Abi2	1,20E-12	Clstn2
0	Prkcz	0	Pcnx2	3,18E-282	Gria1			0	Plppr4	4,87E-83	Rhoq	3,14E-83	Akap13	0	Grid2	6,81E-262	Fgf14	3,33E-119	Plcxd3	2,82E-13	Esrrg
0	Ssh2	0	Gabrg2	6,74E-282	Tspan9			0	Phf24	5,58E-83	Arhgef1	6,74E-83	Fam222b	0	Zkscan16	2,11E-262	Mark1	1,15E-118	Cpe	3,90E-12	Cmss1
0	Lgi3	0	Apba2	5,55E-280	Grid2			0	Osbpl10	6,48E-83	Cmip	9,32E-83	Rims2	0	Dkk3	2,20E-261	Nalcn	1,24E-117	Rgs17	4,85E-12	Cep112
0	Ube2e2	0	Hspa4l	9,88E-280	Ivd			0	Nrg2	4,29E-81	Agps	1,99E-79	Ppp1r9a	0	Skor2	7,51E-261	Osbpl10	4,92E-117	Grk3	6,09E-12	Rasa2
0	Marchf8	0	Patj	1,79E-271	Atp6v0e			0	Kcnt1	7,31E-80	Ddx5	2,53E-78	Cdh6	0	Spink10	1,16E-259	Gabrb1	5,01E-117	Cadm2	1,10E-12	Plekha5
0	Slc25a27	0	Rtn3	9,22E-269	Rabep1			0	Hoxb3	7,38E-80	Foxp1	4,71E-77	Nlk	0	Ulk4	5,53E-257	Rims3	6,65E-117	Gpr45	1,78E-11	Nck2
0	Gng12	0	Rph3a	1,41E-264	P4ha1			0	Zfp804b	1,31E-76	Rps6ka3	3,33E-76	Diaph2	0	Radil	6,73E-253	Tmx4	7,00E-117	St7	2,58E-13	Kctd1
0	Pcyt2	0	St7	1,87E-260	Auts2			0	Fam184b	1,40E-76	Pacs1	7,59E-76	Pcsk1n	0	Glce	4,18E-252	Frrs1l	9,76E-117	Grip1	2,81E-11	Fhit
0	Elovl5	0	Tmem59l	7,72E-258	Cyfip1			0	Cfap54	2,78E-76	Btbd9	4,39E-74	Elovl6	0	Gna14	1,39E-251	Hecw1	1,05E-115	Kcnb1	7,67E-11	Slc1a3
0	Wdr20	0	Pacs1	2,11E-255	Cadm2			0	Nexmif	1,01E-75	Ddi2	1,87E-72	Hsd17b12	0	Trpc3	2,75E-251	Rims1	2,71E-115	Hcn1	1,12E-10	Ckb
0	Rab40c	0	A830018L16Rik	4,00E-254	Negr1			0	Gprasp2	2,91E-74	Gtdc1	6,30E-71	Dner	0	Pbx4	8,39E-251	Lrrtm4	5,82E-114	Pacs1	1,53E-10	Nhsl1
0	Nfia	0	Nipal2	4,85E-254	Folh1			0	Kcnq2	1,00E-73	Wsb1	8,81E-72	Sgk1	0	Nrsn2	2,02E-250	Ccser1	1,67E-114	Csmd1	2,50E-10	Fat1
0	Elf2	0	Clip1	1,23E-252	Dclk1			0	Rgs7bp	2,90E-74	Klf12	8,07E-70	Fndc3b	0	Nrep	5,08E-250	Basp1	3,56E-113	Plekha6	2,80E-10	Ptprm
0	Kcnab1	0	Jakmip2	1,67E-252	Rab30			0	Nell2	6,00E-73	Tacc1	1,58E-68	Rasa2	0	Ctxnd1	6,03E-249	Cers4	8,49E-114	Rab40b	7,63E-10	Nfib
0	Lrrc8d	0	Dab1	2,25E-247	Abhd6			0	Pgrmc1	8,17E-73	Fam172a	2,28E-68	Rgs7	0	Sv2b	8,16E-249	Pced1b	2,20E-112	Galnt17	8,38E-10	Hspa4
0	Spock3	0	Rnf150	4,89E-244	Lifr			0	Sfmbt2	1,45E-72	Susd6	2,30E-68	Phyhipl	0	Ar	2,24E-246	Stk32a	6,42E-112	Sergef	8,39E-10	Bcl2
0	Kat2b	0	Dmxl2	1,40E-244	Washc2			0	Trim37	3,09E-72	Ptpre	5,81E-68	Pkia	0	Csmd3	2,89E-246	Cdk17	8,76E-112	Kcnc1	1,51E-09	Tango6
0	Ppp1r21	0	Hmgcll1	1,86E-242	Nfyc			0	Stxbp1	8,00E-72	Atp2b1	5,93E-66	Selenof	0	Fndc1	2,67E-245	Pacs1	1,02E-111	Pnck	2,56E-09	Clybl
0	Cpeb2	0	Camk2d	1,20E-241	Astn1			0	Epb41	1,83E-71	Parp8	5,95E-66	Epha5	0	Baiap2	4,56E-245	Dtnb	2,04E-111	Rps6ka2	4,72E-09	Sdccag8
0	Abl1	0	Pfkp	8,18E-241	Arap2			0	Cyfip2	1,21E-70	Arl15	6,18E-65	Cadm4	0	Cadm2	5,46E-245	Fgf12	2,38E-111	Dpysl5	6,05E-09	Nxpe4
0	Fam13c	0	Herc3	4,63E-239	Gtf2ird1			0	Jazf1	1,78E-70	Usp8	3,12E-64	Shisa9	0	Rgs9	1,71E-244	Scg5	3,30E-110	Nol4	8,13E-09	Thap3
0	Tmod2	0	Kcnq1	5,37E-238	Tcf4			0	Camk2b	2,27E-70	Smg1	3,86E-64	Gab2	0	Esr1	2,19E-243	Dync2h1	7,11E-110	Fgf12	9,76E-09	Katnip
0	Map4k5	0	Grm1	1,29E-235	Galnt18			0	Sncaip	1,30E-69	Fkbp15	4,04E-64	Sgms1	0	Wipf3	2,85E-242	Cfap36	1,60E-109	Sh3pxd2a	4,49E-07	Phf21a
0	Kcna1	0	Ankrd24	9,06E-235	Pcdh10			0	Dennd1b	7,71E-69	Itm2b	1,41E-63	Kcnk10	1,81E-304	Fstl4	6,40E-242	Trp53bp1	1,81E-109	Chd3	5,01E-07	Etfa
0	Atg4c	0	Smyd3	9,26E-228	Zfp423			0	Syt14	3,44E-67	Fhit	5,29E-64	Grik1	2,95E-303	Upp2	1,02E-240	Dnah7b	3,22E-109	Gpr149	5,07E-07	Sparcl1
0	Ift43	0	Adam22	9,89E-228	Bmpr1a			0	Ryr3	4,54E-67	Nfia	8,72E-64	Lmtk2	6,41E-301	Rab40b	1,84E-240	Ptpre	1,60E-108	Cacna1a	6,14E-07	Arl13b
0	Atp1b3	0	Anks1b	2,87E-226	Dock1			0	Rnf157	7,48E-67	Npc2	4,66E-62	Tspan7	1,54E-300	Kcnh1	3,57E-238	Ank1	5,97E-108	Cntn6	3,92E-06	Myo1e
0	Actn4	0	Lin7a	5,54E-226	Ugp2			0	Cntn5	8,95E-68	Vgll4	5,24E-62	Hnrnpr	6,51E-301	Svop	2,43E-237	Ddx5	1,05E-107	Pcbp3	5,54E-06	Tgfbr3
0	Cdh2	0	Rgs6	7,26E-226	Ubr5			0	Stxbp5	6,91E-66	Mtus1	1,81E-62	Nek7	1,64E-300	Pnck	2,34E-236	Cntn3	1,84E-107	Plppr4	6,40E-07	Npas3
0	Nipa1	0	Slc9a7	4,54E-225	Arrb1			0	Sorl1	7,49E-65	Sfmbt1	5,22E-60	Aff2	4,15E-299	Fat4	2,93E-234	Clstn1	1,87E-107	Cnnm1	2,33E-05	Akap13
0	Ikzf2	0	Lrch1	1,02E-217	Atp2a2			0	Tspan13	8,60E-65	Rab14	3,53E-59	Dynlt2a2	8,86E-297	Lmtk3	4,59E-234	Grik5	2,37E-108	Chn1	9,56E-05	St6gal1
0	Cdc42se2	0	Raph1	2,33E-215	Ddx5			0	Sipa1l1	1,21E-65	Pik3r1	4,09E-59	Golim4	7,17E-298	Pacs1	4,95E-234	Sidt1	3,87E-107	Pde4a	9,63E-05	Chchd6
0	E130308A19Rik	0	Prune2	6,97E-213	Tulp3			0	Nipal2	2,49E-64	Map4k4	6,50E-59	Gucy1a2	8,22E-296	Kcnj6	1,04E-233	Trim46	7,34E-107	Tmem59l	2,15E-04	Laptm4a
0	Aig1	0	Pid1	2,61E-211	Tle4			0	Dzank1	2,49E-64	Tet3	5,27E-58	Dlgap4	3,05E-295	Herc3	8,89E-233	Aak1	2,16E-106	Hoxb3	3,15E-04	Ppm1e
0	Gpd2	0	Tusc3	3,55E-211	Jak1			0	Man1a2	3,21E-62	Bach2	2,10E-57	Rgs7bp	1,19E-293	Nedd4l	3,55E-234	Lrp12	1,23E-105	Etl4	4,19E-04	Kiz
0	Scamp5	0	Serinc1	7,42E-209	Cbx5			0	Ttc7b	3,58E-61	Pitpna	2,27E-57	Exoc4	3,84E-293	Adgra1	5,69E-232	Adcy1	1,35E-105	Eml6	6,87E-04	Crtc3
0	Snx1	0	Scg2	7,79E-207	Mapk10			0	Vps13a	1,70E-59	Son	2,57E-57	Rapgef1	6,05E-292	Sgsm1	5,97E-232	Igsf8	4,51E-105	Klhdc10	1,15E-03	Gfod2
0	Psd3	0	Thsd7b	2,49E-205	Zfhx4			0	Dnm1	2,30E-59	Pum2	3,59E-57	Rtl4	2,34E-291	Dbn1	1,24E-231	Phlpp2	4,98E-105	Apba2	1,64E-03	Pde4d
0	Cdk5rap2	0	Add2	1,16E-203	Gpcpd1			0	Caln1	2,96E-59	Sppl3	2,35E-56	Mapk10	1,11E-290	Nav2	1,74E-230	Ccdc39	7,38E-105	Gabbr2	1,93E-03	Rbm39
0	Skap2	0	Ncoa7	1,13E-201	Cdh19			0	Gsg1l	3,48E-59	Comt	3,26E-56	Raph1	6,19E-290	Resp18	3,81E-232	Ulk4	1,46E-104	Arhgap20	2,48E-04	Dok6
0	Zfp280c	0	Dclk2	1,91E-201	Tspan7			0	Cdh22	4,13E-59	Tbc1d5	9,57E-56	Pcgf5	1,03E-288	Epha5	7,47E-230	Kmt2a	8,80E-104	Magi3	3,02E-03	Zdhhc1
0	Tspan9	0	Arfgef3	7,54E-197	Phf21a			0	Erc1	5,37E-58	Fbrsl1	1,18E-55	Cilk1	1,32E-288	Gria1	4,06E-228	Macroh2a1	1,28E-102	Elapor1	4,96E-03	Flvcr1
0	Tbcd	0	Eml5	6,87E-191	Kcnn2			0	Stac	7,24E-56	Sema4d	1,36E-55	Camsap2	6,01E-287	Cdh18	6,12E-228	Ptprn	1,70E-102	Eml5	5,82E-03	Nedd4l
0	Jak2	0	Gnal	8,74E-190	Xpr1			0	Slc7a14	4,81E-54	Tbl1xr1	1,77E-55	Grk5	4,11E-286	Cxxc4	5,98E-227	Dok6	2,04E-102	Ssbp4	1,34E-02	Zfp423
0	Strn	0	Fut9	1,45E-188	Chn1			0	Cdk17	1,03E-53	Snx2	4,53E-55	Lamc1	1,92E-284	Stmn3	8,14E-228	Camk1d	5,06E-102	Nell2	1,44E-02	Fgd4
0	Wls	0	Pi4ka	1,89E-187	Sema6d			0	Nmu	7,20E-50	Anks1	3,28E-54	Cd63	2,76E-283	Syt14	1,20E-226	Usp12	2,01E-101	Gaa	9,09E-02	Sh3rf3
0	Atp8a1	0	Tafa2	9,28E-187	Asph			0	Sptbn4	1,00E-49	Nrp1	1,11E-53	Jmjd1c	1,83E-282	Rgl1	6,56E-226	Shisa6	5,01E-101	Tiam1	1,11E-01	Upf3b
0	Endod1	0	Grb10	2,14E-186	Rfx3			0	Dlg2	1,12E-49	Plekhm3	8,63E-52	Itgb8	3,19E-282	Sema6d	1,08E-226	Kcnk10	1,09E-100	Dync2h1	2,19E-01	Foxp1
0	Nr3c1	0	Magi3	7,49E-186	Zfp608			0	Maf	7,72E-49	Fam117b	1,83E-51	Tnpo1	3,45E-282	Sclt1	2,19E-225	Kcnb1	1,28E-100	Prodh	2,28E-01	Dnajc6
0	Mapre2	0	Dach1	2,24E-181	Crim1			0	Vav3	1,73E-48	Smyd3	2,68E-51	Top2b	3,41E-281	Cacna1a	2,89E-225	Pianp	1,90E-100	Marchf1	5,84E-01	Xpo1
0	Scarb2	0	Asap1	3,92E-178	Flrt2			0	Rims3	3,35E-48	Lyst	6,40E-51	Asap1	3,75E-281	Aff3	4,36E-225	Nova2	3,05E-100	Lnx1	7,51E-01	Tmsb4x
0	Tspan5	0	Ndrg3	1,71E-177	Itgav			0	Elfn1	2,75E-47	Zeb1	1,08E-51	Cttnbp2	4,88E-281	Plxna4	6,18E-225	Fam169a	1,61E-99	Npdc1	1,06E+00	Rbms1
0	Npat	0	Ywhag	8,25E-172	Ahcyl2			0	Wnk2	7,47E-46	Fbxl17	2,16E-50	Lrp6	5,90E-281	Gtdc1	4,06E-222	Smarca2	1,62E-99	Rbms1	1,50E+00	Csrnp3
0	Hip1	0	Adarb1	6,80E-171	Psap			0	Rcn2	1,77E-45	Med13l	2,37E-50	Lcorl	5,15E-280	Kcnb2	8,14E-222	Dcaf7	4,13E-99	Bmerb1	2,21E+00	Prune2
0	Dync1li2	0	Plcb4	1,25E-170	Itm2c			0	Tcaf1	2,56E-45	Pias1	2,49E-50	Chd9	8,36E-281	Pclo	4,80E-221	Map2	2,27E-98	Syt14	2,32E+00	Elmod1
0	Dpysl2	0	Ralgapa2	3,18E-169	Enah			0	Rimbp2	1,86E-44	Zup1	5,22E-50	Soga1	1,90E-278	Sergef	6,53E-221	Bcr	7,30E-98	Lyst	5,71E+00	Cd9
0	Thra	0	Cdh4	9,98E-169	Sgip1			0	Matk	2,09E-45	Ulk2	6,66E-50	Mpzl1	7,44E-277	Grina	4,37E-219	Gabrg2	1,03E-97	Pced1b	6,85E+00	Ints6l
0	Sema6a	0	Frmd3	3,09E-168	Slc38a1			0	St7	3,74E-44	Ddx6	8,36E-50	Rabep1	9,16E-277	P2ry14	9,78E-218	Ablim3	1,91E-97	Syp	1,01E+01	Armc9
0	Kdm6a	0	Abca5	1,07E-167	Il1rapl1			0	Abca5	3,38E-43	Tnrc18	1,79E-49	Tenm1	1,13E-274	Cmip	4,85E-217	Tmem131l	2,17E-97	Kirrel3	1,42E+00	Eif5
0	Sh3kbp1	0	Bmerb1	2,07E-166	Fgf1			0	Slit1	4,50E-43	Kcnk13	6,40E-49	Nell2	1,38E-274	Dnajc6	1,88E-216	Adamts17	8,46E-97	Ap2a2	1,58E+01	Hycc1
0	Naaladl2	0	Mast2	8,60E-164	Hnrnpa2b1			0	Zfpm2	6,28E-42	Sf3b1	3,86E-48	Wasf1	1,45E-274	Atp2b3	2,95E-215	Gfod1	1,73E-96	Reep1	1,78E+01	Hnrnpa2b1
0	Ptpn11	0	Sfxn5	2,64E-163	Sertad2			0	Tmem132c	2,08E-41	Sh3glb1	2,20E-47	Ncam1	3,45E-274	Ttc28	8,00E-215	Fam184a	4,44E-96	Dync1i2	4,02E+01	Fgfr1
0	Tmed10	0	Slc35f3	2,66E-161	Crlf3			0	Sez6l	4,67E-40	Cnot2	5,52E-46	Lpp	7,80E-274	Ephb2	1,30E-214	Dkk3	5,96E-96	Alms1	4,20E+00	Ralgps2
0	Slk	0	Tmem108	4,12E-157	Vps13d			0	Plpp4	4,50E-40	Senp2	4,52E-45	Tafa5	1,48E-273	Rims3	1,73E-214	Jph4	1,52E-95	Brinp1	1,02E+02	Togaram1
0	Acap2	0	Trim9	1,06E-153	Ptprj			0	Gabra4	4,66E-39	Arid1b	5,53E-45	Reep1	1,78E-273	Tmx4	5,83E-212	2210408I21Rik	2,06E-96	Pcsk1	1,44E+02	Robo2
0	Elavl3	0	Ssbp2	2,55E-153	Prr16			0	Cacna2d2	7,00E-39	Wdfy2	2,00E-44	Itm2c	2,99E-272	Fam184b	1,98E-211	Chga	2,07E-95	Gng2	2,19E+02	Psap
0	Fsd1l	0	Svop	1,79E-152	Fndc3b			0	Igsf8	1,58E-39	Osbpl8	2,66E-44	Calr	3,18E-272	Zdbf2	4,28E-211	Pacsin1	3,26E-95	Ttc28	2,23E+02	Eea1
0	Sik2	0	Rhbdl3	3,39E-152	Osbpl9			0	5730522E02Rik	2,42E-38	Srrm2	4,19E-44	Etv6	1,74E-271	Plppr4	1,36E-212	Upp2	3,93E-95	Cbarp	2,42E+00	Meis1
0	Apbb2	0	Scai	1,55E-151	Abl2			0	Cfap36	5,35E-38	Akap10	7,47E-45	Itgb1	1,82E-269	Shank3	2,23E-210	Usp11	5,80E-95	Ankrd27	2,65E+02	Atp2a2
0	Rdx	0	Dock7	6,63E-151	Fyn			0	Drgx	8,22E-37	Fus	1,72E-43	Peli1	7,10E-270	Ncoa7	1,63E-209	Kif5c	1,81E-94	Fnbp1l	5,49E+02	Arhgap5
0	Ralgps1	0	Slc32a1	4,78E-149	Cuedc1			0	Dzip1	1,24E-36	Ubac2	2,07E-43	Phf21a	8,25E-269	Satb1	2,48E-208	Chd5	8,04E-94	Grm1	8,99E+01	Nfix
0	Slc22a23	0	Sobp	2,93E-146	Tmtc2			0	Zcchc18	4,83E-36	Ppp1r12a	3,66E-43	Med12l	2,35E-268	C2cd5	9,92E-208	Shank3	1,40E-93	Galnt14	1,22E+03	Emsy
0	Slc8a1	0	Gprasp1	7,25E-145	Garem1			0	Maco1	8,10E-36	Kdm3b	3,82E-44	Cdh10	3,12E-268	Ndfip1	1,64E-205	Kazn	5,82E-93	Tmx4	2,18E+02	Arglu1
0	Ccdc50	0	Lrrfip1	9,78E-144	Chchd3			0	Dmxl2	9,75E-35	Asah1	4,57E-43	Ncoa1	6,50E-268	Itm2c	1,73E-205	Tnrc6c	1,30E-92	Dnajc6	2,74E+03	Upp2
0	Zfp532	0	Zfyve9	2,58E-142	Sntb2			0	Plch2	2,81E-35	Vps54	7,90E-43	Setd5	1,39E-267	Frmd4a	2,00E-205	Hivep3	1,39E-92	Ntrk2	3,20E+03	Rgl1
0	Specc1	0	Disp2	5,21E-142	Megf10			0	Grik5	2,82E-34	Nr3c1	2,22E-42	Clip2	1,81E-268	Greb1l	2,81E-204	H13	4,59E-92	Gria2	3,86E+02	Trip4
0	Atrn	0	Atp2b3	7,83E-142	Fgd4			0	Fam81a	3,92E-34	Phf21a	6,08E-42	Hnrnpa2b1	2,16E-267	Mrtfb	9,76E-204	Bmerb1	4,62E-92	Asic2	4,91E+03	Anapc1
0	Adam10	0	Dzip3	6,99E-141	Agmo			0	Rnf180	7,78E-34	Phactr2	3,27E-41	Reep5	5,33E-266	Ttll11	2,44E-203	Man1a	6,22E-92	Nrcam	6,44E+03	Phip
0	Rab10	0	Gls	9,72E-141	Ptpn4			0	Nap1l1	9,27E-34	Washc4	2,18E-40	Astn1	5,58E-266	Dync1i2	4,74E-203	Agbl4	2,23E-91	Pcdh19	8,70E+03	Nek1
0	Ank2	0	Pam	5,48E-140	Cdk5rap2			0	D630045J12Rik	1,08E-32	Wdr26	2,68E-40	Rsu1	9,30E-265	Abi2	5,34E-202	Grin1	2,34E-92	Trio	9,87E+03	Tasp1
0	Arid4b	0	Ddx24	1,27E-137	Myrip			0	Mctp2	1,78E-30	Sipa1l1	4,72E-40	Pdzrn4	1,97E-264	Rerg	2,51E-201	Srsf7	3,05E-91	Snap25	1,03E+03	Phtf1
0	Rnf130	0	Erc1	3,27E-136	Fhit			0	Tmtc1	3,11E-31	Ap3b1	5,06E-40	Phka1	1,70E-263	Ablim3	2,59E-201	Hook1	3,37E-91	Myef2	1,44E+04	Cfap36
0	Otud7a	0	Ttll11	4,49E-135	Pcx			0	Ranbp17	1,77E-25	Rap1a	1,55E-39	Agfg1	2,96E-263	Nectin3	1,06E-200	Septin6	6,58E-91	Tmem63c	1,48E+04	Pdcd4
0	Acaca	0	Tmtc1	3,21E-133	Astn2			0	Ttc8	2,71E-25	Dnm2	3,01E-39	Rspry1	1,15E-262	Scaper	6,97E-200	Pdcd4	6,63E-91	Ophn1	1,74E+03	Bbs9
0	Bcas3	0	Kcnq2	1,74E-131	Ogt			0	Syn1	2,40E-24	Itgb1	3,34E-39	Abhd12	1,63E-262	Med12l	1,53E-199	Dach1	7,15E-91	Igf2r	2,59E+04	Hspa4l
0	Lrrtm3	0	Gsdme	1,36E-128	Apba2			0	Thsd7b	3,80E-24	Fam120b	5,98E-39	Lrch3	6,20E-262	Dock7	1,71E-199	H3f3a	9,54E-91	Plppr3	2,61E+04	Ssbp2
0	Ptpra	0	Myh10	5,37E-126	Limk2			0	Add2	1,63E-23	Eif4g3	6,69E-39	Pde10a	2,21E-262	Kif5c	3,04E-198	Dock7	5,92E-90	Dlgap3	4,03E+04	Ckap5
0	Rasal2	0	Dennd5b	1,25E-124	Mtmr10			0	Mical2	8,48E-23	Tle4	3,16E-38	Cracd	4,98E-261	Sorcs2	7,77E-197	Bzw2	6,84E-90	Kctd4	4,44E+04	Zfp521
0	Pakap	0	Abr	6,15E-121	Nfix			0	Prkg2	2,56E-22	Ppig	1,58E-37	Canx	1,99E-260	Chgb	7,36E-196	Mdga2	4,20E-89	Map1b	5,39E+04	Cald1
0	Pafah1b1	0	Zfp398	7,70E-121	Prex1			0	Adgrl1	3,26E-22	Ppp1r9a	3,15E-38	Samd12	2,53E-260	Cdh22	1,34E-195	Rit2	5,86E-89	Csmd3	6,63E+04	Fam13a
0	Ccdc88a	0	Trank1	1,34E-120	Sorl1			0	Pcsk1	4,06E-22	Lpp	1,25E-36	Xpr1	4,20E-260	Kifap3	1,49E-195	Srgap2	9,79E-89	Grik5	8,12E+04	Chst11
0	Rere	0	Tsc22d1	1,76E-117	Kcnma1			0	Uggt2	1,34E-21	Ash1l	3,44E-36	Ttc28	1,09E-259	Kcnn3	4,55E-195	Zcchc18	1,47E-88	Dbn1	8,37E+03	Sncaip
0	Prkn	0	Slc4a3	1,04E-116	Nr1d2			0	Map6	1,72E-21	Chd2	8,29E-35	Enah	2,15E-259	Arhgap44	2,92E-194	Rbfox2	1,86E-88	Dnm1	9,93E+04	Zc3h6
0	Dst	0	Clasp1	1,06E-116	Robo1			0	Acvr2a	9,40E-21	Ogdh	2,52E-34	Elavl1	2,70E-259	Cplane1	2,66E-193	Ppp3ca	7,77E-88	Ptprn2	1,12E+05	Itm2b
1,25E-303	Prkacb	0	Hoxd3	3,55E-113	Vwa8			0	Shc3	2,29E-20	Acap2	4,35E-34	Entrep2	3,83E-259	Gprin3	1,13E-192	Nipal2	1,86E-87	Dok6	1,36E+05	Mxi1
1,90E-299	Tasor	0	Plcl2	1,38E-112	Rb1			0	Plekha6	7,25E-20	Slc24a3	6,59E-33	Crlf3	2,55E-258	Prkca	1,79E-192	Nap1l1	6,66E-87	Rbfox2	2,49E+05	Nr1d2
3,18E-287	Acss2	0	Cnksr2	2,97E-112	Alcam			0	Plppr5	2,84E-19	Ep300	2,34E-32	Ankrd28	2,95E-258	Ctnna2	1,89E-192	Lmtk3	8,70E-88	Syt9	4,48E+05	Ptma
1,73E-277	Mta3	0	Robo1	5,14E-112	Meis1			0	Chn1	4,63E-19	Ppp3ca	9,71E-32	Peli2	3,48E-258	Slc9a7	2,91E-191	Hnrnpr	2,30E-86	Ralgapa2	5,83E+05	Lztfl1
6,22E-275	Arhgap39	0	Ly6h	3,23E-111	Ocrl			0	Syt5	6,22E-21	Lamp2	2,38E-31	Apba2	5,03E-258	Prkar1b	1,45E-190	Carmil1	2,49E-87	Slc22a17	5,99E+05	Ercc6l2
1,43E-269	Slc6a6	0	Kcnmb2	6,95E-109	Arhgap21			0	Igsf21	2,39E-18	Celf1	2,87E-32	Map4k4	1,35E-257	Atp2b1	2,69E-191	Add2	2,72E-86	Cntn4	3,90E+06	Cpq
2,99E-269	Atf7ip	0	Cracd	1,31E-107	Kidins220			0	Flrt2	8,54E-18	Mycbp2	1,49E-31	Nckap1	2,66E-257	Gnal	9,64E-190	Tsc22d1	2,93E-86	Scamp1	4,49E+06	Wwc2
7,38E-265	Zfand6	0	Abat	1,97E-107	Ccdc85a			0	Gap43	1,18E-18	Tmcc3	3,59E-29	Eif4g3	1,26E-256	Trio	1,01E-190	Phtf2	6,82E-86	Hook1	5,24E+06	Apbb2
2,95E-263	Acot7	0	Pkd1	1,00E-105	Gprc5b			0	Slc9a7	1,32E-17	Kat6a	4,73E-29	Chpt1	9,44E-256	Atp6v0c	8,40E-189	Abi2	1,15E-85	Cers4	5,38E+06	Sdc2
7,77E-251	Hook3	0	Fkbp2	7,04E-104	Dennd2a			0	Fzd3	2,17E-17	9930021J03Rik	2,83E-28	Fhit	1,14E-255	Atp8a2	1,02E-188	Tmem63c	2,85E-85	Cnksr2	8,84E+06	Rb1
1,75E-248	Prkca	0	Cadm3	9,32E-104	Mtch2			0	Chst1	2,50E-17	Myo9b	7,51E-28	Jazf1	2,39E-255	Stau2	4,52E-188	Thsd4	8,11E-85	Neto2	8,95E+06	Hnrnpll
1,64E-247	Metap1d	0	Sv2a	1,10E-102	Add3			0	Mark1	3,94E-17	Med12l	9,28E-28	Bach2	1,71E-254	Cfap36	1,22E-187	Cdh13	1,86E-85	Ccdc57	1,10E+06	Slc38a6
2,43E-245	Gkap1	0	Mcf2l	6,70E-102	Dock5			0	Clstn3	5,13E-17	Usp47	3,64E-26	Os9	4,02E-254	Cers4	1,68E-187	Car11	5,45E-84	Galnt16	2,57E+07	Vti1a
4,24E-230	Itm2b	0	Fam13a	2,06E-99	Wsb1			0	Pcnx2	6,78E-17	Ankfy1	1,16E-25	Ano3	2,49E-253	Faim2	2,71E-187	Cds2	5,49E-84	Hs6st2	2,85E+07	Mllt3
3,86E-229	Usp25	0	Kifc2	4,09E-97	Tet2			0	Rap1gap2	1,45E-16	Smurf2	5,12E-24	Cux2	3,48E-252	Tcaf1	1,27E-186	Mrtfb	5,80E-84	Sybu	2,89E+07	Cnksr2
3,43E-221	Dnaaf9	0	Atp5o	9,50E-96	Nxpe4			0	Cenpv	2,70E-16	Dst	7,50E-24	Gmds	2,62E-253	Jazf1	1,79E-185	Dzip1	8,38E-84	Cdh6	3,26E+07	Grik4
2,62E-219	Emc10	0	Adar	6,33E-93	Camk2d			0	Dbn1	4,25E-16	Ttc17	1,01E-22	Ranbp9	2,31E-250	ENSMUSG00000121513	1,05E-184	Grb10	1,38E-83	Cd47	5,32E+07	Brinp1
2,76E-218	Wdfy2	0	Atp6v0b	1,18E-89	Tnrc6b			0	Cx3cl1	8,24E-16	Crebbp	1,19E-22	Ikzf2	2,93E-250	Snap91	2,18E-184	Atrnl1	5,20E-83	Faim2	6,16E+07	Tsc22d1
1,14E-211	Atl3	0	Eml6	2,60E-89	Gria4			0	Tpm1	3,27E-15	Adam10	1,94E-22	Dip2c	1,05E-249	Kcnb1	2,99E-184	Tmem65	5,44E-83	Calm2	1,32E+08	Phactr4
1,80E-209	Dhdds	0	Rap1gap2	6,32E-89	Map2			0	Hook1	9,48E-15	Ccnl1	3,38E-22	Ralgps2	4,77E-249	Ssbp4	3,29E-184	Sh3gl3	7,10E-83	Clstn1	1,68E+08	Smyd3
1,57E-203	Zfyve1	0	Mblac2	7,37E-89	Grina			0	Snca	2,14E-15	Wdfy3	1,24E-21	Pld1	2,40E-248	Cntn6	1,02E-181	Rfx7	9,33E-83	Zkscan16	2,12E+08	Rapgef2
5,26E-202	Zcchc7	0	Uggt2	8,12E-87	Plcb4			0	Lrrc3b	2,27E-15	Pten	2,21E-20	Ccser2	3,70E-248	Gprasp1	2,82E-181	Katnip	1,65E-82	Baiap2	2,57E+08	Cdk5rap2
1,34E-197	Rasa3	0	Lrfn2	1,35E-85	Nfat5			0	Chrm2	2,37E-14	Stag1	3,94E-20	Syt16	6,87E-248	Lpin2	4,28E-181	Cd47	1,94E-82	Nexmif	2,88E+08	Ikzf2
3,92E-183	Xpo6	0	Sdk1	2,99E-84	Spred1			0	Shank1	6,31E-14	Mia2	4,39E-20	Sncaip	1,12E-247	Kirrel	1,41E-180	Acvr2a	2,39E-82	Dlg4	3,33E+08	Cuedc1
2,67E-182	Add3	0	Nr3c2	3,45E-85	Tspan3			0	Cpne4	6,65E-16	Scmh1	1,05E-18	Lims1	1,18E-247	Galnt16	4,27E-180	Faim2	2,50E-82	Ddah1	3,38E+08	Kcnd3
4,27E-183	Cdkl5	0	Dock3	8,66E-82	Atp5a1			0	A830018L16Rik	1,48E-13	Atf6	1,09E-18	Zmym4	1,10E-246	Ptpn5	1,13E-179	Ube3a	1,31E-81	Nova2	3,86E+08	Son
1,00E-170	Luc7l2	0	Dip2c	1,33E-81	Irf2			0	Lingo1	3,02E-12	Ubl3	1,24E-18	Cdh11	2,01E-246	Gpr158	2,57E-179	Olfm1	1,42E-81	Cplane1	4,00E+07	Appl2
3,53E-171	Ints6	0	Nr6a1	1,49E-81	Tcf25			0	Slc7a8	3,37E-12	Creb1	2,52E-18	Susd4	2,35E-246	Dlg4	3,35E-178	Slc9a7	3,34E-81	Rnf112	4,20E+06	Usp24
6,85E-169	Fam171b	0	Syndig1	2,50E-80	Sycp2			0	Vwc2l	4,02E-12	Mrtfa	7,16E-18	Tmbim6	3,36E-246	St6gal2	7,56E-178	Dzank1	3,81E-81	Lrrc3b	4,33E+07	Ccser1
6,93E-169	Dis3l2	0	Adgrl2	7,35E-80	Ehbp1			0	Bicdl1	4,27E-12	Arid4a	2,25E-18	Ldlrad3	2,31E-245	Dclk2	3,01E-176	Dbn1	3,85E-81	Abca5	5,23E+07	Ctnna1
2,37E-167	Rspry1	0	Zcchc18	4,08E-79	Galnt1			0	Emb	1,08E-11	Dnmt3a	3,88E-17	Fam135a	5,43E-246	Mgat4a	4,47E-175	Map7d2	6,05E-81	Nrxn2	5,32E+08	Luzp2
1,71E-166	Add1	0	Armc9	3,69E-78	Fam184a			0	Pdgfc	1,16E-11	Hnrnpm	5,48E-17	Dock4	9,02E-245	Apex2	7,85E-175	Lin7a	6,42E-81	Clip4	7,62E+08	Ldb2
3,61E-158	Son	0	Epb41l1	4,91E-75	Ikzf2			0	Cemip	4,86E-11	Traf3	7,29E-17	Ranbp17	9,43E-245	Luzp2	1,02E-173	Slc8a3	7,51E-81	Cspg5	9,33E+08	Trak1
7,55E-157	Gpr137c	0	Flt3	6,19E-75	Gphn			0	Sgsm1	1,64E-10	Rsbn1l	1,00E-16	P4ha1	2,96E-244	Cacna1g	1,35E-173	Wwc1	2,01E-80	Tmem191	3,56E+09	Robo1
1,52E-155	Garre1	0	Slc25a3	1,61E-75	Nr3c1			0	Stt3b	2,52E-10	Cpsf6	1,41E-16	Ppm1l	5,14E-244	Helz	1,38E-173	5730522E02Rik	2,68E-80	Usp11	4,35E+08	Tbc1d19
2,26E-155	Arnt2	0	Acp1	2,12E-74	Ambra1			0	Cacng4	2,52E-10	Fbxw11	4,86E-16	Thoc2l	1,33E-243	Arhgap20	2,81E-173	Nexmif	1,77E-79	Pknox2	7,02E+09	Mgat5
3,35E-148	Apba1	0	Rapgef6	6,86E-74	Tef			0	Syt4	7,87E-10	Mvb12b	5,05E-15	Nr3c1	2,52E-243	Nr3c2	6,36E-173	Rnf180	2,45E-79	Maco1	9,33E+09	Trp53bp1
1,64E-143	Fam120c	0	Ppm1l	2,70E-73	Xpo1			0	Trp53bp1	9,14E-11	Rnf111	8,33E-15	Rnf180	2,81E-243	Plppr5	7,65E-173	Carmil3	2,75E-79	Mok	0.000107895	Gabrb1
4,38E-143	Cyp51	0	Evi5	1,15E-72	Oxct1			0	Fam110b	1,10E-08	Rngtt	9,45E-15	Cbx5	7,13E-243	Fbn1	1,20E-171	Actn1	6,55E-79	Nfib	0.000109685	Ankrd44
5,02E-143	Tfdp2	0	Ahcyl2	3,30E-72	Adgrl1			0	Msra	1,51E-08	Fat3	2,93E-15	Npc1	1,69E-242	Snap25	1,22E-171	Cadm2	2,21E-78	Dtnb	0.000112902	Spata7
6,70E-143	Emc7	0	Kcnc3	2,39E-70	Fermt2			0	Ctnnal1	1,52E-08	Rbm25	1,17E-13	Phf14	4,52E-243	Wnk2	7,34E-172	Fgd4	2,43E-78	Pcdh17	0.00014278	Luzp1
5,92E-139	Hsd17b12	0	Slc6a5	2,24E-69	Nckap1			0	Cers6	2,26E-09	Kpna4	1,41E-14	Tbl1xr1	4,38E-241	Grin2d	8,61E-171	Apex2	2,75E-79	Strbp	0.000153965	Hnrnpr
2,79E-137	Spast	0	Slc38a1	8,81E-68	Wls			0	Cadm3	2,53E-08	Herc4	1,52E-13	Dennd5a	2,11E-240	Nav3	1,35E-169	Mboat7	3,64E-78	Plppr5	0.000159272	Cep164
2,09E-135	Shprh	0	Crtac1	2,49E-68	Lamp2			0	Adarb1	6,65E-08	Asxl1	6,31E-13	Atp1a1	8,21E-240	Plekha6	1,89E-169	Slc22a17	3,69E-78	Msra	0.000172374	Ldlrad4
3,91E-135	Dop1a	0	Pdzd4	3,76E-67	Gramd1b			0	Dtx3	1,86E-07	Copg2	2,47E-12	Rabgap1l	2,95E-239	Pdzrn4	9,31E-169	Plce1	4,29E-78	Slc39a11	0.000203615	Ext1
6,50E-136	Igf1r	0	Gprasp2	6,74E-66	Fut8			0	Cadm2	4,70E-07	Zfp292	1,21E-11	Tmem63b	1,15E-238	Clstn2	9,40E-169	Radil	5,07E-78	Maged1	0.000210792	Pkp4
4,99E-132	Soga3	0	Dcc	1,36E-65	Igsf11			0	Prkcg	4,72E-07	Ube2w	4,52E-11	Pcmtd1	1,46E-238	Epb41l1	2,50E-168	Ankrd12	7,62E-78	Fndc3b	0.000277167	Atp1a1
3,95E-131	Rif1	0	Carmil1	3,84E-60	Nfkb1			0	Igsf3	9,24E-07	Immp2l	7,12E-11	Dennd1a	1,83E-238	Dmxl2	1,34E-167	Gucy1a2	1,37E-77	Arhgap44	0.000406022	Kdm7a
6,88E-129	Mat2a	0	D130043K22Rik	9,03E-59	Klf7			0	Mgat5b	1,05E-06	Bmpr2	8,15E-11	Hs2st1	1,09E-237	Ptprm	4,24E-167	Olfm2	2,45E-77	Agbl4	0.000440145	Itsn1
7,25E-128	Tjp1	0	Atp6ap2	3,61E-58	Nrf1			0	C1qtnf4	1,59E-06	Urgcp	1,33E-11	Sppl3	1,65E-237	Stxbp1	8,27E-167	Kcnb2	7,63E-77	Ppm1e	0.000466086	Sox5
8,31E-123	Pum1	0	Pde4dip	1,42E-57	Hnrnpa3			0	Lnx1	1,89E-06	Baz1b	1,90E-10	P2ry14	1,84E-236	Ptprs	1,07E-166	Setd7	1,16E-76	Car11	0.000679955	Fus
3,55E-119	Ubr2	0	Ndufs4	5,78E-56	Skap2			0	Fnbp1l	2,55E-06	Lrrc8d	6,66E-10	Gng12	1,95E-236	Snph	1,96E-165	Rnf165	4,30E-76	Lmtk3	0.000798761	Adamts6
7,32E-118	Gigyf2	0	Gm1043	1,59E-53	Atraid			0	Svop	4,08E-06	Armh3	1,85E-09	Spcs2	3,28E-236	Cdc7	2,14E-164	Ttc8	1,30E-75	Cep126	0.00104862	Pde7b
1,87E-117	Smc5	0	Prkar1b	1,27E-52	Gab2			0	Gphn	4,51E-06	Arid5b	3,80E-09	Stim2	4,71E-237	Dnm1	4,76E-164	Osbpl8	1,86E-75	Rundc3b	0.00125651	Znrf3
2,28E-117	Rprd2	0	Coro6	2,55E-52	Abtb2			0	Prkaa2	8,32E-08	Nsd1	3,96E-09	Crebbp	1,04E-235	Smarca1	5,26E-165	Fbxl2	2,03E-75	Klhl7	0.00137824	Sclt1
2,38E-117	Efr3b	0	Sorbs1	1,77E-51	Spag9			0	Dlg4	1,06E-06	Crebrf	4,70E-09	Pdia6	3,71E-235	Dgkb	1,93E-163	C2cd5	5,90E-75	Homer2	0.00245661	Anks1
5,86E-115	Oxr1	0	Pcdh17	4,34E-51	Kiz			0	Shank3	1,29E-05	Ino80	7,81E-10	Snap91	6,55E-235	Il1rapl1	2,29E-163	Golgb1	2,68E-74	Alk	0.00289338	Il1rapl1
4,88E-110	Rps6kb1	0	Dtd1	4,91E-47	Asap1			0	Gnal	1,84E-05	Ube2k	1,54E-08	Slc16a7	1,68E-234	Hmgcll1	2,50E-163	Ablim1	3,56E-74	Rims1	0.00351308	Ddx6
3,49E-107	Herc4	0	Olfm2	6,25E-47	Tenm4			0	Tmem196	2,01E-05	Arhgef11	3,11E-08	Fut9	5,09E-234	Maged1	1,22E-162	Dtx3	5,16E-75	Cacna1d	0.00400401	Pibf1
4,37E-107	Smurf2	0	Pbx1	1,25E-46	Cdh2			0	Bsn	8,98E-05	Mdm4	1,47E-07	Ehbp1	5,09E-233	Dock3	1,66E-162	Psap	5,72E-74	Tspan7	0.00655751	Fars2
7,25E-108	Ablim2	0	Bicd1	1,60E-44	Ckap5			0	Dnah7b	1,52E-04	Trim44	2,75E-07	Sik2	5,69E-233	Add2	2,53E-162	Bicdl1	7,01E-73	Dtx3	0.0078467	Tusc3
9,15E-104	Phyhipl	0	Dgkg	6,60E-44	Snrnp70			0	Dcx	1,76E-04	Cstf3	8,11E-07	Hdac8	9,58E-233	Clstn1	3,92E-162	Clgn	9,93E-74	Htr7	0.00801533	Etv6
2,18E-103	Zzz3	0	Ggt7	1,62E-43	Kansl1l			0	Lgi2	2,13E-04	Larp4b	1,10E-06	Cntln	5,41E-232	Zfp385b	3,92E-162	Mcf2l	1,04E-72	Bicdl1	0.0102635	Cacna1d
2,85E-102	Elavl1	0	Phf24	1,59E-42	Chd4			0	Fhod3	3,38E-04	Rlf	1,28E-07	Bsg	2,96E-228	Sgcd	9,80E-162	Zfr	1,40E-72	Fgf13	0.0221706	Mga
8,40E-102	Lamp2	0	Rundc3b	3,80E-41	Phactr3			0	Tshz1	4,32E-04	Tlk2	5,13E-06	Atrnl1	3,46E-229	Cacng4	9,50E-161	Ryr2	3,49E-72	Adgrb1	0.0277903	Csnk1a1
3,37E-101	Lrrc4	0	Clvs2	2,39E-40	Luzp1			0	Klhl3	5,99E-04	Bicra	9,90E-06	Hmg20a	1,02E-227	Fbxw7	1,36E-160	Dync1i2	5,42E-72	Crocc	0.0285783	Arhgap39
1,68E-98	Nr2c2	0	Dync2h1	7,50E-39	Acyp2			0	Lrrk2	8,05E-04	AW554918	1,19E-05	Ppp2r5e	3,85E-227	Hook1	5,64E-162	Lman2l	9,24E-72	Atp6v0e2	0.0324363	Pcnx
4,18E-97	Eya3	0	Grin3a	1,25E-38	Ccnl2			0	Kcnj6	2,72E-03	Slmap	1,36E-05	Cuedc1	1,76E-226	Gm1043	2,31E-159	Slit1	1,11E-71	Zcchc18	0.0327724	Evi5
9,52E-97	Ccnt2	0	Psma3	4,43E-38	Epc1			0	Gm1043	1,05E-02	Mysm1	3,32E-05	Gtf2i	2,82E-226	Parp8	1,00E-158	Rps6ka3	2,92E-71	Pid1	0.0384925	Aopep
1,34E-95	Brd9	0	Tcaf1	5,96E-38	Susd6			0	Slc44a5	1,10E-02	Tnpo1	4,15E-05	Tut4	2,85E-226	Arhgap42	2,98E-158	Mast1	4,78E-71	Enah	0.0472086	Nedd4
7,84E-95	Tra2b	0	Pitpna	1,63E-35	Cpeb3			0	Smarca1	1,23E-02	Sfpq	4,19E-06	Dclk2	1,36E-225	Rtn4rl1	4,28E-158	Ywhaz	6,88E-71	Mgat5	0.0908217	Cplane1
9,53E-95	Lrch3	0	Vps13a	4,72E-35	Cadm4			0	Lrrc4c	1,65E-02	Nup98	4,37E-05	Sgce	2,31E-225	Prune2	4,23E-157	Pknox1	1,18E-70	Grik2	0.102726	Dad1
3,31E-94	Ino80d	0	Nexmif	7,14E-35	Tspan5			0	Actn1	2,57E-02	Srsf5	4,58E-05	Mpdz	4,58E-225	Klhl32	6,99E-157	Ap4s1	1,27E-70	Olfm1	0.106031	Rev3l
3,42E-94	Usp32	0	Gm15155	2,98E-34	Lgr4			0	Mdga2	3,96E-02	Phf20l1	6,23E-05	Ndfip1	5,98E-224	Evl	1,32E-156	Stac	1,62E-70	Tox3	0.108227	Magi3
7,68E-94	Pds5a	0	C2cd5	3,06E-34	Bsg			0	Col25a1	7,23E-02	Tnks	1,76E-04	Uggt2	9,07E-224	Cx3cl1	1,41E-156	Cplane1	3,16E-70	Cyfip2	0.144014	Acer3
1,23E-93	Rhot1	0	Helz	1,90E-31	Apc			0	Lmtk3	1,45E-01	Pias2	2,97E-04	Wls	2,08E-223	Syn3	2,88E-156	Sorcs3	3,80E-70	Nsg1	0.148727	Papola
2,33E-94	Hnrnpdl	0	Kifap3	4,96E-31	Tox			0	Adcy1	3,92E-01	Ap2b1	6,92E-04	Hsp90b1	2,82E-224	Fchsd2	3,60E-156	Ssbp4	5,26E-70	Prune2	0.157303	Klhl32
4,98E-93	Phc3	0	Srgap3	4,34E-30	Atosa			0	Tmem63c	2,11E+00	Mkln1	8,37E-04	Pde4dip	2,88E-225	Slc16a2	8,74E-156	Slc12a5	5,39E-70	Prkar1b	0.17561	Cntln
3,61E-91	Anapc5	0	Fstl4	5,93E-30	Psd3			0	Glce	2,15E-03	Sdccag8	8,86E-04	Pou2f1	5,96E-222	Pianp	2,48E-155	Pde10a	1,35E-69	Gm49353	0.189825	Carmil1
8,38E-92	Map2k5	0	C1qtnf4	3,45E-29	Exoc4			0	Sms	3,54E-01	Atrx	9,07E-03	Stxbp5l	4,17E-221	Dip2c	2,82E-155	Klhl29	1,36E-69	Sptbn2	0.206826	Braf
5,27E-90	Rsrp1	0	Gm12394	5,73E-29	Chka			0	Tmem91	3,94E+00	Exoc4	9,47E-03	Acyp2	1,41E-220	Grm1	3,05E-155	Lhfpl4	1,61E-69	Ntng1	0.211511	Tulp3
7,19E-90	Cnot1	0	Dgkh	1,14E-27	Arnt2			0	Syt6	4,94E+00	Cnot1	1,89E-02	Zdhhc14	4,94E-220	Fam169a	3,48E-154	Kctd1	5,53E-71	Srgap3	0.272846	Hoxd3
1,96E-89	Elovl6	0	Atp6v1b2	1,01E-26	Anks1			0	Far2	6,34E+00	Zfp407	4,29E-02	Ppp1r21	7,25E-220	Csnk1g1	3,04E-153	Anapc5	5,70E-69	Unc5c	0.320297	Rnf169
6,76E-89	Capn15	0	Rev3l	1,31E-26	Hdac4			0	Dpf3	9,23E+00	Zfp207	5,32E-02	Immp2l	5,05E-219	Khdrbs3	1,71E-152	Wnk2	6,24E-69	Auts2	0.397059	Ntrk2
1,59E-88	Ppp4r3b	0	Atcay	4,17E-26	Zmiz1			0	Trpm2	9,97E+00	Snd1	7,14E-02	Sfmbt1	1,26E-219	Ophn1	2,25E-152	Rai1	7,94E-69	Fzd3	0.420163	Thrb
1,77E-88	Cdh11	0	Mdh1	3,80E-24	Rev3l			0	Rhobtb2	3,11E+01	Cacna1d	8,55E-02	Mast2	1,49E-218	Slc24a5	1,77E-151	Rufy3	1,23E-68	Atp6v0a1	0.589738	Phkb
1,94E-88	Zzef1	0	Rfx7	1,26E-23	Atxn7			0	Septin11	3,14E+01	R3hdm2	4,05E-01	Galnt1	1,75E-218	Mapk10	3,03E-151	Ubxn11	1,84E-68	Podxl2	0.88407	Cux1
3,11E-87	Nrd1	0	Stxbp5	1,78E-22	Sipa1l3			0	Slc6a17	3,33E+01	Rasa1	9,77E-01	Arhgef11	5,60E-218	Nol4	7,98E-151	Tcf20	1,05E-68	Wdr17	0.946184	Odf2
5,26E-87	Reps2	0	Gmds	8,18E-22	Crebbp			0	Cnnm1	1,08E+02	Vps13d	2,18E+00	Gpr137c	1,64E-217	Ranbp17	1,52E-150	Macrod1	3,35E-67	Map2	1	Ube2b
1,60E-86	Zdhhc17	0	Susd4	1,50E-21	Ndufs4			0	Fam169a	1,36E+01	Nudcd3	4,73E+00	Scamp5	2,26E-217	Sptb	6,53E-151	Fchsd2	3,73E-67	Susd4	1	Adam22
5,58E-85	Arnt	0	Slc6a15	1,94E-18	Hivep2			0	Celf5	1,70E+02	Fbxo11	1,21E+01	Snd1	2,53E-217	Astn2	1,56E-149	Helz	7,10E-68	Wnk2	1	Chd2
5,75E-84	Reep3	0	Akt3	8,42E-18	Ank			0	Entpd3	3,61E+02	Smarca2	2,45E+01	Chd6	1,07E-216	Nipsnap1	1,64E-149	Bsn	8,14E-67	Map2k4	1	Igsf11
2,62E-83	Fbxl5	0	Aak1	2,74E-17	5031439G07Rik			0	Carmil3	4,23E+02	Lnpep	3,44E+01	Vapa	5,48E-217	Slc8a1	1,48E-148	Osbpl9	1,13E-66	Adgrl1	1	Srgap3
5,53E-83	Tbck	0	Vwc2	9,73E-17	Bach2			1,81E-305	Cplane1	8,28E+02	Stag2	5,28E+01	Ddhd1	1,07E-215	Lrpap1	3,16E-148	St7	1,29E-66	Syndig1	1	Pcm1
2,89E-82	Exoc5	0	Nt5c2	1,02E-15	Tab2			1,56E-303	Fchsd2	1,01E+03	Mtmr3	7,46E+01	Dnajc1	1,77E-216	Ctdspl	3,47E-148	Nol4l	1,32E-67	Pacsin1	1	Dab1
1,37E-80	Eml2	0	Pnkd	6,57E-15	Ttc17			6,55E-303	Ralyl	1,49E+03	Insr	1,13E+02	Hmgcr	3,26E-215	Cdkl1	4,14E-148	Evl	1,39E-66	Ulk4	1	Jazf1
5,30E-79	Rabgap1	0	Arhgef9	1,94E-14	Eea1			1,31E-303	Grip1	1,86E+03	Atxn7	1,23E+02	Kiz	4,51E-216	Mllt3	4,20E-148	Dcx	1,67E-66	Ptpn12	1	Camk2g
6,60E-79	Riok3	0	Atp2a2	6,91E-14	Nedd4l			2,05E-302	Ccdc30	4,57E+03	Wac	1,24E+02	Fmn1	5,52E-215	Cep126	5,88E-148	Zranb2	2,00E-66	Lrrn2	1	Pds5b
1,13E-78	Zfp704	0	Copg2	9,24E-14	Sobp			2,68E-302	Tut4	5,27E+02	Vti1a	4,45E+02	Senp7	6,38E-214	Cacna2d2	2,26E-147	Arnt2	4,31E-66	Hivep3	1	Nebl
2,21E-78	Aff4	0	Vwa8	1,53E-12	Hip1			7,70E-302	Evl	8,88E+03	Mon2	4,92E+02	Lrrc4	1,86E-212	Crmp1	3,66E-147	Efna5	5,48E-66	Sh3gl3	1	Jmjd1c
1,14E-77	Cert1	0	Ndfip2	2,08E-12	Ssbp2			1,07E-300	Reep2	9,94E+03	Pou2f1	1,15E+03	Unc79	2,34E-212	Prickle1	1,30E-146	Ubr5	7,79E-66	Lrtm1	1	Arl3
3,37E-78	D5Ertd579e	0	Tiam1	2,75E-11	Clasp1			2,97E-299	Kcnip1	1,23E+04	Acin1	1,80E+03	Ptpn12	1,17E-211	Fam110b	6,02E-146	Tro	8,00E-67	Stau2	1	Thada
4,82E-75	Btaf1	0	Ralgps2	7,26E-11	Acer3			3,93E-298	Slc4a7	1,37E+04	Ext1	2,34E+03	Frmd4a	1,90E-211	Fam13a	6,11E-146	Grid2	1,53E-65	Syn2	1	Zfp608
5,08E-75	Srebf2	0	Lamp5	2,06E-10	Scfd2			5,90E-298	Arhgap20	2,10E+04	Cask	5,95E+03	Mbd5	1,94E-211	Dync2h1	1,62E-145	Trio	3,14E-65	Frrs1l	1	Swt1
7,33E-75	Myo18a	0	Fam184a	3,28E-10	Mib1			1,01E-297	Ank3	2,27E+04	Mark3	6,14E+03	Tbc1d23	4,58E-211	Grik5	2,07E-145	Kat6b	1,11E-64	Scmh1	1	Pnisr
7,93E-75	Paip2	0	Ppm1h	8,58E-10	Ndrg3			1,10E-296	Rps6ka3	2,78E+04	Taok1	7,41E+03	Chsy3	6,96E-211	Pkia	4,00E-145	Sbf2	1,12E-64	Evl	1	Tspan3
1,61E-74	Atosa	0	Cyfip2	1,10E-09	Fbxw11			5,29E-296	Basp1	3,33E+04	Chd8	1,26E+04	Epb41	8,95E-211	Adgrl3	1,73E-144	Gabbr2	3,06E-64	Camk2n1	1	Sorl1
5,46E-75	Nbea	0	St8sia1	1,17E-08	Nf1			4,66E-295	Fmn2	3,58E+04	Dcaf5	2,78E+04	Rapgef2	1,68E-209	Atp6v0a1	1,91E-144	Uhrf1bp1l	3,70E-64	Vstm2a	1	Glt8d1
1,67E-74	Babam2	0	Acbd6	2,01E-08	Epha5			1,19E-293	Ephb2	6,28E+04	Fndc3a	3,26E+04	Srek1	2,61E-209	Scai	1,97E-144	Oprm1	4,46E-64	Iqce	1	Csnk1g1
7,39E-73	Tent4b	0	Nrxn2	2,27E-08	Nt5c2			1,92E-292	Ttc39c	8,25E+04	Cep170	3,63E+04	Tsc22d2	3,86E-209	Pitpnm3	2,12E-144	Arhgap44	9,90E-64	Golm2	1	Nfkb1
9,70E-73	Kdm5c	0	Zfyve28	2,57E-08	Chd2			1,94E-292	Alms1	9,35E+04	Hs2st1	3,66E+04	Cyld	4,01E-209	Usp11	6,46E-144	Dclk2	1,08E-63	Cyp7b1	1	Taok1
1,17E-72	Nfatc3	0	Eno2	3,81E-07	Smarca2			2,37E-292	Helz	9,76E+04	Csnk1g3	7,98E+03	Golm2	5,66E-209	Tmtc1	1,21E-143	Armc9	1,34E-63	Lamp5	1	Kat6b
2,82E-70	Prickle1	0	Nsg2	4,58E-07	Csnk1a1			2,78E-294	Frmd3	1,08E+05	Kdm2a	2,37E+05	Stau2	1,12E-209	Rbfox2	1,89E-143	Hdac9	2,01E-63	Cspp1	1	Nfat5
3,21E-70	Rcan2	0	Igsf9b	4,84E-08	Lonp2			4,08E-292	Plppr1	1,09E+05	Cdk12	3,09E+05	Pum1	1,23E-207	Zfp618	2,37E-143	Kalrn	2,23E-64	Dmxl2	1	Btbd7
3,97E-70	Gab2	0	Cyrib	1,19E-05	Dennd4c			5,31E-292	Radil	1,42E+05	Clk1	4,56E+05	Desi2	1,36E-207	Thsd4	4,12E-143	Znrf1	3,14E-63	Sptbn4	1	Susd6
7,94E-70	Rc3h1	0	Itsn1	3,62E-05	Srsf5			3,23E-291	Aak1	2,13E+05	Srsf7	5,87E+05	Nrg2	1,70E-206	Tmem59l	1,53E-142	Psip1	3,89E-63	Fgd4	1	Arhgap21
3,11E-69	Cept1	0	Camk4	8,37E-05	Pcdh17			1,62E-290	Lrrn2	2,37E+04	Zfp148	2,11E+06	Pdia3	3,69E-206	Basp1	1,49E-141	Sms	4,17E-63	Erg28	1	Cstpp1
7,53E-68	Ankhd1	0	Plxna2	1,63E-03	Dhx30			1,53E-289	Dtd1	2,62E+04	Ube2h	3,66E+06	Ash1l	7,05E-206	Cbarp	1,18E-140	Fbxo10	6,42E-63	Fbxo41	1	Luc7l3
1,52E-66	Prpf39	0	Chd5	1,29E-03	Erc1			2,74E-288	Spata7	3,41E+05	Phf20	5,32E+06	Kat6b	2,41E-206	Slc1a1	3,93E-140	Cep126	1,28E-62	Prkce	1	Fcho2
2,85E-66	Crebrf	0	Cep83	1,75E-02	Xrcc4			7,47E-287	Pip5k1b	6,60E+05	Dnajc7	1,55E+07	Dad1	1,16E-204	Pde8b	4,10E-140	Ndst3	3,71E-62	Hoxb6	1	Ptpn4
1,02E-64	Gtf2i	0	Thoc1	4,09E-02	Elp4			5,57E-286	Lrp8	6,91E+05	Zmynd11	1,57E+07	Hspa5	2,10E-205	Dlgap3	4,97E-140	Rbfox3	5,09E-62	Cask	1	Rrbp1
1,17E-64	Supt20	0	Cers6	9,10E-02	Megf9			1,45E-285	Nova2	1,20E+06	Gpcpd1	2,65E+06	Eml4	5,80E-204	Phc2	5,73E-140	Zc3h6	5,52E-62	Negr1
1,21E-63	Evi5l	0	Ptpn12	1,11E-01	Ptpn9			7,55E-284	Jph4	1,29E+06	Cep350	4,34E+07	Pds5b	1,02E-203	Nrxn2	8,75E-140	Sclt1	7,95E-62	Fam169a
1,86E-63	Trip4	0	Arhgap20	6,03E-01	Zfp207			1,93E-283	Abi2	2,09E+06	Ep400	4,53E+07	Lcor	2,25E-203	Phlpp2	1,26E-139	Gls	9,96E-62	Soga3
1,81E-61	Fto	0	Tmem63b	1,93E+00	Rsrp1			2,10E-283	Cds2	2,45E+06	Gsk3b	4,61E+07	Rasa3	8,77E-203	Fmn2	7,31E-139	Strbp	1,09E-61	Rab27b
9,05E-61	Smc3	0	Cstpp1	2,52E+00	Ppib			5,41E-283	Arl3	2,61E+06	Rbm5	4,84E+06	Abi1	1,40E-201	Sms	2,15E-138	Trim24	1,34E-61	Stmn3
3,11E-60	Sh3glb1	0	Slc23a2	1,70E+00	Tmem59			6,56E-284	Fndc9	3,29E+06	Qrich1	4,85E+07	Nfkb1	2,87E-201	Rev3l	4,04E-138	Csnk1g1	1,37E-61	Erp29
9,99E-60	Ddx17	0	Herc1	2,72E+01	Prpf4b			1,82E-282	Atp6v0a1	7,79E+05	Rapgef6	6,34E+07	Purg	5,20E-201	Cadps	8,67E-138	Cers5	1,89E-61	Tut4
7,05E-59	Srsf2	0	Sycp2	7,72E+01	Rbfox2			2,48E-282	Kif5c	1,45E+07	Nr6a1	6,45E+07	Dtnb	2,46E-200	Tet2	7,30E-137	Usp9x	2,82E-61	Hook2
9,46E-59	Immt	0	Grik4	1,37E+02	Larp1			7,87E-282	Plcl2	2,04E+07	St6gal1	7,23E+07	Jarid2	8,40E-200	Rnf180	2,30E-136	Chd3	2,88E-61	Atp2b2
9,83E-60	Mycbp2	0	Igf2bp3	1,92E+02	Ndufs1			1,02E-281	Dzip3	3,46E+07	Setd2	1,94E+08	Fubp1	1,46E-199	Bicdl1	2,88E-136	Kifap3	4,68E-62	Syn1
2,47E-58	Hnrnpl	0	Neto1	8,98E+02	Leng8			1,38E-281	Stmn3	7,52E+07	Atad2b	2,40E+08	Taf15	2,71E-199	Gng2	4,11E-136	Gphn	5,92E-61	Tnik
4,13E-58	St3gal3	0	Frmpd3	9,12E+02	Psma3			1,39E-281	Scai	9,84E+07	Ankrd17	2,69E+08	Spire1	3,45E-199	N4bp2	4,20E-136	Galnt16	1,05E-60	Glra1
5,32E-58	Rabgap1l	0	Gm37240	1,25E+03	Top2b			2,43E-281	C2cd5	1,10E+08	Gls	2,84E+08	Ptbp2	4,36E-199	Grm8	4,93E-136	Atxn10	1,66E-61	Dock7
9,39E-58	Cop1	0	Kcnk10	6,70E+03	Crtc3			7,68E-281	Magi1	1,71E+08	Rapgef2	3,96E+08	Ghr	3,04E-198	Dzip1	8,03E-136	Tasp1	2,10E-60	Ica1l
1,70E-57	Mia2	0	Lynx1	1,26E+04	Gtf2i			5,31E-280	Tspan7	1,73E+08	Csnk1g1	4,23E+08	Nedd4	5,98E-198	Ero1b	8,93E-136	Cntnap5b	2,18E-60	Tspan13
3,32E-57	Rngtt	0	Prr16	3,42E+04	Pias1			1,31E-277	Lrrc49	2,70E+07	Peak1	4,46E+08	Synrg	1,81E-196	Igsf8	9,63E-136	Dennd1b	5,42E-60	Sh3gl2
8,78E-57	Dnajc13	0	Pcdh11x	2,66E+05	Atad2b			1,89E-277	Asph	2,91E+08	Sgms1	1,08E+09	Pacs1	2,28E-196	Iqce	1,18E-136	Mtch1	5,59E-60	Stxbp1
1,40E-56	Cdc73	0	Ecpas	2,97E+06	Cul5			1,90E-277	Gas2	2,94E+08	Selenop	1,36E+09	Ppp1r12a	3,31E-196	Tasp1	1,43E-136	Scai	6,58E-60	Pbx4
1,45E-56	Cuedc1	0	Oprm1	6,04E+06	Tesk2			1,62E-275	Rapgef4	3,54E+08	Cdk13	2,80E+09	Cpsf6	3,71E-196	Nsun7	1,60E-135	Iqce	6,62E-60	Elmod1
1,80E-57	Vps41	0	Ppip5k1	1,71E+07	Jarid2			2,09E-275	Arhgap32	4,54E+08	Cop1	3,30E+09	Mtss1	1,36E-194	Ubxn11	1,71E-135	Klhl7	7,30E-60	Peg3
4,41E-55	Tmem245	0	Psma1	2,20E+07	Arid1a			2,31E-274	Nrxn2	5,70E+08	Tut4	3,84E+09	Smarcad1	2,64E-194	Arfgef3	1,81E-134	Disp2	1,06E-59	Chrm3
4,96E-53	Tmem132b	0	Myo5a	2,37E+08	Mcu			4,72E-274	Scaper	7,34E+08	Rab3gap1	8,28E+09	Gsk3b	3,43E-194	Sgip1	1,93E-134	Mgat4a	1,28E-59	Xkr6
1,57E-52	Ncoa2	0	Matk	2,90E+08	Sarnp			8,27E-274	Zmym1	7,36E+08	Arglu1	0.000116253	Nsd2	4,79E-193	Peg3	9,19E-134	Ece1	1,38E-59	Pak3
1,71E-52	Lonp2	0	Dennd1b	5,27E+08	Cdkal1			2,44E-273	Adam22	1,19E+09	Atp9b	0.000140364	Zhx3	9,29E-193	Ryr3	9,88E-134	Myef2	1,51E-59	Dclk2
2,20E-52	Rnpc3	0	Cers4	6,78E+07	N4bp2l2			9,30E-273	Tmem130	1,51E+09	Zfr	0.000163206	Senp6	1,19E-192	Cobl	1,03E-133	Epha7	5,57E-59	Sgsm1
3,96E-51	Morf4l1	0	Pja2	7,83E+08	Luc7l3			9,50E-271	Uhrf1bp1l	1,59E+09	Zcchc7	0.000451119	Adam23	3,22E-193	Tcf20	2,75E-133	Pten	6,27E-61	Cfap54
8,69E-51	Lcorl	0	Mllt3	1,32E+09	Ttc14			4,48E-270	Dync1i2	3,40E+09	Ppp4r3b	0.000591462	Tln2	5,09E-192	Ppargc1b	3,07E-133	Hivep2	7,79E-59	Frmd4a
9,95E-50	Stk39	0	Impact	6,26E+09	Fars2			8,21E-272	Nbea	3,78E+09	Eri3	0.0009125	Atp2b1	1,57E-191	Tmem191	1,71E-132	Lpin2	8,60E-59	Ndn
1,11E-49	Phf12	0	Shank2	0.000281071	Kat6b			1,90E-269	Sorbs1	4,45E+09	Scaf8	0.00120712	Zfp207	5,37E-191	Map7d2	6,85E-132	Nrsn2	1,39E-58	Amph
3,48E-49	Tmbim6	0	Ehbp1	0.000354721	Arglu1			6,83E-268	Clvs2	4,82E+09	Usp24	0.00132112	Rps6ka3	2,91E-190	Trim46	7,82E-132	Stau2	1,84E-58	Osbpl9
4,16E-49	Hmg20a	0	Marchf11	0.000582484	Marchf6			5,55E-267	Ralgapa2	4,99E+09	Bptf	0.00135178	Akap10	4,46E-190	Pcdh7	1,30E-130	Mttp	1,98E-58	Hmgcll1
1,89E-47	Prr14l	0	Rap1gap	0.00095261	Slc25a12			1,14E-265	Efr3a	5,57E+09	Rc3h1	0.0020294	Trerf1	5,41E-191	Syn1	2,20E-130	Galnt18	2,88E-58	Cstpp1
5,45E-47	Slc43a2	0	Ntng1	0.00209029	Npepps			1,34E-265	Nsg1	8,28E+09	Upf2	0.00330359	Parp8	1,27E-189	Eml5	2,97E-130	Luc7l3	3,19E-58	Uggt2
8,17E-47	Camkmt	0	Spata7	0.00314426	Dnajc1			3,59E-265	Abat	8,68E+09	Lcor	0.00350782	Zzz3	2,21E-189	Pdlim7	4,44E-130	Pkd1	3,53E-58	Cfap36
7,55E-46	Mvb12b	0	Adcy9	0.00590363	Pnn			5,66E-264	Tmem131	0.000111828	Akap8l	0.00411468	Rbm26	6,93E-189	Adgrl1	7,09E-131	Hspa5	4,00E-58	Flrt3
9,05E-46	Cwf19l2	0	Hacd3	0.00622494	Ddx17			8,19E-264	Sclt1	0.000130389	Asxl2	0.00422472	Smurf2	9,69E-189	Mcf2l	7,77E-130	Srsf10	4,83E-58	Ica1
1,85E-44	Sdccag8	0	Pip5k1b	0.00638878	Rmdn1			6,89E-263	Glrb	0.000169344	Ssbp2	0.00552787	Sec63	1,41E-188	Plpp1	1,38E-129	Sorbs1	5,99E-60	Dzip3
9,53E-44	Meis1	0	Nav1	0.0105702	Ube2b			1,31E-262	Slc24a5	0.000173297	Cdk8	0.0063217	Eml5	2,18E-188	Akap13	9,89E-130	Hoxb6	6,58E-58	Por
1,31E-43	Srsf7	0	Fam219a	0.0109849	Ogdh			4,48E-262	Gls	0.000277049	Tbc1d23	0.00775092	Fam219a	3,57E-188	Scn2b	1,80E-128	Nebl	6,69E-58	D130043K22Rik
1,77E-43	Tbl1xr1	0	Caly	0.0114741	Eif4g1			1,30E-260	Serinc1	0.000343704	Nr2c2	0.00929899	Arl6ip1	3,91E-188	Tnrc6c	2,87E-128	Ccdc82	1,08E-57	Fyn
1,89E-43	Bltp1	0	Cdc14b	0.0769866	Bckdhb			3,13E-261	Smpd3	0.000463222	Ranbp9	0.00939895	Rock2	1,73E-187	Map3k5	5,08E-128	Alms1	1,46E-57	Timp2
3,86E-43	Fam133b	0	Oxct1	0.0901527	Akap11			1,60E-258	Psap	0.000620716	Thoc2	0.0104253	Mboat2	1,82E-186	Glt1d1	5,66E-128	Rgl1	2,09E-57	Gm1673
5,52E-43	Zmynd8	0	Rab27b	0.100858	Pcmtd1			2,04E-258	Rev3l	0.000701581	Nfatc3	0.0339388	Bmpr1a	2,08E-186	Tnpo1	1,15E-127	Trim33	2,58E-58	Nap1l1
6,44E-43	Prpf40a	0	Kif2a	0.128509	Kdm5a			8,67E-258	Zfp423	0.00100474	Mapkap1	0.0383191	Med13	6,06E-186	Mfsd4a	1,36E-126	Ache	2,67E-57	Nbea
1,58E-42	Zranb1	0	Scn3a	0.150221	Stx16			3,42E-257	Rnf150	0.00109166	Rffl	0.0495823	Maco1	1,04E-185	Nkain3	2,24E-126	Gm45844	2,93E-57	Ttc8
6,23E-42	Orc3	0	Hivep3	0.171286	Rab3gap1			6,93E-257	Cpe	0.00138869	Supt3	0.0530504	Klhdc10	7,83E-184	Arl3	2,55E-126	Wdfy3	3,14E-57	Slc8a3
1,86E-41	Jarid2	0	Ephb2	0.268077	Ttc28			1,55E-256	Tsc22d1	0.00149688	Lcorl	0.102564	Ppp6r3	2,09E-183	Adcy1	2,76E-126	Cntln	7,73E-57	Gpi1
1,91E-41	Sec62	0	Acat1	0.367139	Fam120c			2,69E-255	Gm45844	0.00150756	Rsrp1	0.18043	Med13l	2,33E-183	Ccdc57	3,00E-126	Tnpo1	8,62E-57	Gse1
4,45E-42	Cdkal1	0	Sncaip	0.441484	Jmjd1c			1,63E-254	Sesn3	0.00177664	Zfp638	0.218505	Clasp1	3,13E-183	Armc9	4,88E-127	Gstz1	1,10E-56	Arrb1
4,82E-41	Rab30	0	Scg3	0.445786	Dhx36			1,63E-253	Tmem59l	0.00227794	Rsrc2	0.221526	Scai	3,69E-183	Jak1	5,96E-126	Rabgap1l	3,66E-56	Pde4dip
1,58E-40	Aopep	0	Hoxc6	0.942999	Ralgapa1			3,02E-253	Pacs1	0.00275945	Med13	0.281628	Man1a2	4,25E-183	D430041D05Rik	6,37E-126	Scmh1	3,74E-56	Ogt
1,68E-40	Pcm1	0	Abi2	0.97991	Nedd4			1,39E-252	Phip	0.0036824	Papola	0.306529	Cnot4	5,34E-183	Cpe	4,33E-125	Mapk10	5,68E-56	Csnk1g1
2,57E-40	Apc	0	Kcna2	1	Grik4			2,46E-251	Prkcb	0.00734952	Fer	0.586179	Mib1	1,20E-182	Nova2	4,41E-125	Hoxb3	5,88E-56	Cmip
4,70E-40	Atp2c1	0	Lmbr1	1	Mkln1			2,49E-251	Enpp5	0.0128717	Babam2	0.610632	Jakmip2	2,59E-181	Chchd6	7,60E-125	Brinp2	6,98E-56	Arsb
3,37E-39	Mysm1	0	Bsn	1	Lims1			9,60E-251	Olfm1	0.0139145	Pbx3	0.610746	Tia1	4,01E-181	Grin2a	1,71E-124	Dmd	1,24E-55	Gprasp1
8,01E-37	Pik3c2a	0	Mapk8	1	Kdm5c			6,73E-250	Hycc2	0.0158433	Rb1	0.627163	Pias1	4,29E-181	Fbxo10	2,12E-124	Fubp1	1,46E-55	Tpm1
2,39E-36	Taf15	0	Rp9	1	Zfp462			2,53E-249	Ubr5	0.025053	Fam13b	0.651312	Ptpn9	9,15E-182	Ahcyl2	6,52E-124	Cep112	2,37E-55	Trim37
5,09E-35	Gpatch8	0	R3hdm2	1	Odf2			5,22E-250	Adar	0.0476294	Fnip1	0.701186	Csrnp3	2,57E-180	Zeb1	7,06E-124	Xkr6	2,56E-55	Arl15
1,17E-34	Wac	0	Lmtk2	1	Gsk3b			4,82E-247	Atcay	0.0483494	Tnpo3	0.82354	Ddx50	4,46E-180	Lonrf2	1,42E-123	Galnt9	3,26E-56	Slc6a17
3,18E-34	Ppp2r5c	0	Unc13a	1	Rab11fip2			2,99E-246	Dip2c	0.0484577	Arfgef1	0.973433	Kmt5b	5,22E-180	Plcb4	2,69E-123	Fry	4,11E-55	Igsf8
1,88E-33	Marf1	0	Lpp	1	Trappc9			1,17E-245	Pcsk5	0.0499592	Nf1	1	Zfr	1,10E-179	Pknox1	3,56E-123	Usp34	4,22E-55	Nol4l
1,98E-33	Ccser2	0	Apex2	1	Mat2a			4,28E-245	Acsl4	0.0519829	Gnb1	1	Rfx3	1,64E-179	Syp	3,35E-121	Atp1a1	4,85E-55	Kmt2a
2,45E-33	Sel1l	0	Ablim2	1	Dcaf8			5,03E-245	Dync2h1	0.0551504	Nisch	1	Ppp6r2	2,68E-179	Trim9	6,59E-122	Dync2i1	9,42E-55	Rtn3
6,98E-32	Dcaf6	0	Napb	1	Tlk2			8,36E-245	Meis1	0.114433	Hnrnpc	1	Top1	2,79E-179	Podxl2	6,86E-121	Ica1	1,40E-54	Cadm3
8,35E-31	Spag9	0	Sacm1l	1	Efr3b			1,59E-244	Hacd3	0.153147	Map4k3	1	Cmip	5,58E-179	Ndst3	3,33E-119	Adora1	1,90E-54	Lonrf2
1,06E-30	Snrnp48	0	Grik2	1	Mark3			2,77E-244	Bzw2	0.25076	Rbm6	1	Mtdh	1,32E-178	Plekha7	4,25E-119	Pds5b	1,99E-54	Tspoap1
4,63E-31	Stag2	0	Usp45	1	Tbl1xr1			4,25E-244	Atp2b2	0.257873	Atf7ip	1	Mga	7,53E-178	Cnnm1	7,90E-120	Purg	2,91E-54	Glra3
5,55E-29	Dnm2	0	Tspoap1	1	Paxbp1			5,58E-244	Map7d2	0.258275	Akt3	1	Gtdc1	1,39E-177	Mgat5	2,47E-118	Pcnx	3,07E-55	Klhl3
6,40E-29	Cdk12	0	Myef2	1	Bmpr2			7,68E-244	Gm20696	0.287584	Cd2ap	1	Cstf3	2,35E-177	Bsn	1,10E-117	Reep1	3,19E-54	Phlpp2
2,05E-28	Zfp280d	0	Ak5					8,00E-243	Septin3	0.292449	Ncoa2	1	Phf20	2,36E-176	Scn8a	1,37E-117	Gsk3b	3,40E-54	Nrg2
1,11E-26	Foxp1	0	Rab6b					8,18E-244	Igf2r	0.353647	Oga	1	Sfpq	3,35E-176	Rab3c	1,78E-117	Mapkbp1	5,04E-54	Gpr162
3,61E-26	Pdxdc1	0	Ylpm1					4,65E-242	Oprm1	0.384879	Smchd1	1	Nrf1	9,36E-175	Hacd3	3,98E-116	Fbxl7	6,46E-54	Dip2c
5,76E-25	Spred1	0	Mkx					5,39E-242	Itsn1	0.50177	Usp15	1	Abi2	1,58E-174	Rapgef4	6,32E-116	Cyfip1	6,68E-54	Mast1
9,47E-25	Micu1	0	Bicdl1					1,11E-241	Ssbp3	0.563679	Taf15	1	Btrc	1,89E-174	Tmem63c	1,71E-114	2002-08-01	7,91E-54	Clstn3
1,18E-23	Sfpq	0	Kif1a					2,68E-241	Ncoa7	0.726315	Rbm26	1	Csnk1g3	8,21E-174	Cenpv	1,75E-114	Ncoa7	1,06E-53	Ogfrl1
7,39E-23	Nckap1	0	Dync1i2					8,08E-240	Gria1	0.730187	Rsrc1	1	Usp47	1,04E-173	Mcu	2,51E-114	D630045J12Rik	1,33E-53	Helz
1,47E-22	Snx29	0	Sez6l					1,15E-239	Nr3c2	0.746065	Ino80d	1	Arid2	7,93E-173	Calm2	2,78E-115	Hdgfl3	3,18E-53	Ece1
1,85E-23	Lrig2	0	Thsd7a					2,85E-238	Ppip5k1	0.801039	Stxbp5	1	Zfp148	1,58E-172	Lrrn3	9,91E-114	Me3	3,67E-53	Rfx7
1,05E-21	Dctn4	0	Arid5b					1,23E-237	Ywhaz	0.912067	Stx8	1	Zfp407	4,72E-172	Scn1a	1,02E-113	Ilf3	4,62E-53	Nhsl2
2,40E-20	R3hdm1	0	Akap6					1,70E-237	Slc4a3	1	Zfand6	1	Rictor	2,51E-171	Ndn	2,06E-113	Zfp609	5,54E-53	Tbc1d8
3,06E-20	Slc38a9	0	Atp11c					8,35E-237	Tasp1	1	Ambra1	1	Rnf157	4,11E-171	Kcnk10	2,10E-113	Mical3	7,87E-54	Dmtn
7,99E-20	Kif5b	0	Maged1					1,00E-236	Chsy3	1	Hsp90b1	1	Btbd9	1,31E-170	Kcnc1	2,16E-113	Atrx	1,35E-52	Zranb2
3,21E-20	Sgce	0	Mrtfb					1,57E-236	Arid5b	1	Tbl1x	1	Mark3	2,82E-170	Slc6a17	2,77E-113	Trim37	2,34E-52	Lhfpl4
4,75E-19	Cacnb4	0	Atp13a2					1,99E-236	Dclk2	1	Mark2	1	Mtmr3	3,72E-169	Zranb2	9,35E-113	Ppp3cb	2,79E-52	Prrc2b
3,75E-17	2003-08-01	0	Lrrc49					2,31E-236	Mast1	1	Wapl	1	Micu1	6,67E-168	Nipal2	2,13E-112	Cdh22	3,67E-52	Clgn
5,04E-17	Tsc1	0	Sh3rf3					2,87E-236	Inpp5a	1	Nsmce2	1	Bmpr2	9,43E-168	Jph4	6,44E-113	Spata7	3,79E-52	Ralgps2
7,78E-17	Sec61a2	0	Sacs					2,91E-236	Ncoa1	1	Vps13c	1	Rasa1	2,42E-167	Rcan2	1,50E-111	Jazf1	3,90E-52	Tecr
8,03E-17	Krit1	0	Shisa6					3,12E-236	Sorcs3	1	Cul1	1	Mark2	2,71E-167	Trp53bp1	1,77E-111	Cacna1d	4,81E-52	Sdc2
9,15E-17	Clk1	0	Cspp1					6,54E-236	Kif5a	1	Adcy9	1	Tm9sf3	4,67E-167	Prepl	1,19E-110	Epb41l1	7,04E-52	Pkia
1,00E-16	Rassf8	0	Chn1					2,80E-235	Tbl1x	1	Map2k5			5,17E-168	Stt3b	2,74E-110	Ptbp2	1,31E-51	Pde8b
3,28E-16	Sltm	0	Ttbk2					1,04E-234	R3hdm2	1	Hectd1			1,64E-166	Mapk4	5,49E-110	Ice1	1,31E-51	Lrrfip1
4,60E-16	Mecp2	0	Ppp1r9a					1,15E-234	Map2k4	1	Btbd7			2,49E-166	Sesn3	2,49E-109	Cdk8	1,49E-52	Bsn
1,07E-15	Kansl1l	0	Vstm2a					1,44E-234	Dennd6b	1	Prkce			3,07E-166	Gm37240	7,99E-109	Zmynd11	1,88E-51	Spock3
9,79E-15	Huwe1	0	Ano6					1,70E-234	Ube2q2	1	Trip12			5,50E-167	Sorbs1	1,51E-108	Pkia	4,97E-51	Smyd3
1,68E-14	Kif3a	0	Rmdn1					8,79E-233	Myo5a	1	Senp6			1,32E-165	Syt4	2,31E-108	Cnot6l	1,37E-50	Camta1
1,83E-14	Rictor	0	Atad1					1,96E-231	Cmip	1	Atxn1			2,43E-165	Adcy8	2,80E-108	Arid1b	1,75E-50	Lrp8
5,09E-14	Fut8	0	Faf1					2,72E-233	Scn9a	1	Galnt1			3,11E-165	Stat5b	9,61E-108	Ephb2	4,03E-50	Cacng2
5,94E-14	Cep170	0	Atxn10					8,54E-231	Sergef	1	Ncor1			3,54E-165	Cyfip2	3,08E-107	Gprasp1	6,91E-50	Stac2
1,88E-13	Fermt2	0	Il1rapl1					9,22E-231	Mcf2l	1	Ubap2l			4,01E-165	Galnt17	4,65E-107	Plcxd3	1,27E-49	Kcnq2
2,30E-13	Tafa5	0	Serpini1					2,23E-230	Sox5	1	Brd4			5,86E-164	Vav3	5,24E-107	Flrt1	2,57E-49	Tasp1
2,39E-13	Srsf5	0	Adgrb1					1,73E-229	Kmt2a	1	Phkb			1,07E-163	Nme7	7,21E-107	Vps13a	2,80E-49	Psap
2,44E-13	Pxk	0	Hoxc4					1,74E-229	Dcaf7	1	Kmt2e			1,65E-163	Dipk1a	7,29E-107	Rpgr	3,60E-49	Rev3l
3,14E-13	Zfp445	0	Cdyl2					5,86E-229	Khdrbs3	1	Prr14l			2,23E-163	Nt5c2	1,40E-106	Nlgn1	4,75E-49	Cfap69
1,11E-12	Arfgef2	0	Pcmt1					2,33E-228	Chl1	1	Znrf1			2,55E-163	Glra1	3,32E-106	Rasgef1a	5,29E-49	Gabbr1
1,49E-12	Mdm4	0	Immp2l					2,40E-228	Frmpd1	1	Ptpra			3,31E-162	Chrm2	3,50E-106	Mtmr7	5,43E-49	Add2
1,51E-12	Dcaf8	0	Sgpp2					1,07E-227	Dlgap4	1	Trappc9			8,31E-162	2210408I21Rik	9,17E-106	Ift88	5,78E-49	Spock2
1,90E-12	Atxn2	0	Lrp8					5,77E-226	Slc38a1	1	Kcnma1			9,71E-164	Kifc2	1,49E-105	Macrod2	7,96E-49	Tsc22d1
2,27E-12	Usp15	0	Plppr4					5,98E-225	Atrnl1	1	Gm37240			7,26E-161	Dync1i1	2,61E-105	Ddx6	1,09E-48	Ubxn11
9,36E-12	Crppa	0	Zmym4					1,34E-224	Pkd1	1	Ppp2r5c			2,96E-160	Napb	4,95E-105	Hnrnph3	1,24E-48	Mboat2
1,71E-11	Zswim6	0	Rasgef1a					3,29E-225	Adgrb1	1	Smad7			4,74E-161	Igf2r	1,36E-104	Cadps	1,62E-49	Phc2
2,80E-11	Pibf1	0	Fus					1,10E-223	Lonrf2	1	Arid2			5,54E-161	Psap	3,06E-103	Gas2	1,83E-48	Rnf217
5,03E-11	Mon2	0	Scamp1					1,61E-223	Tln2	1	Ascc3			5,58E-160	Disp2	3,95E-103	Cit	2,61E-48	Nme7
2,83E-10	Fam172a	0	Bmpr2					1,84E-223	Ehbp1	1	Xpr1			2,36E-159	Tut4	5,33E-103	Etnk1	2,69E-48	Mfsd4a
4,01E-10	Clk4	0	Hectd4					7,48E-224	Arhgef7					6,05E-159	Dlgap4	7,23E-103	Ppip5k1	2,81E-48	Phf24
1,53E-09	Eri3	0	Csnk1g1					1,47E-221	Inpp4a					2,65E-158	Trim37	2,79E-101	Zmym4	3,11E-48	Tcaf1
4,04E-09	Ckap5	0	Gpr137c					1,93E-221	Nav1					3,01E-158	Vopp1	1,40E-100	Kdm1a	3,48E-48	Sv2c
4,38E-09	Synrg	0	Wdr7					3,93E-221	Dock3					4,75E-158	Man1a2	1,47E-100	R3hdm1	4,09E-48	Vps13a
1,67E-08	Cul1	0	Madd					4,89E-221	Slc8a1					2,19E-157	Map2k6	2,24E-100	Grk3	6,17E-48	Fchsd2
2,86E-07	Clock	0	Kdm4c					1,38E-220	Klhdc10					2,92E-157	Slc7a6	3,13E-100	Epb41	7,38E-48	Abat
3,82E-05	Bicd1	0	Lingo1					1,68E-220	B4galt6					1,26E-157	Cstf2	1,70E-99	Clip1	9,83E-48	Zwint
6,57E-05	Srrm1	0	Cltc					2,80E-220	Galnt16					1,41E-155	Mast1	4,95E-99	Arl3	1,37E-47	Syngr3
1,02E-04	Far1	0	Nat8l					3,05E-221	Armc9					1,59E-155	Adam22	8,67E-99	Dpp10	1,53E-47	Pld3
1,68E-04	Snx24	0	Rufy3					6,66E-220	Chchd6					4,11E-154	Ppip5k1	9,30E-99	Rundc3b	1,83E-47	2210408I21Rik
4,98E-04	Relch	0	Bcl11a					3,85E-219	Large1					4,69E-154	Rufy2	1,15E-98	Zdhhc1	4,82E-47	Nenf
5,95E-05	Agtpbp1	0	Cstf2					3,43E-218	Chst8					2,29E-153	Atp2b2	1,52E-98	Appl1	5,47E-47	Hycc2
1,48E-03	Immp1l	0	Etnk1					4,26E-218	Zdhhc2					4,33E-153	Gabrg2	1,94E-98	Chic1	7,86E-47	Apex2
2,90E-03	Npepps	0	Sec24b					6,10E-218	Braf					6,72E-153	Large1	2,51E-98	Odf2	9,02E-47	Atp6v0b
6,42E-02	Arid1b	0	Scmh1					9,55E-218	Ust					7,53E-153	Fndc9	2,58E-98	Kif1a	1,12E-46	Stx3
8,66E-03	Arhgap21	0	Efr3a					1,98E-217	Madd					2,15E-152	Dzank1	3,04E-98	Slc24a5	1,74E-46	Adcy3
1,03E-01	Kpna4	0	Pura					1,67E-216	Marchf4					2,87E-152	Mpped2	7,45E-98	Svop	1,82E-46	Btbd10
2,39E-01	Ccnl2	0	D630045J12Rik					2,88E-215	Eml4					1,74E-151	Clasp1	3,48E-97	Lnx1	1,85E-46	Ptprr
3,15E-01	Reep5	0	Dlg2					5,02E-215	Zfr					3,49E-151	Slf1	7,97E-97	Scg3	4,38E-46	Hacd3
5,08E-01	Mapkap1	0	Ankrd17					7,64E-215	Ap3b2					3,62E-151	Rtn3	8,73E-97	Herc1	6,96E-46	Bcr
2,95E+00	Nktr	0	Dnmt3a					1,19E-214	Lrpap1					7,03E-151	Ranbp9	2,76E-96	Adam22	8,00E-46	Nin
5,19E+00	Insr	0	Braf					1,46E-214	Sptan1					8,59E-151	Gls	3,20E-96	Ap2a2	9,41E-46	Snap47
8,07E+00	1700025G04Rik	0	Tmem30a					1,20E-213	Cstpp1					2,07E-150	Erc1	6,35E-97	Gtf3c1	2,19E-46	Slc9a7
2,11E+01	Rnf216	0	Hs3st4					4,80E-212	Kcnk10					1,54E-149	Myef2	1,99E-95	Prrc2b	3,85E-45	Hmgcr
2,60E+01	Vps35l	0	Asph					6,05E-212	Hdac4					3,87E-149	Plekha5	2,83E-95	Hectd4	7,92E-45	Mboat7
5,81E+01	Flnb	0	Col19a1					1,00E-211	Zfp618					8,15E-149	Psip1	4,36E-95	Stat5b	8,76E-45	Gls
9,31E+01	Brwd1	0	Hycc2					3,30E-211	Ppp3cb					8,18E-149	Ttc8	7,72E-95	Fndc3a	1,02E-44	Dipk1a
9,96E+01	Trip11	0	Cep126					4,84E-211	Mfsd4a					9,12E-149	N4bp2l1	1,24E-94	Lcorl	1,12E-44	Armc9
1,14E+02	Ap3b1	0	Rasgrf2					5,10E-211	Gng2					1,77E-148	Fam135b	1,71E-94	Adcy5	2,01E-44	Lpin2
2,75E+02	Cnot10	0	Clmp					4,08E-210	Mtmr7					8,54E-148	Cspp1	4,00E-94	Gm20696	3,70E-44	Upp2
2,85E+02	Epb41l3	0	Gramd1b					4,49E-210	Ube2e3					2,28E-147	Ttc7b	4,94E-94	Mcph1	4,69E-44	Dpyd
5,52E+02	Srgap1	0	Ccdc30					7,98E-211	Lpin2					9,90E-147	Setd7	8,08E-94	Sptbn4	1,35E-43	Ahdc1
2,86E+03	Mfn1	0	Mtf2					1,75E-209	Atxn2l					1,90E-146	Atp6v0b	8,96E-94	Lonrf2	1,52E-43	Tro
3,59E+03	Zfp608	0	Limk1					5,46E-209	Prune2					2,29E-146	Hdgfl3	6,48E-93	Lrpap1	1,68E-43	C2cd5
6,70E+03	Kmt2e	0	Gmcl1					8,42E-209	Ctnnbl1					3,57E-146	Zmiz1	7,23E-92	Tnrc18	2,00E-43	Tead1
1,40E+04	Ctnna2	0	Syt14					1,21E-208	Iqce					1,98E-145	Gm38393	1,21E-91	Rtn3	3,10E-43	Snx10
2,13E+04	Tbc1d23	0	Setx					3,12E-208	Atxn7l1					4,72E-145	Srsf11	1,42E-92	Ctnnbl1	4,76E-43	Ablim1
2,35E+04	Tom1l2	0	Tafa1					3,85E-208	Wscd2					8,60E-145	Slc35f1	1,59E-91	Arfgef1	5,35E-43	Zdhhc1
2,79E+04	Fnip1	0	Sorcs3					3,96E-207	Rundc3b					1,37E-144	Dtd1	2,48E-91	Fbrsl1	6,38E-43	Raph1
5,18E+03	Supt3	0	Tbc1d4					7,04E-207	Apex2					1,75E-144	Etnk1	3,28E-91	Klhl32	1,10E-42	Xpr1
1,41E+05	Epc1	0	Thoc2l					5,67E-206	Etnk1					2,42E-144	Arf3	8,89E-91	Slf1	1,60E-42	Tmem63b
3,55E+05	St7l	0	Atp6v1h					6,42E-205	Ctdspl					3,53E-144	Adar	9,64E-91	Tbl1x	2,45E-42	Phf6
5,42E+05	Pbrm1	0	Xpr1					1,30E-204	Akap11					6,21E-144	Fus	1,33E-90	Herc3	3,68E-42	Srebf2
3,94E+06	Vti1a	0	Cplx1					4,35E-204	Herc1					8,48E-144	Ammecr1	2,20E-91	Dnm1	4,95E-42	Appl1
1,03E+07	Atp9a	0	Cntn3					5,22E-204	Miga1					1,06E-143	Clip1	3,32E-90	Ddhd2	7,25E-42	Cep162
1,95E+07	Cog5	0	Nell1					7,97E-205	Ulk4					1,15E-143	Nsg1	3,79E-90	Nrg2	8,23E-42	Hdac4
4,23E+07	Sfswap	0	Cep70					1,01E-204	Rfx7					1,62E-143	Clgn	7,15E-90	Esyt2	1,65E-41	Cenpv
1,02E+08	Dmxl1	0	Slc4a7					2,25E-203	Serpini1					3,40E-143	Akap6	7,42E-90	Pcm1	2,84E-42	Spcs2
2,93E+09	Selenok	0	Syngr1					6,29E-203	Atxn10					5,64E-143	Pcnx	1,30E-90	Atxn7l1	2,85E-41	Pgap1
0.000115619	Cd2ap	0	Aifm3					6,91E-203	Slc1a1					5,86E-143	Ppp1r9a	4,57E-89	Tln2	4,67E-41	Sclt1
0.000127622	Setd7	0	Lin28b					1,13E-201	Tspoap1					9,89E-143	Kcnt1	5,02E-89	Mtmr1	5,74E-42	Mapk10
0.000542146	Tmem126a	0	Adcy2					1,70E-201	Ahcyl2					3,25E-142	Timp2	6,51E-90	Cpe	5,86E-41	Ppip5k1
0.00081617	Sil1	0	Uhrf1bp1l					2,73E-201	Atp5o					4,27E-142	B230307C23Rik	1,36E-89	Cux1	6,31E-41	Asxl3
0.000912182	Elp4	0	Zmynd11					2,41E-199	Snph					5,50E-142	Nmnat2	1,47E-89	D130043K22Rik	1,31E-40	Cpt1c
0.00308969	Rab11fip2	0	Dzip1					2,70E-199	Npdc1					1,09E-141	Bicc1	1,87E-88	Ank3	1,46E-40	Map7d2
0.00337926	Nipbl	0	Tcf20					4,02E-199	Scn8a					1,69E-141	Ssbp3	2,90E-88	Lekr1	2,10E-40	Atxn2l
0.00471833	Bptf	0	Mcu					3,76E-198	Fbxl2					1,72E-141	D630045J12Rik	8,67E-88	Trhde	2,83E-40	Hnrnpr
0.00771476	Acyp2	0	Cask					5,20E-198	Pbx3					3,17E-141	Baalc	3,98E-87	Pitpnm2	9,61E-41	Sgip1
0.0418589	Nsmce2	0	Pcca					1,14E-197	Gpld1					1,14E-140	Fyttd1	4,75E-87	Ip6k2	1,03E-40	Akap8l
0.117999	Dop1b	0	Gpr45					1,90E-195	Bpnt2					1,59E-140	Lrrfip1	9,85E-87	Tbc1d9	1,12E-39	Dalrd3
0.261055	Nlk	0	Gaa					3,36E-195	Ttll11					5,04E-140	Memo1	1,17E-86	Pcgf5	1,67E-39	Gabra3
0.326179	Trpc1	0	Usp14					9,70E-195	Ice1					1,08E-139	Sh3gl3	1,92E-86	Slc39a10	2,06E-39	Kat6b
0.491343	Rb1	0	Htr4					1,25E-193	Cdyl2					1,72E-139	Hivep3	1,30E-85	Por	4,92E-39	Hnrnph3
0.705462	AW554918	0	Syt7					5,20E-193	Deptor					6,82E-139	Stac	2,47E-85	Adgrb3	6,51E-39	Dock3
1	Agps	0	Ctnna2					9,25E-193	Clstn2					1,81E-138	Macrod2	3,75E-85	Gkap1	6,68E-39	Odf2
1	Myo9a	0	Srpk2					1,89E-192	Ap4s1					9,55E-138	Crtc1	7,58E-85	Abat	9,28E-39	Mast2
1	Phf3	0	Prkag2					1,17E-191	Rtn3					1,70E-136	Gdap1	8,59E-85	Myh10	9,37E-39	Atxn10
1	Amph	0	Cmip					1,93E-191	Cdh4					2,07E-136	Braf	1,86E-84	Clasp1	1,14E-38	Lmtk2
1	Trpm7	0	Spata6l					7,12E-190	Nme7					1,31E-135	Rnf157	2,06E-85	Gpr45	1,32E-38	Scarb1
1	Cab39l	0	Acer3					8,90E-190	Tbc1d12					1,42E-135	Actr1b	3,64E-84	Gnl3l	1,32E-38	Mid2
1	Arih1	0	6330411D24Rik					1,62E-189	Epha7					2,86E-135	Kmt2a	3,74E-84	Zc2hc1a	1,57E-39	Gnptg
1	Dpyd	0	Lrtm1					3,22E-189	Fam20b					7,43E-135	Nexmif	5,07E-84	Inpp4a	1,73E-38	Arhgef7
1	Zfp638	0	Srrm2					1,02E-188	Osbpl8					1,03E-134	Dennd1b	6,38E-84	Ttc7b	1,77E-38	Prkd1
1	Atad2b	0	Tubb3					5,26E-188	Mid1					4,89E-134	Grik2	7,69E-85	Tpm1	2,07E-38	Unc13b
1	Fam13b	0	Mtif2					8,49E-188	Abr					9,75E-134	Bbx	1,28E-83	Ric8b	5,35E-38	Psip1
1	Hnrnpa2b1	0	Dync1h1					1,29E-187	Prkd1					1,14E-133	Reep1	1,40E-83	Dag1	5,49E-38	Tmem108
1	Lmbrd1	0	Gdap1					6,21E-187	Ccdc57					6,64E-133	Catspere2	1,55E-83	Dennd6b	5,53E-38	Ndst4
		0	Klhl7					9,42E-187	Trim9					3,37E-133	Inpp4a	1,81E-83	Gm1043	7,31E-38	Gria4
		0	Cadm1					2,45E-186	Nt5c2					1,32E-131	Mtch1	2,25E-83	Jakmip2	1,03E-37	Ift122
		0	Atp6v1a					4,19E-186	Mapkbp1					1,71E-131	Adam23	2,86E-83	Adar	1,33E-37	Gnl3l
		0	Spink10					4,82E-187	Adcy8					1,85E-131	Klhl7	5,86E-83	Reps1	1,73E-37	Lnpk
		0	Nme7					1,57E-185	Adcy3					3,78E-131	Oxct1	9,89E-84	Rp9	1,75E-37	Spata7
		0	Chka					1,72E-185	Kat6b					4,34E-131	Mboat7	1,06E-83	Canx	1,79E-37	Spata13
		0	Mgat5					3,47E-185	Grm8					5,17E-131	Actn1	1,08E-82	Nedd4	2,14E-37	Luc7l3
		0	Kcnt2					5,93E-185	Cux1					5,19E-131	Adarb1	3,10E-82	Gmds	3,00E-37	Rp9
		0	Tasp1					1,09E-184	Sgpp2					5,51E-131	Rp9	4,68E-82	Zwint	3,54E-37	Lrp11
		0	Ache					8,59E-184	Polb					1,32E-130	Ylpm1	6,11E-82	Slc8a1	4,22E-37	Hectd4
		0	Vps53					1,66E-183	Ap2a2					1,57E-130	Acat1	2,00E-81	Rcn2	4,34E-37	Cacng8
		0	Ctif					5,58E-184	Asap2					2,67E-130	Dmtn	3,26E-81	Vwc2	4,74E-37	Simc1
		0	Nmt2					1,12E-182	Smyd3					7,77E-130	Cstf3	4,03E-81	Sun1	5,91E-37	Lman2l
		0	Ccdc136					2,09E-182	Tecr					1,02E-129	Lrba	9,89E-82	Kantr	6,06E-37	Vezt
		0	Pals2					6,99E-181	B230307C23Rik					2,70E-129	Pde4dip	1,90E-80	Rev3l	8,40E-37	Fubp1
		0	Ttc8					7,54E-181	Ppargc1b					3,95E-129	Golm2	2,70E-80	Chn1	9,83E-38	Dcx
		0	Nup93					1,23E-180	Rai1					3,97E-129	Scmh1	3,39E-81	Trim9	1,19E-36	Wdr35
		0	Afdn					4,36E-180	Jakmip2					6,60E-128	Aak1	4,25E-81	Impact	1,43E-36	Braf
		0	Inpp4a					5,45E-180	Tox					7,54E-128	Arnt2	5,81E-80	Kdm2a	1,45E-37	Igdcc4
		0	Tut4					7,25E-180	Ppp1r14c					9,76E-128	Lman2l	5,95E-80	Uhrf2	2,11E-36	Rev1
		0	Ptpn9					1,33E-178	Thy1					1,67E-128	Neto1	8,03E-80	Cdh12	2,16E-36	Pds5b
		0	Sanbr					4,81E-178	Chd3					2,11E-127	Dennd2a	2,37E-79	Fbxo11	2,38E-36	Pfkp
		0	Gabrb2					1,13E-177	Ergic1					2,16E-127	Adcy3	2,99E-79	Tspan3	3,21E-36	Epb41l1
		0	Greb1l					3,06E-177	Ric3					2,37E-128	Arhgap12	4,46E-79	Ewsr1	4,08E-36	Tnpo1
		0	Srsf11					1,30E-176	Rasgef1a					2,82E-127	Mcc	5,32E-80	Dip2c	4,13E-36	Gm45844
		0	Ap3b2					7,28E-175	Olfm2					3,61E-128	Entrep2	5,72E-79	Ecpas	4,38E-36	Tcf20
		0	Fndc9					1,26E-174	Mprip					2,14E-126	Cnot6l	6,13E-79	Nt5c2	4,63E-36	Rundc3a
		0	4930447C04Rik					3,37E-174	Cep126					3,36E-126	Hectd4	9,40E-79	Nav1	5,04E-36	Slc38a1
		0	Maco1					4,36E-174	Hnrnpm					3,52E-126	Srsf10	1,38E-78	Ywhae	5,10E-36	Nectin1
		0	Dipk1a					1,17E-173	Kdm2b					5,09E-125	Ola1	5,39E-78	Zc3h14	5,50E-36	Pdlim7
		0	Mast1					1,49E-173	Wdr17					2,58E-124	Rai1	1,27E-77	Cstf3	8,08E-36	Zfr
		0	Ogdh					1,96E-173	Bcr					2,72E-124	Cep70	1,59E-77	Arhgap20	8,43E-36	Bbx
		0	Ptpn4					2,75E-174	Cux2					2,78E-124	Zmynd11	1,79E-77	Hacd3	1,06E-35	Adarb1
		0	Stk39					3,64E-173	Crtc3					2,82E-124	Bzw2	4,32E-77	Rab3gap2	1,20E-35	Cibar1
		0	Lrrn2					6,00E-173	Rnf145					3,28E-124	Mttp	9,65E-77	Atp6v0a1	1,63E-35	Gtf2f2
		0	Col11a1					7,23E-173	Hectd4					8,16E-124	Bcr	3,15E-76	Gmps	2,18E-35	Nipsnap1
		0	Gas6					9,59E-173	Atp2b3					8,18E-124	Cpt1c	3,90E-76	Erc1	2,21E-35	Fndc9
		0	Pknox2					2,41E-172	Myef2					1,00E-123	Mtmr7	6,85E-77	Rock1	3,25E-35	Nt5c2
		0	Pcbp3					2,63E-174	Zc3h12c					1,01E-123	Ddhd2	1,61E-75	Rev1	3,61E-35	Stim2
		0	Hdx					3,36E-172	Atp6ap2					1,87E-123	Lrp8	3,27E-75	Cstpp1	4,53E-35	Man1c1
		0	Tro					5,57E-172	Map2					4,26E-124	Cers5	3,27E-75	Prkar1a	4,88E-35	Jph4
		0	Trhde					1,37E-171	Mgat4a					4,36E-123	Myh10	4,76E-75	Dnajc10	6,87E-35	Ddhd2
		0	Stac2					1,59E-171	Fbxo3					1,80E-122	Pip5k1b	2,72E-74	Zfp827	7,12E-36	Dnajb4
		0	Ppargc1b					2,03E-171	Thoc7					2,89E-122	Arhgef7	3,13E-74	Nenf	1,05E-34	Ccdc6
		0	Slc1a1					7,16E-171	Gm37240					3,05E-122	Cd47	3,53E-74	Iqcb1	1,23E-34	Shank3
		0	Rapgef2					1,45E-170	Vwa5b2					3,75E-122	Ppp3cb	7,00E-74	Rnf169	1,68E-34	Ankrd55
		0	Larp1b					1,24E-169	Iqsec2					3,98E-122	Metap2	2,82E-73	Tbc1d32	1,82E-34	Rab27a
		0	Mtmr7					1,70E-169	Bmt2					8,60E-122	Zmym4	5,22E-73	Synj1	2,28E-35	Ier3ip1
		0	Snap47					2,98E-169	Lrfn2					2,32E-121	Gstz1	5,33E-73	Peg3	3,10E-34	Tia1
		0	Mpp7					5,83E-170	Prkar1b					2,60E-121	Sbf2	5,35E-74	Phip	4,25E-34	Trim33
		0	Atp11b					1,46E-168	Reps1					8,13E-121	Atxn1	1,04E-72	Parp8	7,66E-34	Jazf1
		0	Tnrc6c					9,86E-168	Golgb1					8,88E-121	Fzd3	3,50E-72	Srpk2	9,72E-34	Cadm1
		0	Stk38					2,32E-167	Ptpn4					2,68E-120	Tmem245	3,85E-72	Sos2	1,31E-34	Epb41
		0	Galnt9					2,00E-166	Dag1					5,59E-120	Camk4	4,52E-72	Ccny	1,69E-33	Ola1
		0	Ranbp17					9,51E-167	Ilf3					2,06E-119	Hnrnpm	1,42E-71	Prkar1b	3,54E-33	Sipa1l1
		0	Sptb					1,14E-165	Ano6					2,30E-119	Spata6l	1,60E-72	Marchf7	4,29E-33	Ube2q2
		0	Ablim3					1,37E-165	Clock					2,99E-119	Dtx3	2,55E-71	Gse1	5,20E-33	Sos2
		0	Eif4g3					2,54E-165	Vat1l					1,83E-118	Nenf	3,41E-71	Dnal1	5,47E-33	Adamts17
		0	Kcnh1					3,24E-165	Top1					2,95E-118	Slc41a2	5,04E-71	Kcnip1	6,60E-33	Zfp799
		0	Kcnt1					2,09E-163	Gpr45					7,51E-118	Dmd	5,54E-70	Wsb1	8,11E-33	Zmynd11
		0	Znrf1					3,12E-163	Asap1					1,11E-117	Tomm70a	7,00E-70	Tgfbr3	8,72E-33	Wsb1
		0	Pde4a					8,43E-163	Auts2					1,53E-118	Cdk8	8,54E-70	Ncoa5	1,18E-32	Synj1
		0	Pdlim7					1,39E-161	Pds5b					1,62E-117	Nap1l1	2,52E-69	Gtf2ird1	1,50E-32	Bcap29
		0	Phf20l1					3,27E-161	Mindy3					1,72E-117	Abca5	2,58E-69	Itsn1	1,56E-32	Rgs7bp
		0	Sidt1					2,42E-161	Rab3gap2					2,65E-117	Pkd1	2,78E-69	Golm2	1,78E-32	Rnf157
		0	Lrpprc					3,80E-160	Nenf					2,69E-117	Ddx24	3,32E-69	Gap43	1,79E-32	Plec
		0	Cnnm1					4,35E-160	Maged1					2,75E-118	Rnps1	3,54E-69	Ift74	2,02E-32	Gabrg2
		0	Elapor1					5,50E-161	Mdn1					3,17E-117	Gpr45	3,57E-69	Cpsf6	2,08E-32	Ilf3
		0	Epha7					1,84E-158	Ddhd2					3,25E-117	Npdc1	5,34E-69	Acsl4	4,17E-32	Itsn1
		0	Sesn3					2,04E-158	Mtcl1					6,43E-117	Reep2	1,99E-68	Hdac4	4,27E-32	2001-08-01
		0	Gabbr1					4,32E-158	Klhl7					8,39E-117	Ergic1	3,49E-68	Kdm5b	4,60E-32	Ap4s1
		0	Abhd18					1,12E-157	Fubp1					2,04E-117	Hs2st1	3,82E-68	Stxbp1	4,68E-32	Shank2
		0	Thoc7					1,54E-157	Dcc					3,59E-117	Ube2q2	3,98E-68	Celf1	5,50E-34	Mcf2l
		0	Top1					1,87E-158	Dipk1a					3,63E-116	Sfmbt1	4,04E-68	S100pbp	7,53E-32	Srsf7
		0	Lekr1					2,04E-157	Hnrnpr					4,56E-116	Cstpp1	4,07E-68	Mast2	9,34E-32	Tln2
		0	Atpif1					5,15E-157	Phc2					8,41E-116	Gnl3l	4,29E-68	Fbxl17	9,45E-32	Ssr4
		0	Nsd2					2,49E-156	Usp13					1,78E-115	Slc6a15	4,37E-68	Bmt2	9,55E-32	Stxbp4
		0	Dlat					2,99E-156	Kctd1					6,36E-115	Miga1	7,25E-68	Ric3	1,29E-31	Fkbp2
		0	Dcx					1,78E-155	Hs6st3					1,22E-115	Gmcl1	7,93E-68	Lztfl1	2,05E-31	Gabarapl2
		0	Lrba					1,30E-154	Kifc2					3,84E-114	Lekr1	8,41E-68	Map3k2	2,40E-32	Rab12
		0	Cds1					1,89E-154	Ptpre					4,88E-114	Ap3b2	1,10E-67	Senp6	2,59E-31	Pten
		0	Adgrl1					3,64E-154	Mgat5					5,82E-114	Chic1	1,63E-67	Enah	2,96E-31	Smpd3
		0	Ttc28					5,13E-154	Itpr1					7,38E-115	Tln2	2,02E-67	Ergic1	3,31E-31	Gdpd5
		0	Tspan13					1,03E-154	Arl15					7,55E-114	Cnot2	3,15E-67	Akap8l	3,48E-31	Mcph1
		0	Kcnj6					1,29E-153	Myh10					1,45E-113	Mcph1	7,14E-67	Mfsd4a	3,99E-31	Eya3
		0	Sgsm1					2,00E-153	Fndc3a					1,46E-113	Arhgap18	8,26E-67	Fyttd1	5,67E-31	Rhobtb2
		0	Flrt2					2,86E-153	Cspp1					2,04E-113	Shank2	1,37E-66	Dnmt3a	5,87E-31	Stat5b
		0	Ubr5					5,64E-153	Lmtk2					1,62E-112	Dcaf7	4,11E-66	Sfpq	7,32E-31	Slc4a3
		0	Npdc1					7,20E-153	Rab27b					6,06E-113	Msantd2	7,46E-66	Fam117b	8,30E-31	Asph
		0	Stim2					1,61E-152	Kcnip4					9,39E-112	Peak1	8,35E-66	Mga	8,80E-31	Rgl1
		0	Atxn2l					2,75E-152	Phlpp2					1,03E-111	Pds5b	1,12E-65	Madd	1,16E-30	Lekr1
		0	Ube2b					1,96E-151	Pcdh17					2,61E-111	Elmod1	1,39E-65	Braf	1,38E-30	Srpk1
		0	Eml4					2,01E-151	Hdgfl3					5,33E-111	Syndig1	1,84E-65	Dnm1l	1,66E-30	Dag1
		0	Timm9					2,10E-152	Atrx					6,88E-111	Srpk1	2,52E-65	Gm49353	1,72E-30	Palm
		0	Ppp1r12b					4,99E-151	Htt					1,21E-110	Lnx1	2,79E-65	Flot2	2,81E-30	Scaper
		0	Kmt2a					8,64E-151	Ndrg3					1,48E-110	Sntb2	2,91E-66	Bclaf1	2,97E-30	Slc4a7
		0	Aco2					1,49E-150	Oxct1					2,11E-110	Ocrl	3,58E-65	Srek1	4,52E-30	Fyttd1
		0	Mapk8ip3					3,47E-151	Trim33					1,51E-109	Rnf217	5,34E-65	Tia1	4,76E-30	Man2a2
		0	Ubn2					5,16E-150	Ddx24					1,57E-109	Maco1	5,38E-65	Vezt	6,87E-30	Rbm4b
		0	Nova2					5,81E-150	Slf2					6,36E-109	Hoxd3	5,63E-65	Eml5	8,44E-31	Rufy2
		0	Tm2d3					4,65E-149	Gpr137c					6,94E-109	Slc23a2	8,88E-65	Arl13b	9,46E-30	Eef2k
		0	Gdpd1					1,19E-148	Mpdz					7,89E-109	Dtnb	1,38E-64	Alcam	5,41E-29	Ptprf
		0	Prepl					9,77E-148	Pde4dip					1,03E-109	St8sia1	2,11E-64	Crppa	7,75E-30	Gde1
		0	Cpeb3					1,32E-147	Casd1					7,60E-108	Megf8	3,20E-64	Mlxip	8,30E-29	Snph
		0	Spred2					4,40E-147	Gabbr1					1,30E-107	Lmtk2	8,65E-64	Hnrnph1	9,16E-29	Emc10
		0	Acsl6					4,62E-147	Epb41l1					2,91E-107	Atp9a	1,14E-63	Shank1	1,47E-28	Snx27
		0	Usp13					5,61E-147	Cstf3					7,74E-108	Synj1	1,28E-63	Svil	1,61E-28	Gtdc1
		0	Fam110b					5,95E-147	Chic1					8,14E-107	Rabl6	1,82E-63	9930021J03Rik	1,65E-28	Usp14
		0	Ralgapb					8,92E-149	Apba2					1,45E-106	Rragb	3,40E-63	Marchf6	2,01E-28	Ppme1
		0	Gm38393					1,35E-146	Psip1					1,89E-106	Mblac2	4,60E-63	Cfdp1	4,75E-28	Prelid3a
		0	Htr7					8,69E-146	Cpsf6					1,21E-105	Sgsm2	5,19E-63	Chchd6	5,17E-28	Usp9x
		0	Nceh1					1,09E-145	Tspan3					1,44E-106	Rfx7	1,05E-62	Senp7	6,06E-28	Dad1
		0	Trim33					2,06E-145	Esyt2					2,76E-105	Pcdh17	1,52E-62	Btbd7	6,69E-28	Crtc3
		0	Sh3pxd2a					1,92E-144	Atp6v1b2					4,11E-105	Tmem131	1,57E-62	Map3k5	8,22E-28	Ext1
		0	Cntnap1					1,96E-144	Cntnap5b					7,82E-105	Itfg1	1,98E-65	Stk3	8,92E-28	Adam22
		0	Ggact					2,94E-144	Ppm1e					8,49E-105	Rasa2	8,35E-62	Ubp1	1,26E-27	Atcay
		0	Usp33					1,37E-143	Rufy3					1,36E-104	Atp6v1b2	1,74E-61	Sltm	1,28E-27	Ergic1
		0	Arhgap32					1,52E-143	Ssbp4					1,78E-104	Vezt	8,37E-62	Pde4dip	1,64E-27	Tm2d3
		0	Zfp692					1,30E-142	Zmym4					5,72E-104	Acbd6	1,21E-60	Fto	1,75E-27	Golgb1
		0	Dbn1					1,49E-142	Ankrd12					8,88E-104	Rev1	1,43E-60	Heatr5a	2,36E-27	Atp2b3
		0	Shank3					2,74E-142	Rev1					2,50E-103	Chka	2,46E-60	Tmem59l	2,68E-27	Txndc15
		0	Mark1					4,41E-142	Gtf2ird1					2,78E-103	Atxn10	2,87E-60	Tcaf1	3,91E-27	Pola1
		0	Pgm2l1					4,49E-140	Ttc28					2,82E-103	Pld3	5,10E-60	Zmym6	3,97E-27	Impact
		0	Ppp2r5e					1,32E-140	Fstl4					3,14E-103	Clint1	1,09E-59	Als2	5,69E-27	H13
		0	Appl1					7,38E-139	Psma3					5,51E-103	Dcx	1,36E-59	Rab12	7,50E-27	Ylpm1
		0	Psmd14					1,13E-138	Cabin1					6,42E-103	Pitpnm2	3,54E-59	Gns	7,62E-27	Acbd6
		0	Mdn1					2,80E-138	Ecpas					1,09E-102	Gm12394	3,65E-59	Dcaf5	1,24E-26	Akap11
		0	N4bp2l1					5,34E-139	Vwa8					2,77E-102	Akap8l	8,13E-59	Zfp292	1,34E-26	Syngr1
		0	Chchd6					1,58E-137	Chd5					3,42E-102	Glrb	1,38E-58	Hnrnpll	1,65E-26	Ndfip2
		0	Ric3					2,33E-137	Prelid3a					1,44E-101	Fubp1	1,46E-58	Mllt3	2,08E-26	Ptpn4
		0	Tbc1d9					3,19E-137	Nsd2					1,67E-101	Prkag2	1,98E-58	Btbd10	2,14E-26	Fbxl2
		0	Sntb2					3,93E-137	Atp6v0b					3,43E-101	Tango2	2,47E-58	Gabbr1	2,34E-26	Hnrnpll
		0	Ubap1l					5,56E-137	Fyn					4,30E-101	Zfr	3,98E-58	Mtcl1	2,43E-26	Arfgef3
		0	Rnf180					1,34E-136	Pten					4,65E-102	Xpr1	4,29E-59	Lrba	2,43E-26	Rasa2
		0	Ppp3ca					4,40E-136	Srpk2					7,38E-101	Slc25a23	5,40E-58	Pkn2	2,88E-26	Napb
		0	Polb					6,64E-136	Lgr4					7,64E-101	Bbs5	1,00E-57	Serinc1	4,36E-26	Dpf3
		0	Gng2					9,31E-137	Gfod1					8,48E-101	Dync2i1	1,15E-57	Lemd3	4,82E-26	Nr6a1
		0	Klc2					1,22E-135	Gm49353					1,22E-100	Svil	1,51E-57	Ptpn4	6,20E-26	Herc3
		0	Rai1					1,41E-135	Cers5					2,54E-100	Tbc1d1	2,02E-57	Fam110b	6,26E-26	Pcnx
		0	Pced1b					3,26E-135	Sphkap					3,64E-100	Tia1	3,40E-57	Asxl3	6,55E-26	Zmiz1
		0	Haghl					6,23E-135	Kifap3					3,86E-100	Traf3	4,20E-57	Wdr47	7,05E-26	Cnot6l
		0	Sms					8,96E-135	Btbd10					3,83E-99	Atcay	7,25E-57	Xrn1	7,30E-26	Septin6
		0	Psip1					1,18E-134	Ggt7					4,69E-99	Btbd10	8,83E-57	Fancc	7,71E-26	Ift88
		0	Pde7b					1,25E-134	Tmem63b					8,86E-100	Usp40	1,13E-56	Rab3gap1	9,50E-26	Metap2
		0	Atxn7l1					2,82E-134	Celf1					2,39E-97	Mdn1	1,43E-56	Serpini1	1,15E-25	Srsf10
		0	Papola					3,65E-134	Nmt2					2,52E-97	Cfap69	3,38E-56	Nme7	2,13E-25	N4bp2l1
		0	Esyt2					1,38E-133	Gmcl1					3,31E-97	Nvl	6,40E-56	Usp47	2,32E-25	Tspan3
		0	Rbm4b					2,51E-133	Sgsm2					3,35E-97	Cabin1	6,87E-56	Ralgapa1	2,40E-25	Tmem208
		0	Catspere2					2,68E-134	Znrf1					6,37E-97	Hnrnpr	1,13E-55	Ppp6r3	3,15E-25	Arl6ip1
		0	Fyttd1					3,60E-133	Metap2					6,39E-97	Sptan1	1,40E-55	Sil1	3,33E-25	Katnip
		0	Htr1f					3,80E-133	Dennd5b					6,83E-97	Prelid3a	1,42E-55	Mphosph9	3,43E-25	Chic1
		0	Htt					1,83E-133	Ptpn12					1,21E-97	Senp7	1,64E-55	Vps13b	3,79E-25	Ncoa1
		0	Lrpap1					1,91E-132	Rp9					2,63E-96	Zdhhc21	2,48E-56	Thoc7	3,95E-25	Acvr2a
		0	Gas2					1,25E-132	Lclat1					2,76E-96	Casd1	2,70E-55	Gtf2f2	4,47E-25	Mttp
		0	Arhgef7					2,58E-131	Matr3					4,65E-97	Smarca4	2,72E-56	Dcaf6	9,13E-25	Cds2
		0	Smg6					7,73E-131	Ralgps2					5,10E-96	Ndrg3	3,27E-55	Srpk1	1,11E-24	Ddx39b
		0	Senp5					1,69E-130	Uxs1					5,48E-96	Ppp1r13b	5,89E-55	Atp6v0b	1,26E-25	Asb3
		0	Mcc					2,28E-130	Fbxw7					5,80E-96	Crppa	7,71E-55	Ncoa1	1,37E-24	Smarca2
		0	Zfp612					2,35E-130	Dync2i1					1,15E-95	Mid1	8,64E-55	Atp9a	1,43E-24	Gramd1b
		0	Bckdhb					1,24E-129	Clasp1					1,22E-95	Fhod3	1,33E-54	Srsf11	1,76E-24	Zfp827
		0	Arhgef11					2,54E-129	Ctps2					2,07E-95	Tspan13	2,34E-54	Zfp280d	1,81E-24	Evi5
		0	Frrs1l					2,62E-129	Kdm4c					2,11E-95	Myo5a	2,82E-54	Kcnq2	2,18E-24	Pdcd4
		0	Tbc1d30					2,80E-129	Btrc					2,50E-95	Pi4ka	2,85E-54	Cep162	2,41E-24	Ppp1r13b
		0	Efr3b					9,45E-130	N4bp2l1					4,07E-95	Mmaa	6,19E-54	N4bp2l1	2,81E-24	R3hdm1
		0	Abca3					1,85E-128	Zfr2					4,09E-95	Kazn	1,18E-53	Smc3	3,34E-24	Fer
		0	Chchd3					2,15E-128	Ddx39b					4,17E-95	Ric3	1,19E-53	Sf3b2	5,91E-25	Eps15l1
		0	Vps13b					2,49E-127	Ncor1					7,43E-95	Pcbp3	1,58E-53	Plekha6	6,98E-24	Unc13a
		0	Runx2					2,12E-126	Fus					1,08E-94	Gm49353	1,72E-53	Dop1a	8,25E-24	Foxj3
		0	Zfp618					5,62E-126	Cd47					2,10E-94	Vwa5b2	2,79E-53	Ankrd10	8,83E-24	Slc7a6
		0	Ube2k					6,42E-126	Gnl3l					4,09E-94	Skic3	3,38E-53	Zfp207	1,31E-23	Rabl6
		0	Phlpp2					1,36E-125	Lrba					5,41E-94	Shoc2	4,08E-53	Akap11	2,38E-23	Cep112
		0	Gls2					5,91E-125	Eif5b					5,51E-94	Top1	4,36E-53	Clvs2	2,58E-24	Adar
		0	Synj1					6,43E-125	Zc3h14					5,63E-94	Wdr7	9,63E-53	Akap9	3,55E-23	Nisch
		0	Ppp3cb					8,92E-126	Hoxd3					9,28E-94	Marchf11	2,04E-53	Dtd1	4,28E-23	Gstz1
		0	Phc2					1,05E-123	Zfyve9					1,71E-93	Tmem181a	2,11E-52	Scamp1	4,60E-23	Tmed9
		0	Stim1					3,72E-123	Zfp799					2,54E-93	Atl1	2,50E-52	Tmem131	5,06E-23	Wdr47
		0	Ddhd2					8,51E-124	Srsf11					6,14E-93	R3hdm1	2,60E-52	Cenpc1	5,12E-23	Ctps2
		0	Fam120b					1,17E-122	Clgn					6,64E-93	Stim1	3,28E-52	Kcnt2	5,41E-23	Pknox1
		0	Uxs1					1,78E-122	Lrrfip1					6,64E-93	Klhl22	5,86E-52	Zfp608	5,43E-23	Ric3
		0	Ndufb5					2,03E-122	Adam23					3,05E-92	Ric8b	6,40E-52	Ctps2	5,81E-23	Map3k4
		0	Stag1					2,61E-122	Mphosph9					3,68E-92	Slc4a3	6,80E-52	Rmdn1	7,38E-23	Ttll11
		0	Rufy2					2,86E-122	Dnajc6					1,43E-91	Ece1	8,84E-52	Nub1	7,49E-23	Kifap3
		0	Sumo2					8,71E-122	Tbce					1,84E-91	Nmt2	2,65E-51	Acadsb	7,71E-23	Inpp4a
		0	Sumo1					1,89E-121	Atp6ap1					2,22E-91	Kcnq1	2,77E-51	Rufy2	1,25E-22	Smarcc1
		0	Ociad1					3,03E-121	Kif1a					3,12E-91	Pptc7	6,14E-51	Gnaq	1,41E-22	Arl6ip5
		0	Chfr					4,39E-121	Dnm1l					4,20E-91	Ipo11	2,95E-50	Ocrl	1,76E-22	Sun1
		0	Tcerg1l					5,00E-122	Hdac11					7,53E-91	Dennd1a	3,17E-50	Soga3	2,48E-22	Mprip
		0	Dnm1l					5,59E-122	Kif2a					9,15E-91	Ilf3	7,70E-50	Numa1	2,83E-22	Crppa
		0	Rgl1					6,26E-122	Hspa4l					1,46E-90	Slc2a13	9,60E-50	Gpr137c	2,94E-22	Tbc1d1
		0	Mphosph9					7,47E-121	Sanbr					1,66E-90	Ankrd12	1,71E-49	Fus	3,04E-23	Zc3h6
		0	Slmap					1,14E-120	Zmynd11					1,94E-90	Rps6kc1	1,80E-50	Rtf1	3,16E-22	Dzank1
		0	Atp9b					1,55E-120	Sec63					2,03E-90	Tsc22d1	1,84E-49	Kdm4c	5,26E-22	Armh3
		0	Ube2w					1,98E-120	Hdx					4,65E-90	Gnptg	2,32E-49	Ylpm1	5,57E-22	Trp53bp1
		0	Ubr3					2,80E-120	Ppp6r2					6,34E-90	Dnm1l	3,97E-49	Stxbp5	5,93E-22	Psma3
		0	Pdss2					3,10E-120	Atp13a2					7,08E-90	Flot2	4,05E-49	Kif2a	6,02E-22	Stxbp5
		0	Kpna1					8,62E-120	Ift88					8,50E-90	Spata7	6,26E-49	Neto1	6,25E-22	Agap3
		0	Ola1					2,96E-119	Phtf2					9,39E-90	Rars2	6,48E-49	Atp5o	8,30E-22	Kcnh1
		0	Btbd10					6,68E-119	Hspa5					9,52E-90	Fam234b	8,22E-49	Sfmbt1	1,02E-21	Cx3cl1
		0	Lrp11					1,68E-117	Ptprt					9,79E-90	Slc7a6os	1,02E-48	Rps6kc1	1,03E-21	Ywhaz
		0	Cenpv					2,15E-117	Inpp4b					1,10E-89	Micu3	1,59E-48	Atl1	1,19E-21	Fam135a
		0	Mpc1					9,25E-117	Tardbp					1,14E-89	Snx10	1,63E-48	Dyrk1a	1,54E-21	Bbof1
		0	St3gal5					1,01E-116	Ocrl					1,58E-89	Atrx	2,51E-48	Ube4b	1,89E-21	Tnrc6c
		0	Ppp1r13b					1,43E-116	Nol4l					1,60E-89	Taf1b	2,56E-48	Cyfip2	3,22E-22	Rnps1
		0	Cd99l2					1,03E-115	Atp11c					1,83E-89	Srsf7	3,61E-48	Mprip	3,28E-21	Ranbp17
		0	Miga1					1,39E-115	Scmh1					2,51E-91	Sncaip	5,24E-49	Rimbp2	3,77E-21	Mpped2
		0	Ssbp4					5,40E-115	Pdcd4					2,71E-89	Dag1	5,30E-49	Ube2o	4,03E-21	Rnf152
		0	Ube2o					5,55E-115	Orc4					4,55E-89	Sec61a2	5,33E-48	Ube3c	5,17E-21	Atp2c1
		0	Gsk3b					5,56E-115	Marchf3					4,65E-89	Kdm4c	6,79E-48	Btrc	5,54E-21	Atp9a
		0	Akap8l					9,43E-116	Ylpm1					1,04E-88	Gmds	7,66E-48	Top1	7,70E-21	Ewsr1
		0	Rev1					9,64E-115	Usp9x					1,28E-88	Pdcd4	1,04E-47	Cdc14b	7,82E-21	Arf3
		0	Mbd5					1,37E-114	Ttc21b					1,84E-88	Sipa1l3	4,77E-47	Upf2	8,32E-21	Srsf11
		0	Man1a2					1,96E-114	Marchf6					2,23E-88	Rab6b	5,92E-47	Cep70	1,06E-20	Marchf6
		0	Zdhhc21					2,17E-114	Ghr					2,63E-88	Chic2	9,02E-47	Tmem135	1,19E-20	Kantr
		0	Rcn2					2,43E-114	Map3k4					5,05E-89	Ptbp2	1,03E-46	Crtc3	1,28E-21	Abhd16a
		0	Snrnp48					4,60E-114	Ppp1r2					1,33E-87	Slc35f3	1,10E-46	Akt3	1,40E-20	Zfp804a
		0	Marchf6					1,16E-113	Ergic2					1,97E-87	Ankrd10	1,11E-46	Pcdh17	1,57E-20	Sncaip
		0	Psmd1					1,68E-113	Tmem30a					3,58E-87	Dalrd3	1,63E-46	Rsbn1	2,44E-20	Sumo2
		0	Adamts17					7,14E-115	Papola					4,72E-87	Iqcb1	4,01E-46	Atxn2l	2,45E-20	Tmem175
		0	Nemf					7,85E-114	Zc3h15					5,63E-87	Lin7a	5,94E-46	Sppl3	3,25E-20	Kdm5b
		0	Akap11					8,62E-113	D130043K22Rik					8,32E-87	Bclaf1	9,46E-47	Arhgef7	3,58E-20	Ppp3cb
		0	Dpysl3					1,05E-113	Rab11fip3					9,08E-87	Ift88	1,06E-45	Chd4	4,35E-20	Ptbp2
		0	Vwc2l					1,77E-112	Slf1					1,87E-87	Scamp1	1,24E-46	Bmpr1a	4,43E-20	Cdh7
		0	Tbce					3,65E-112	Nvl					1,88E-86	Etl4	1,30E-45	Clint1	5,60E-20	Tmem30a
		0	Eps15l1					5,70E-112	Atp6v1h					1,88E-86	Sos2	1,56E-45	Atf2	7,56E-20	Ttc4
		0	Klhl1					6,34E-112	Tia1					2,75E-86	Clpb	1,70E-45	Epha6	7,65E-21	Kif2a
		0	Ppp6r2					1,07E-111	Ppm1l					3,35E-86	Zfyve9	1,76E-46	Zdhhc17	1,25E-19	Cstf3
		0	Dym					2,84E-111	Ttc17					3,60E-86	Unc13a	2,93E-45	Atp11c	1,26E-19	Gdpd1
		0	Hs2st1					3,61E-111	Evi5					3,62E-86	Jakmip2	4,46E-45	Psma3	1,40E-19	Enpp5
		0	Rab6a					4,30E-111	Mical3					9,83E-86	Upf2	8,40E-46	Trip4	1,52E-19	Rmdn1
		0	Vat1l					5,23E-111	Rps6ka2					9,87E-86	Psma3	9,98E-45	Ino80	1,56E-19	Gnb1
		0	Sgsm2					3,18E-110	Syngr1					1,10E-85	Pgap1	1,01E-44	Ppme1	1,99E-19	S100pbp
		0	Tmem161b					5,09E-110	Ralgapa1					1,11E-85	Kif2a	2,06E-44	Eml6	2,07E-19	Ndufs4
		0	Hoxc8					7,90E-110	Mapk1					1,18E-85	Ecpas	2,37E-44	Papola	2,16E-21	Pi4ka
		0	Chsy3					2,06E-109	Skic3					1,86E-85	Pten	2,39E-45	Mbd5	2,25E-19	Rnf180
		0	Lypd6b					2,07E-110	Sbf2					2,14E-85	Usp9x	2,45E-44	Orc4	2,52E-19	Mrtfb
		0	Ap1b1					2,32E-109	A630089N07Rik					2,42E-85	Usp14	2,75E-44	Simc1	2,69E-19	Ankrd12
		0	Mroh1					3,39E-109	Flnb					2,70E-85	Sun1	4,45E-44	Kif5a	2,73E-20	Atad1
		0	Pax2					3,63E-109	Ddx10					5,11E-85	Sppl3	4,66E-44	Ap3b2	3,24E-19	Ttc14
		0	Grid2					1,25E-108	Hnrnph1					6,61E-85	Dennd6b	7,42E-44	Glg1	3,25E-20	Caskin1
		0	Eprs					2,52E-108	Usp46					9,00E-85	Cul9	8,34E-44	Zc3h7b	4,00E-19	Taf1b
		0	Slc45a1					6,10E-108	Ubp1					1,01E-84	Exoc6	1,61E-43	Map2k4	4,74E-19	Ip6k2
		0	Shfl					1,04E-108	Pcmt1					1,02E-84	Prrc2b	4,35E-43	Lmbrd2	5,53E-19	Sms
		0	Mtch1					2,10E-107	Grid2					1,21E-84	Mprip	4,71E-43	Dnajc6	5,86E-19	Hs2st1
		0	8030462N17Rik					2,22E-107	Zdhhc21					1,81E-84	Timm9	4,88E-43	Pura	7,99E-19	Fhod3
		0	Ttc21b					3,90E-107	Dnaja2					1,95E-84	Rmdn1	5,25E-44	Prpf4b	8,85E-19	Kctd1
		0	Trp53bp1					5,07E-107	Eml6					5,24E-84	2002-08-01	5,34E-43	Dapk1	1,13E-18	Atp6ap2
		0	Cds2					5,63E-108	Nsmaf					5,92E-84	Zfp612	5,41E-43	Syn1	1,38E-18	Magi1
		0	Ndst3					7,28E-107	Setd7					6,00E-84	Sumo1	6,67E-43	Zscan26	1,52E-18	Fndc3a
		0	Pgap4					8,34E-107	Csnk1g1					7,50E-84	Rpgr	7,98E-43	B230307C23Rik	1,59E-18	Atf2
		0	Nsd3					8,67E-107	Taf1b					1,97E-83	Ghr	8,51E-43	Bltp1	1,90E-18	Araf
		0	Pitpnm3					2,22E-106	Zcchc14					2,14E-84	Sacm1l	1,28E-42	Ankrd17	2,20E-18	Arl3
		0	Spats2					5,35E-106	Sv2a					2,14E-83	Ube2w	2,16E-42	Tbc1d19	2,44E-18	Rnf24
		0	Ccny					6,85E-106	Adcy9					2,85E-83	Eml4	3,18E-42	Srrm1	2,48E-18	Vps13c
		0	Atp5a1					7,97E-106	Ola1					3,50E-84	Ap4s1	4,48E-42	Ddx10	2,52E-18	Iqsec2
		0	Ube3c					2,01E-105	Pfdn1					4,78E-83	Gnl3	5,18E-42	Scaf8	2,62E-18	Hdx
		0	Fbxl17					2,25E-105	Wdfy3					6,17E-83	Ppp1r14c	6,21E-42	Nisch	2,90E-18	Clasp1
		0	1700025G04Rik					9,52E-105	Ric8b					9,71E-83	Zfp207	1,41E-41	Hdac7	4,53E-18	Map3k2
		0	Gm20696					1,18E-104	Gde1					1,13E-82	Foxj3	1,46E-41	Tra2b	5,27E-18	Zmym4
		0	Chl1					1,42E-104	Appl1					1,90E-82	Srgap3	1,66E-41	Tial1	5,66E-18	Jak1
		0	Glg1					2,48E-104	Cep164					2,64E-83	Adcy9	1,78E-41	Cbx1	9,04E-18	Ccnt2
		0	Soga3					4,12E-104	Acvr1					2,88E-82	Lztfl1	4,96E-41	Cul5	9,11E-18	Ndrg3
		0	Kcnh5					4,75E-104	Eprs					3,89E-83	Ice1	5,05E-41	Araf	1,16E-17	Dgkd
		0	Galnt16					5,68E-104	Wasf3					4,40E-82	Arhgef9	6,53E-41	Ubr3	1,41E-17	Hdgfl3
		0	Nek1					6,25E-104	Dcaf5					5,89E-83	Golgb1	7,59E-41	Hycc2	1,51E-17	Dzip1
		0	Vps13c					6,93E-104	Spata6l					8,04E-82	Tmem175	9,03E-41	Ubap2	1,77E-17	Atl1
		0	Kidins220					8,92E-104	Gsk3b					1,26E-81	Hnrnph3	2,33E-40	Stam	2,48E-17	Prkag2
		0	Ide					1,44E-103	Srrm2					3,39E-82	Usp46	2,53E-43	Rheb	2,54E-17	Wdr7
		0	Chm					1,26E-102	Eif4g3					5,61E-81	Ttc21b	4,16E-40	Kidins220	2,59E-17	Cul5
		0	Plppr5					1,35E-102	P4htm					5,85E-81	Zc3h14	4,56E-41	Dhx57	2,78E-17	Erlec1
		0	Cacna2d1					6,00E-102	Mapre3					9,79E-81	Fndc3a	5,57E-41	Rnf157	3,67E-17	G3bp1
		0	Kat6b					8,19E-102	Srek1					1,28E-80	Fgd4	6,05E-40	Mdn1	4,60E-17	Afdn
		0	Slc25a23					1,44E-101	Atl1					2,30E-80	Ptpn4	6,32E-40	Ddx42	5,01E-17	Acat1
		0	Slc7a6					1,46E-101	Srpk1					3,23E-80	Cul5	6,91E-40	Slf2	5,26E-17	Chchd6
		0	Ina					3,72E-101	Sv2c					4,01E-80	Tm9sf4	1,04E-39	Itfg1	5,35E-17	Top1
		0	Uri1					4,86E-101	Kpna1					5,22E-81	Atp13a3	1,17E-40	Rab28	5,62E-17	Dhx30
		0	Map6					7,44E-101	Rbm4b					1,11E-79	Slc44a2	1,61E-39	Dlgap4	5,74E-17	Stam
		0	Smarca4					1,77E-100	Vps53					4,48E-79	Thoc1	1,65E-39	Huwe1	6,13E-17	Sppl3
		0	Ttc7b					1,77E-100	Col11a1					5,07E-80	Eya3	1,68E-39	Smarcc1	1,01E-16	Ubr5
		0	Adarb2					2,30E-102	Ap3d1					5,59E-79	Ext2	1,68E-39	Acat1	1,11E-16	Dennd5b
		0	Parp8					2,31E-101	Cpt1c					6,55E-79	Kdm1a	1,72E-39	Ptpn12	1,17E-16	Traf3ip2
		0	Armh4					2,43E-100	Cpeb4					9,31E-79	Aff2	1,77E-39	Prrc2c	1,23E-16	Rcn2
		0	Alk					8,46E-100	Akap8l					1,03E-78	Caskin1	1,97E-39	Ptbp3	1,32E-17	Sestd1
		0	Ralgapa1					1,89E-99	Afdn					1,22E-79	Rph3a	2,82E-39	Togaram1	1,34E-17	Jkamp
		0	Zyg11b					2,25E-99	Kcnq1					1,28E-78	Dhdds	5,87E-39	Pcmtd2	1,52E-16	P4htm
		0	Man1a					7,61E-99	Hlcs					1,34E-79	Map6	7,58E-39	Srgap3	1,92E-16	Pkd1
		0	Vdac1					8,94E-99	Nub1					1,55E-78	Ralgapa2	7,99E-40	Txlng	2,33E-16	Flot2
		0	Lyst					1,30E-98	Stat5b					2,31E-78	Eefsec	1,67E-38	Gbf1	2,54E-16	Cabin1
		0	Ghr					4,04E-98	Kdm1a					2,54E-78	Eif4g3	1,76E-38	Smarcad1	3,18E-16	Dtd1
		0	Dennd6b					4,25E-98	Pitpna					3,31E-79	Papola	2,56E-38	Cab39l	3,72E-16	Klhl22
		0	Gnl3l					5,51E-98	Mapk8ip3					6,27E-78	Ubp1	2,68E-38	Ddx50	3,76E-16	Uhrf1bp1l
		0	Ndufa10					6,47E-98	Smarca4					6,27E-78	Slf2	4,09E-38	Eif5b	4,70E-16	Atp5o
		0	Scfd1					7,36E-98	Map4k3					8,84E-78	Nup93	4,36E-38	Micu2	4,72E-16	Fbxl17
		0	Slc24a3					3,73E-97	Man2a2					1,06E-77	Reps1	8,20E-38	Tle4	6,12E-16	Akap6
		0	Tm9sf4					7,19E-97	Ttbk2					1,09E-77	Zfp846	8,55E-39	Phf6	6,43E-16	Cnrip1
		0	Nwd2					1,10E-96	Ndufs4					1,11E-77	8030462N17Rik	1,01E-37	Pi4ka	7,86E-16	Eml4
		0	Tmem147					1,54E-96	Sumo1					1,21E-77	Matr3	1,52E-37	Hnrnpc	8,96E-16	Cdk17
		0	Scn2b					4,33E-96	Ewsr1					1,46E-77	Ankrd17	1,97E-37	Nsg1	1,36E-15	Alkbh1
		0	Sec24a					8,45E-96	Acat1					1,78E-78	Pias2	2,25E-37	Htt	1,38E-15	Srr
		0	Slc4a8					2,92E-95	Fyttd1					2,70E-77	Kif5a	2,53E-37	Pkd2	2,10E-16	Rab11fip3
		0	Zbtb11					3,70E-95	Ttc19					3,73E-77	Pspc1	2,53E-37	Nmt2	2,28E-15	Pdia6
		0	Fer					5,47E-95	Srsf7					4,66E-77	Vps53	2,62E-37	Usp14	2,51E-15	Dop1a
		0	Reep2					7,73E-95	Ccny					1,18E-76	Zc3h15	2,70E-37	Wasf3	3,01E-15	Leng8
		0	Rps6ka3					1,06E-94	Ppme1					1,53E-76	Dym	2,73E-37	Gnb1	3,33E-15	Atg10
		0	Cfap36					2,81E-94	Syn3					2,38E-76	Igf2bp3	4,03E-37	Tet3	4,18E-15	Slc17a5
		0	Pde7a					3,19E-94	Pcnx					2,45E-76	Pdcd7	4,31E-37	Fndc9	4,20E-15	Micu2
		0	Cx3cl1					4,14E-94	Commd10					3,09E-76	Mga	5,54E-37	Sqstm1	4,38E-15	Anapc5
		0	Adcy1					1,05E-93	Tomm40					1,10E-75	Mphosph9	9,38E-37	Rars2	4,57E-15	Rai1
		0	Chd8					1,29E-93	Wdr7					1,25E-75	Map4k3	1,09E-36	Mettl16	5,16E-15	B4galt6
		0	Rabl6					1,08E-92	Macroh2a1					1,52E-75	Zdhhc1	1,13E-36	Ep300	5,28E-15	Srpk2
		0	Chd6					2,94E-93	Tmem255a					1,66E-75	Fgfr1	1,45E-36	Pum1	5,83E-15	Slf1
		0	Tbc1d1					3,12E-92	Bclaf1					2,24E-75	Psmd14	1,57E-36	Ppp2r5c	7,48E-15	Thoc7
		0	Crtc3					4,22E-94	Atf2					2,65E-76	Fbxl2	1,65E-37	Hnrnpm	1,09E-14	Myo5a
		0	Neto2					6,64E-93	Cacng7					4,10E-76	Rptor	2,76E-36	Stag2	1,15E-14	Mdn1
		0	Zfp423					1,14E-91	Pcgf5					4,74E-75	Sae1	2,77E-36	Sec24b	1,47E-14	Dgkg
		0	Map4k3					3,85E-91	Cul5					5,26E-75	Gpi1	2,78E-36	Hp1bp3	1,47E-14	Ybx1
		0	Chic1					5,13E-91	Thoc1					5,62E-75	Nsd2	3,11E-36	Atp6v1b2	1,66E-14	Kdm1a
		0	Kantr					8,19E-92	Snx25					5,65E-75	Ttc4	3,78E-36	Sorl1	1,85E-14	Ecpas
		0	Ppp1r14c					8,28E-91	Mfhas1					1,20E-74	Ywhaz	4,32E-36	Far1	1,94E-14	Htt
		0	Lgr5					1,29E-90	Homer1					2,04E-74	Xrn1	6,80E-36	Lnpk	2,20E-15	Zfp207
		0	Actr1b					1,44E-90	Pkia					2,22E-74	Ttc19	7,84E-37	Foxj3	2,63E-14	Madd
		0	Gad2					2,03E-90	Lrrc4					3,16E-74	Impact	9,27E-36	Myo5a	2,76E-14	Nsd2
		0	Gapvd1					3,62E-90	Luc7l3					3,29E-74	Acadsb	1,26E-35	Matk	3,55E-14	Fbxo11
		0	Ppig					4,23E-90	Serbp1					6,17E-74	Tmem63b	1,39E-35	Mapre3	4,30E-14	Suco
		0	Lnpk					4,98E-90	Tbc1d4					6,46E-75	Wdr47	2,40E-35	Mindy2	6,06E-14	Mtf2
		0	Ttc17					2,69E-89	Zc2hc1a					6,85E-74	Ppme1	2,69E-35	Larp1	6,46E-14	Mapk14
		0	Dlgap4					3,35E-89	Qrich1					2,15E-73	Fam120b	3,28E-36	Glyr1	7,01E-14	Rnf115
		0	Epo					3,87E-89	Bend6					2,30E-74	Vti1b	5,80E-35	Slc4a7	8,01E-14	Map2k1
		0	Klc1					5,88E-89	Tbc1d19					2,33E-73	Zfr2	5,98E-35	Pias1	8,47E-14	Chic2
		0	Cwc27					7,05E-89	Gm12394					2,51E-73	Thoc2	6,18E-36	Fam222b	8,98E-14	Gfod2
		0	Clec16a					2,16E-88	Mtf2					2,72E-73	Fam168b	7,68E-35	Mapk14	1,35E-13	Cers5
		0	Pgrmc1					2,62E-88	Rpgr					4,20E-73	Eno2	8,65E-35	Zfp950	1,67E-14	Zfyve9
		0	Il1rapl2					4,67E-88	Sumo2					5,38E-73	Dhx30	1,13E-34	Zcchc14	1,69E-14	Etnk1
		0	Atf2					5,36E-88	Leng8					1,26E-72	Appl1	1,51E-36	Apba2	1,75E-13	Gfod1
		0	Dnaja2					1,29E-87	Kantr					1,34E-72	Shisa6	1,51E-34	Crebrf	1,86E-13	Rufy3
		0	Tmem179					1,67E-87	Sacm1l					1,40E-72	Ccdc82	2,25E-34	Rbm4b	1,89E-13	Casd1
		0	Habp4					3,57E-87	Cenpc1					3,31E-72	Tnfrsf21	3,45E-34	Mapk8ip1	2,22E-13	Dync2i1
		0	Gabarapl2					3,90E-88	Ube2r2					3,94E-72	Sestd1	3,56E-34	Abca5	2,38E-13	Tmem161b
		0	Slc25a36					4,78E-87	Scamp1					5,65E-72	Chd8	4,92E-34	Cep290	2,39E-13	Gas2
		0	Hook1					7,86E-87	Mbd2					5,73E-72	Zc3h13	6,26E-34	Cpsf7	2,96E-13	Cenpc1
		0	Copg1					1,98E-86	Ppp1r9a					6,87E-72	Napg	6,46E-34	Nucks1	3,28E-13	Mindy2
		0	Fgfr1					1,99E-86	Baz1b					7,29E-72	Atxn7l1	6,78E-34	Asap2	4,29E-13	Ubr3
		0	Myrip					2,60E-86	Tiam1					2,13E-71	Dhx57	8,51E-34	Rabgap1	4,55E-13	9930021J03Rik
		0	Cap2					6,60E-86	St13					2,77E-71	Ccny	1,26E-33	Metap2	4,68E-13	Znrf1
		0	Slf2					6,68E-86	Ncoa5					2,85E-71	Rnf152	1,65E-33	Ube2q2	4,71E-13	Pum2
		0	Arl3					1,11E-85	Gnb1					3,39E-72	Odf2	2,60E-33	Atp6v1h	4,77E-13	Sec11a
		0	Cltb					1,63E-86	Nudcd3					4,06E-71	Celf1	2,82E-33	Lima1	6,05E-13	Spats2l
		0	Nvl					3,60E-85	Tmem181a					4,74E-71	Zfp827	3,56E-33	Rpn2	6,06E-13	Adcy5
		0	Phtf2					1,28E-84	Luzp1					5,00E-71	Btrc	4,69E-35	Xpo7	7,55E-13	Xpo7
		0	Tomm40					4,51E-85	Prpf6					5,70E-71	Ncoa5	4,88E-33	Sarnp	8,12E-13	Srek1
		0	Sv2b					4,65E-84	Vezt					6,59E-71	Exd2	4,92E-33	Ddx39b	9,99E-13	N4bp2l2
		0	Wsb1					6,90E-84	Cul9					6,81E-71	Araf	1,21E-32	Ptpn9	1,16E-12	Arhgef9
		0	Zfp148					7,99E-84	Ppt1					7,71E-71	Zc3h7b	5,93E-32	Mpped2	1,44E-12	Ipo11
		0	Cnnm2					1,25E-83	Ccl25					1,30E-70	Chn1	1,02E-31	Ilf2	1,47E-12	St3gal5
		0	Iqsec2					2,14E-83	Dym					1,49E-70	Gmps	1,44E-31	Fbxo3	1,85E-12	Hagh
		0	Arfgef1					2,51E-83	Pld5					1,60E-70	Lars2	1,59E-31	Rc3h2	2,28E-12	Sesn3
		0	Sphkap					6,11E-83	Golm2					2,17E-70	Zc3h6	1,88E-31	Ncor2	2,38E-12	Thap3
		0	Depdc5					1,28E-82	Chd6					2,51E-70	Magi1	2,19E-31	Thoc2	2,50E-12	Ube2k
		0	Tmem150c					1,62E-83	Anapc5					3,66E-70	Ndufs4	2,27E-31	Tnks2	3,89E-12	Ift74
		0	Got2					1,80E-82	Zc3h13					6,83E-70	Cadm3	3,97E-31	Nfx1	4,28E-12	Pja2
		0	Kpna3					2,01E-82	Akap6					7,78E-70	Cenpc1	5,04E-31	Kpna1	5,35E-12	B230307C23Rik
		0	Afg3l2					3,03E-82	Rab28					9,91E-70	Snrpn	7,25E-31	Epo	6,35E-12	Zc3h15
		0	Fbxw7					5,12E-82	Impact					1,57E-69	Ube2r2	1,01E-30	Ext2	6,87E-12	Rpn2
		0	Epb41l4b					5,16E-83	Iqcb1					2,72E-69	Yme1l1	1,38E-30	Mblac2	8,37E-12	Taok1
		0	Gpi1					5,43E-82	Rtf1					3,46E-69	Pcm1	1,39E-30	Ash1l	8,83E-13	Brd8
		0	Tial1					8,13E-82	Setx					3,70E-69	9930021J03Rik	1,69E-30	Fbxo42	9,47E-12	Actr10
		0	Acadsb					1,33E-81	Stk38					4,88E-69	Ap1b1	1,87E-30	Nup98	1,02E-11	Serpini1
		0	Mprip					1,34E-81	Eif4e					5,96E-69	Mark1	2,51E-32	Sumo1	1,20E-12	Fam117b
		0	Smc6					1,88E-81	Raph1					1,17E-68	Sdf4	2,93E-31	Vps13c	1,20E-11	Wdfy3
		0	Nin					3,62E-81	Sfpq					1,53E-68	Madd	3,35E-30	Rspry1	1,38E-11	Lztfl1
		0	Yaf2					9,56E-81	Pex14					1,63E-68	Senp6	1,01E-29	Wdr7	2,37E-11	Megf9
		0	Hlcs					9,97E-81	Dop1a					2,04E-69	Kif1a	2,77E-29	Cabin1	2,48E-11	Ppp6r2
		0	Ckmt1					2,12E-80	Oga					4,69E-68	Tmem161b	3,99E-29	Pspc1	2,49E-11	Dnajc5
		0	Olfm1					2,47E-80	Ube2k					5,74E-68	Mbd5	4,38E-29	R3hdm2	3,04E-11	Ssr1
		0	Phtf1					3,26E-81	Wsb1					5,93E-68	Uhrf1bp1l	4,44E-29	Fam120b	3,38E-11	Tsga10
		0	Nfx1					5,30E-80	Ankrd24					8,64E-68	Ewsr1	7,01E-29	Megf9	4,58E-11	Smarcad1
		0	Ttc39b					1,19E-79	Tnrc18					1,12E-67	Cwc27	1,13E-28	Eif4e	5,89E-11	Slc7a6os
		0	Ddx50					1,70E-79	Usp7					1,52E-67	Tial1	1,83E-28	Anapc4	5,98E-11	Slc23a2
		0	Dcaf5					1,98E-79	Zc3h7b					1,83E-67	Hycc2	2,63E-28	Med13	6,60E-11	Map6
		0	Map4k2					2,63E-79	Gdpd1					2,55E-67	Gas2	2,74E-28	Ccnt2	6,78E-12	Matr3
		0	Ube4b					2,76E-79	Magi3					3,50E-67	Erp29	9,14E-28	Rbm26	7,62E-11	Atp6v1b2
		0	Far2					2,94E-79	Pspc1					4,74E-67	Pura	1,02E-27	Atxn7	1,01E-10	Slf2
		0	Arrb1					5,95E-79	Cbx1					1,14E-66	Usp47	1,03E-28	Trappc9	1,01E-10	Sf3b2
		0	Rnf217					8,68E-79	Kdm5b					1,71E-66	Farsb	1,42E-27	Eea1	1,02E-10	Sumo1
		0	Psmd11					1,12E-78	Mapk14					2,18E-66	Abat	1,75E-27	Cnot2	1,10E-10	Mga
		0	Tmed9					2,00E-78	Igf2bp3					2,30E-66	Trim33	1,85E-27	Smg7	1,12E-10	Ubap2
		0	Slf1					2,03E-78	Atp6v1a					2,53E-67	Rab12	3,13E-27	Usp32	1,15E-10	Reps1
		0	Ocrl					2,21E-78	Zdhhc17					3,09E-67	Lrpprc	3,14E-27	Erp29	1,33E-10	Tshz1
		0	Lonrf2					2,41E-79	Ube4b					7,08E-66	Ube3c	4,44E-27	Pcnx2	1,42E-10	Acadsb
		0	Pdss1					2,65E-78	Vps13c					7,71E-66	Bend6	4,52E-27	Kpna3	1,43E-10	Ggps1
		0	Slc6a17					2,94E-78	Sf3b2					1,03E-65	Mtf2	4,95E-27	Ssb	1,44E-10	Eea1
		0	Cep164					3,66E-78	Atp2c1					1,17E-65	Ppp6r2	6,03E-27	Pogz	1,65E-10	Pip5k1a
		0	Ppp3r1					6,96E-78	Nr1d2					1,19E-65	Cep164	7,82E-28	Supt20	1,90E-10	Uhrf2
		0	Adcy3					8,31E-78	Prrc2b					1,26E-65	Sec24b	1,45E-26	Snx27	2,26E-12	Ldah
		0	Dnajc15					9,35E-78	Soga3					1,46E-65	Meis1	1,84E-26	Serbp1	2,84E-10	Ttc17
		0	Plec					9,68E-78	Map3k13					1,60E-65	Atp5o	4,69E-26	Rabl6	4,53E-10	Plxna4
		0	Septin3					1,41E-77	8030462N17Rik					1,75E-65	Tspoap1	6,82E-26	U2surp	5,06E-10	Arid4a
		0	Marchf4					2,87E-77	Cwc27					3,03E-65	Stag1	9,07E-26	Zfyve9	5,28E-10	Gtf2ird1
		0	Mia3					3,45E-77	Rasa2					4,77E-66	Snap47	1,41E-26	Top2b	5,62E-10	Scfd1
		0	Sfmbt2					3,58E-77	Rabl6					5,35E-65	Srr	1,62E-25	St13	5,65E-10	Gm14326
		0	Cux2					4,78E-77	Mast2					5,59E-65	Mrps5	1,86E-25	Usp7	5,77E-10	Elavl4
		0	Gtf2ird1					5,12E-76	Ep400					6,88E-65	Usp45	2,31E-25	Ralgapa2	7,15E-10	Skic3
		0	Klhl3					7,23E-76	Zc3h6					7,33E-65	Zscan26	3,25E-25	Lrrc49	8,91E-10	Zc3h14
		0	Brinp2					2,86E-76	Jkamp					9,28E-65	Gnb1	4,69E-25	Emc10	1,04E-09	Ints6
		0	Wdr47					3,50E-75	Sfmbt1					1,01E-65	Fbxw4	7,18E-25	Ube2w	1,29E-09	Dhx57
		0	Cpeb1					3,96E-75	Smarcc2					1,87E-64	U2surp	8,30E-25	Fam135a	1,29E-09	Miga1
		0	Hoxc9					6,84E-75	H13					2,28E-64	Ryk	8,99E-25	Cacul1	1,35E-09	Baz2a
		0	Rab11fip3					8,44E-75	Ext2					3,06E-64	Soga3	1,44E-24	Dph6	1,45E-09	Kif1a
		0	Septin6					8,53E-76	Phtf1					3,34E-64	Fam120c	3,01E-25	Tbc1d12	1,46E-09	Ddx24
		0	B4galt5					1,26E-74	Fam171a1					5,63E-64	Fbxo3	3,58E-24	Cep170	1,54E-10	Tm2d1
		0	Nub1					1,97E-74	Mark3					6,40E-64	Rc3h2	3,93E-24	Taok1	1,95E-09	Prepl
		0	Lgi2					8,10E-74	Fam219a					6,97E-64	Apba2	4,39E-24	Vps53	2,07E-10	Yipf1
		0	Tnks					8,86E-74	Pfkp					9,92E-64	Cds2	5,57E-24	Ppm1a	2,24E-09	Vwa5b2
		0	Sdha					9,43E-74	Plcxd3					1,25E-63	Copg1	6,59E-25	Zmym2	2,47E-09	Mrtfa
		0	Basp1					1,28E-74	Dnajc10					1,66E-63	Por	8,36E-24	Tasor2	2,54E-09	Ubp1
		0	Gap43					1,40E-73	Nemf					1,88E-63	Htt	9,10E-24	Cul9	3,40E-09	Clpp
		0	Pias2					1,69E-73	Fam168b					1,96E-63	Ube2o	9,84E-24	Eprs	4,34E-09	Atp9b
		0	Alcam					1,90E-74	Pnn					1,98E-63	Traf3ip2	1,06E-23	Ttll11	4,36E-09	Sez6l
		0	Mmp24					2,57E-73	Glmn					2,24E-64	Marchf6	1,14E-23	Ube2r2	4,63E-09	Cyb5r4
		0	Gucy1b1					3,06E-73	Wdr47					3,49E-64	Ggt7	1,38E-23	Man2a2	4,76E-09	Mapre3
		0	Mical2					4,27E-73	Klc1					3,96E-63	Slc25a12	1,78E-25	Taf1b	6,09E-09	Tet3
		0	Mcph1					6,44E-73	Zbtb11					5,29E-63	Mettl16	3,44E-23	Zranb1	6,29E-09	Dcaf6
		0	Elovl4					8,28E-73	Lnpk					6,29E-63	Cux1	3,60E-23	Iqsec2	6,90E-09	Ddx42
		0	Rasa2					8,84E-73	Ahctf1					7,90E-63	Lancl1	3,91E-23	Dcun1d5	8,01E-09	Ube2r2
		0	Pnpt1					2,37E-72	Ranbp9					2,30E-62	Ap2a2	4,66E-24	Vps54	8,69E-09	Rpgr
		0	Fbxl20					5,07E-72	Pkd2					3,26E-62	Pnn	4,94E-23	Lrrcc1	9,59E-09	Cbx5
		0	Ccdc47					5,37E-72	Senp5					3,64E-62	Zfp157	5,01E-23	Vti1b	9,70E-09	Shisa9
		0	Cd200					6,08E-72	Cul2					4,96E-62	Nudcd3	1,06E-22	Tent2	9,82E-09	Safb
		0	Mib1					1,00E-71	Ddx42					6,99E-62	Fbrsl1	1,37E-22	Orc2	1,12E-08	Eif5b
		0	Kctd1					1,04E-71	Snx27					7,18E-63	Tecpr1	2,52E-22	Asb3	1,23E-08	Gtf3c1
		0	Luzp2					1,10E-70	Pura					9,52E-62	Atad1	2,56E-22	Ryr3	1,25E-08	Manf
		0	Bmper					5,03E-70	Lztfl1					1,19E-61	Atp11b	4,15E-22	Ppp6r2	1,27E-08	Dcaf7
		0	Gm49353					5,78E-70	Rufy2					1,25E-61	Marchf3	4,40E-22	Txndc11	1,28E-08	Smarca4
		0	Ipo11					7,38E-70	Dhx57					1,28E-61	Kpna3	1,09E-21	Micu3	1,51E-08	Morf4l1
		0	Tfrc					7,50E-72	Psma1					1,47E-62	Eml6	1,46E-21	Meis1	1,61E-08	Kidins220
		0	Zfp654					8,18E-70	Lancl1					1,71E-61	Kantr	2,35E-21	Tmem161b	1,79E-09	Dnajb14
		0	Grik1					1,45E-70	Purg					1,76E-61	Galnt11	2,55E-21	Prdm2	1,99E-08	Zbtb11
		0	Lpin2					2,10E-69	Mef2d					2,50E-61	Rpn2	2,57E-21	N4bp2l2	2,16E-08	Zc3h13
		0	Prrc2b					2,59E-69	Srsf10					2,96E-61	Osbpl8	4,28E-21	Atg10	2,29E-08	Tnrc18
		0	Fbxo3					5,76E-69	Usp14					2,96E-61	Dph6	6,98E-21	Clcn3	2,39E-08	Ube2e1
		0	Rerg					7,58E-69	Rheb					3,56E-62	Ctdspl2	8,45E-21	Golga4	2,49E-08	Pcmt1
		0	Dag1					2,28E-68	Sec24b					3,58E-61	Uhrf2	1,07E-21	Fam120a	2,56E-08	Bzw2
		0	Pcnx					2,85E-68	Ipo9					7,24E-61	Ascc3	1,20E-20	Mark3	3,26E-08	2002-08-01
		0	P3h2					6,14E-68	Crtac1					7,94E-61	Cbfa2t2	1,44E-21	Fam219a	4,28E-08	Me1
		0	Gm44511					7,58E-68	Ralgapb					8,18E-61	Mfap3	1,67E-20	Glmn	4,53E-08	Gmps
		0	Snx27					1,25E-67	Kpna3					9,37E-61	Tmed9	1,92E-20	Sec11a	4,89E-08	Ext2
		0	Nap1l5					1,81E-67	Micu3					1,04E-60	Ppig	2,07E-20	Lyst	5,20E-08	Wdfy1
		0	Atl1					1,84E-67	Ptbp2					1,11E-60	Scfd1	2,21E-20	Eps15l1	5,56E-08	Smarca5
		0	Skic3					2,06E-67	Rc3h2					1,26E-61	Anapc5	3,13E-20	Rasa2	5,71E-08	Atp6v1a
		0	Lrrc3b					2,30E-67	Gm44511					4,69E-60	Sfpq	4,64E-20	Ahctf1	5,78E-08	Chm
		0	Lmbrd2					6,78E-67	Katnip					8,66E-60	N4bp2l2	5,04E-21	Dym	6,03E-08	Cep164
		0	Fgd4					7,03E-67	Cdc14b					9,06E-61	Dnaja2	6,10E-20	Smarca4	6,44E-09	Smarcc2
		0	L3mbtl4					8,41E-68	Sars					1,21E-59	Sf3b2	7,26E-20	Spcs2	6,69E-08	Dym
		0	Napg					8,80E-69	Ddx50					1,26E-59	Macrod1	1,13E-19	Prdm10	6,91E-08	Thoc1
		0	Zc2hc1a					8,99E-67	Baz2a					1,26E-59	Nub1	1,35E-20	Fam76a	6,93E-08	Nipa2
		0	Grik3					2,14E-66	Stim2					1,44E-59	Txndc15	5,56E-19	Ubxn4	7,22E-08	Nap1l5
		0	Crmp1					1,16E-64	Ggps1					1,98E-59	Xpo6	6,19E-19	Tulp3	7,53E-08	Erc1
		0	Sergef					1,95E-64	Dnajc5					2,55E-59	Ep400	6,78E-19	Shoc2	1,05E-07	Atp6v1h
		0	Qrich1					1,02E-63	Acbd6					3,13E-59	Ubr3	1,31E-18	Morf4l1	1,06E-07	Kpna1
		0	Gpatch8					1,42E-63	Mettl16					6,26E-59	Sorl1	1,41E-18	Sec61a2	1,14E-07	Usp7
		0	Zc3h13					2,08E-63	Cep290					6,74E-59	Xpo7	1,58E-19	Usp37	1,15E-07	Bclaf1
		0	Slitrk1					3,02E-63	Smarcc1					6,93E-59	Atf2	1,88E-19	Luc7l	1,33E-07	Tial1
		0	Tmem191					5,35E-63	Cnot6l					1,73E-59	Trim44	1,94E-18	Aff2	1,45E-07	Sdf4
		0	Atp13a3					6,85E-63	Zfp207					1,81E-58	Phf6	2,24E-18	Zc3h7a	1,66E-07	Pcnx2
		0	Pcgf5					1,85E-62	Kcnq5					2,20E-58	Serbp1	3,87E-20	Rbm33	1,80E-07	Eprs
		0	Emc4					1,91E-62	Ro60					3,54E-58	Cnrip1	3,89E-18	Ppp2r5e	2,18E-07	Ccdc47
		0	Dok5					4,79E-62	Ppp1r13b					3,70E-59	Tmem30a	7,92E-18	Zc3h15	2,43E-07	Cwc27
		0	Mapre3					6,36E-62	Tm9sf4					5,19E-58	Fbxl17	9,21E-18	Armc8	2,68E-07	Xrn1
		0	Micu3					6,83E-62	Napb					6,04E-58	Fbxo42	9,78E-18	Snph	2,74E-07	Rragb
		0	Lrrfip2					9,58E-62	Btbd1					6,58E-58	Ddb2	1,03E-17	Leng8	3,25E-07	Vti1b
		0	Trpm2					4,55E-61	Zswim8					1,45E-57	Gse1	1,07E-17	Zfp148	3,45E-07	Hk1
		0	Sez6					6,04E-61	Zfp106					1,79E-58	Dcaf5	1,32E-17	Trim44	4,29E-07	Txndc11
		0	Pnpla8					6,22E-61	Lrrfip2					1,85E-57	Srrm2	1,49E-17	Dhx36	4,71E-07	Rtf1
		0	Sucla2					6,93E-61	Ppig					1,86E-58	Vamp4	1,54E-17	Tmem184b	5,34E-07	Kifc2
		0	Syngr3					3,04E-60	Usp45					1,87E-58	Thoc7	2,40E-17	Med13l	6,14E-07	Sqstm1
		0	Lrrcc1					3,19E-61	Gripap1					2,35E-57	Agk	2,68E-17	Usp40	7,22E-07	Timm44
		0	Sars					7,22E-60	Camsap2					3,15E-57	Eps15l1	2,78E-17	Srsf1	8,50E-07	Ccny
		0	Ccnc					1,09E-60	Psmd14					3,29E-57	Rapgef6	3,32E-17	Epc2	8,88E-07	Fam76a
		0	Prkaa2					1,17E-59	Chfr					3,62E-57	Smarcad1	3,57E-17	Esf1	9,18E-07	Cnot1
		0	Osbpl10					2,33E-59	Tmem161b					5,66E-57	Zfp652	3,80E-17	Cul2	9,35E-07	Ube2w
		0	Taf1b					5,68E-59	Tcerg1					1,28E-56	Stim2	4,30E-17	Tardbp	9,95E-07	Ttbk2
		0	Fbxo34					7,41E-61	Yme1l1					2,16E-56	Ybx1	1,42E-16	Tbce	1,70E-06	Gtpbp4
		0	St13					1,24E-58	Epo					2,57E-56	Ddx50	2,44E-16	Smad1	1,97E-06	Sec23a
		0	Ythdc2					2,84E-58	Rab3gap1					2,61E-56	Mapk1	4,11E-16	Rlf	2,24E-06	Ggnbp2
		0	Pcdh19					3,68E-58	Por					2,79E-56	Atxn2l	4,16E-16	Ap1g1	2,79E-06	Zscan26
		0	Mpc2					4,04E-58	Pdss2					4,66E-56	Smg7	5,55E-16	Tafazzin	2,91E-06	Iqcb1
		0	Dnajc5					4,47E-59	Fam120b					7,38E-56	Usp20	8,43E-16	Ralgapb	3,11E-06	Dnm1l
		0	Rab28					6,75E-58	Zfp692					9,40E-56	Srpk2	9,42E-16	Eefsec	3,41E-06	Micu3
		0	Fam169a					8,49E-58	Arhgap18					1,12E-55	Cntln	1,05E-15	Map2k1	3,46E-06	Ppp1r14c
		0	Dmtn					5,30E-57	Stxbp4					1,14E-55	Tnpo3	1,36E-15	Cep164	6,13E-06	Dcaf5
		0	Tbc1d24					1,45E-58	Ptpa					1,88E-55	Ipo9	1,82E-15	Prpf6	6,35E-06	Zdhhc2
		0	Sos1					7,88E-56	Rab6b					2,94E-55	Lrrc4	2,00E-15	Brd8	6,61E-06	Galnt11
		0	Nars					9,78E-56	Eif2s2					3,96E-55	Cfdp1	2,65E-15	Baz1b	6,74E-06	Snx32
		0	Fbxw4					1,33E-55	Zfp398					4,12E-55	Iqsec2	2,90E-15	Naa15	7,11E-06	Ttc7b
		0	Lrrc4c					1,38E-55	Cpeb1					5,59E-55	Slc4a7	3,40E-15	Zbtb11	8,39E-07	Psma1
		0	Rnf24					1,42E-55	Upf2					7,42E-55	Tasor2	3,97E-15	Psmd14	8,65E-06	Vamp4
		0	Pds5b					2,94E-55	Glyr1					7,78E-55	Wasf1	4,04E-15	Hnrnpu	1,29E-05	Specc1l
		0	Cacng7					4,74E-55	Bicral					8,28E-55	G3bp1	5,00E-15	Zup1	1,37E-05	Pspc1
		0	Tacc2					5,24E-55	Thsd7a					1,25E-54	St13	6,82E-15	Nudcd3	1,40E-05	Cltb
		0	Glra3					9,33E-55	Dhx36					1,78E-54	Mtmr1	1,09E-14	Myo16	1,70E-05	Dhdds
		0	Cadm2					5,15E-54	Fkbp2					1,86E-54	Ptpn12	1,23E-14	Akap8	2,56E-05	Cul3
		0	Igf2r					7,55E-55	Prdm10					1,95E-54	Atp6v1h	1,47E-15	Tnpo3	2,59E-05	Marchf7
		0	Dhx57					1,08E-53	Lmbrd2					5,31E-54	Mapre3	2,93E-14	Ola1	2,83E-05	Togaram1
		0	Prelid3a					1,27E-53	Agfg1					7,03E-54	Zfp280d	9,04E-14	Cwc27	3,79E-05	Taf1d
		0	Tbc1d12					2,69E-53	Taf1d					8,61E-54	Prdm10	1,15E-13	Kdm2b	4,02E-05	Tomm70a
		0	Gripap1					4,14E-53	Rps6kc1					1,13E-53	Ddx39b	2,81E-13	Qrich1	4,30E-05	Yipf4
		0	Ppargc1a					6,23E-53	Orc2					2,57E-53	Ddx10	3,28E-13	Larp4	4,64E-05	Anks3
		0	Kdm7a					8,41E-53	Prdm2					3,19E-53	Tomm40	3,55E-13	Ints6	4,67E-05	Timm9
		0	Gabra5					1,30E-52	Togaram1					3,57E-53	Ube2k	5,36E-13	Mef2d	4,88E-07	Dnaja2
		0	Hspa4					1,54E-52	Ilf2					3,86E-53	Tafazzin	5,87E-13	Prpf39	4,95E-05	Cul9
		0	Pspc1					1,63E-54	Rars2					1,01E-52	Rab28	7,15E-13	Sos1	5,37E-05	Sfpq
		0	Khdrbs3					1,84E-54	Rmnd5a					1,02E-52	Uxs1	8,51E-13	Ppp2r2c	5,46E-07	Kpna3
		0	Tfg					2,00E-52	Acadsb					1,04E-52	Chfr	1,10E-12	Sacm1l	5,77E-06	Tbc1d12
		0	Cntnap5c					2,11E-52	Esf1					1,15E-52	Larp1	1,92E-12	Sumo2	5,98E-05	Ipo9
		0	B4galt6					1,24E-51	Mia3					1,40E-52	Taf1d	2,86E-12	Ryk	6,03E-05	Aff2
		0	Mecr					2,08E-51	Zscan26					2,31E-52	Lnpk	3,63E-12	Dcaf1	7,14E-06	Cfdp1
		0	Ergic1					5,95E-51	Slc25a23					3,33E-52	Kpna1	4,13E-12	Pdpk1	7,43E-05	Rab6b
		0	Psmd4					2,04E-50	Smg7					3,41E-52	C1qtnf4	5,03E-12	Yme1l1	7,89E-05	Slc25a23
		0	Gars					2,28E-50	Armc8					4,10E-52	Nfx1	5,89E-12	Ep400	8,89E-05	Tmem131
		0	Zfhx3					2,75E-51	Tasor2					6,65E-52	Orc2	6,11E-12	Atp13a3	1,09E-04	Mycbp
		0	Sgsm3					3,79E-50	Foxj3					7,72E-53	Thsd7b	6,21E-12	Srr	1,12E-04	Fam120b
		0	Ptchd1					4,68E-50	Araf					1,31E-51	Dnajc10	1,47E-11	Kif3a	1,70E-04	Zmym6
		0	Gcc2					8,23E-50	Zc3h7a					1,37E-51	Kdm5b	1,64E-11	Os9	1,77E-04	Pus7
		0	Slit3					9,69E-50	Gon4l					1,37E-51	Txndc11	1,99E-11	Ggps1	1,88E-04	Zfp106
		0	Grik5					1,28E-49	Hnrnph3					1,45E-51	Gtf3c1	2,09E-11	Zc3h13	2,16E-04	Txlng
		0	Shisa9					1,19E-48	Pde1c					1,50E-51	Zbtb11	3,85E-11	Ireb2	2,35E-05	Phtf1
		0	Fbxo41					1,96E-48	Fbxo42					1,60E-51	Zfp692	4,24E-11	Mapk8ip3	3,09E-04	Vps53
		0	Mrtfa					2,14E-48	Nfx1					1,79E-51	Smarcc1	6,65E-11	Skic3	3,36E-04	Smc3
		0	Yeats2					2,24E-48	Phf8					1,99E-51	Snx27	9,28E-11	Cul3	4,09E-04	Senp7
		0	Galnt14					4,21E-48	Rbm28					2,21E-52	Patj	1,02E-10	Tm9sf4	4,84E-04	Tmem147
		0	St6galnac5					4,57E-49	Zyg11b					2,33E-52	Sanbr	1,30E-10	Serpinb6a	4,85E-04	Uqcc1
		0	Uba6					8,03E-48	Arl6ip5					2,72E-51	Man2a2	1,34E-10	Setx	4,89E-04	Sf3b3
		0	Lmtk3					2,40E-47	Prkn					3,38E-51	Qrich1	1,38E-10	Eya3	5,35E-06	Mtch1
		0	Nrip3					2,42E-47	Copa					3,79E-51	Fbxo38	1,71E-10	Thoc1	5,41E-04	Gcc2
		0	Ap2a2					2,71E-47	Ubr4					3,88E-51	Gtpbp4	3,21E-11	Mecp2	7,40E-04	Ube2l3
		0	Wdr17					2,94E-47	Abcb7					3,93E-51	Hnrnpd	4,05E-10	Lrrfip2	7,49E-04	Glyr1
		0	Wdr37					4,02E-47	Lmbr1					4,42E-51	Wsb1	6,70E-10	Atp11b	8,28E-04	Dlgap4
		0	Hace1					1,11E-46	Ube2w					4,73E-51	Crtc3	9,98E-10	Paxbp1	9,33E-04	Orc4
		0	Paxbp1					1,49E-47	Osbp2					4,95E-51	Nol4l	1,13E-09	Lancl1	9,88E-04	Terf1
		0	Miga2					2,15E-46	Agk					5,35E-52	Mapk8ip3	1,17E-09	Dync1li1	1,01E-03	Letm2
		0	Pbx3					2,16E-46	Synj1					5,83E-51	Zfp398	1,36E-10	Copa	1,10E-03	Yeats2
		0	Ift81					4,91E-46	Txndc11					7,54E-51	Rab3gap1	1,43E-09	Suco	1,18E-03	Zfp512
		0	Rmnd1					9,48E-46	Fip1l1					7,58E-51	Ncor2	2,37E-09	Baz2a	1,20E-04	Glmn
		0	Cep290					1,45E-45	Simc1					8,90E-51	Samd8	3,03E-09	Fam120c	1,61E-03	Lclat1
		0	Txndc15					7,24E-45	Dcaf1					9,17E-51	Map3k2	3,26E-09	Scaf4	1,66E-03	Zcchc14
		0	Ift88					1,00E-44	Ndfip2					9,78E-51	Fkbp2	1,21E-08	Ubxn7	1,67E-03	Ric8b
		0	Ppp4r4					4,19E-44	Lrpprc					1,08E-50	Dlg5	1,38E-08	Nsd2	1,70E-03	Pnn
		0	Pygb					5,06E-44	Ubap2					1,29E-50	Afdn	2,11E-08	Dnaja2	1,97E-03	Usp45
		0	Setdb1					2,28E-43	Zfp329					3,12E-50	Gdpd1	2,23E-08	Polb	2,13E-04	Pura
		0	Rab27a					7,11E-43	Rnf121					3,92E-50	Mapkbp1	2,39E-08	Cpeb1	2,18E-03	Rcor1
		0	Prkar2b					3,52E-42	Erp29					4,57E-50	Timm44	3,05E-08	Oga	2,33E-03	Uba6
		0	Dexi					1,07E-41	Ryk					4,67E-50	Pcmt1	3,44E-08	Btbd1	2,38E-03	Lrpprc
		0	Araf					2,11E-41	Cdc27					5,24E-50	Cul2	3,98E-08	Cdc27	3,25E-03	Sh3gl1
		0	Prpf6					7,14E-40	Gcc2					7,33E-50	Tbce	4,87E-08	Map4k3	4,17E-03	Zswim8
		0	Ddx55					2,08E-39	Ptprf					9,02E-50	Rspry1	6,13E-08	Stt3b	4,26E-03	Edem3
		0	Ar					2,49E-39	Pogz					1,32E-49	Cacng2	9,32E-08	Nsmaf	4,47E-03	Psmd4
		0	Larp1					1,01E-37	Dynlt2a2					3,14E-50	Selenoi	2,26E-07	Commd10	4,66E-04	Tgs1
		0	Tmem255a					1,76E-35	Golga4					5,19E-49	Ociad1	4,98E-07	Lmtk2	5,65E-03	Acp1
		0	Dnajc10					1,13E-34	Stx18					1,52E-48	Setdb1	1,44E-07	Chm	5,92E-04	Vkorc1l1
		0	Ppme1					9,28E-34	Pcnp					2,15E-48	Ints6	1,51E-06	Ptpa	6,44E-03	Mapk8ip3
		0	Bzw2					8,37E-33	Abca3					3,79E-48	Uchl3	2,75E-06	Setdb1	6,96E-03	BC031181
		0	Sncb					2,14E-31	Ankrd13c					6,23E-48	Hk1	2,79E-06	Rmnd5a	7,95E-03	Clip1
		0	Akap8					5,66E-31	Esco1					7,09E-48	Gtf2ird1	5,80E-06	Mapk1	8,19E-03	Abhd18
		0	Abcb9					9,51E-31	Yaf2					8,77E-48	R3hdm2	7,09E-06	Mib1	8,48E-03	Dync1li1
		0	Dlg4					5,27E-30	Bbx					1,22E-47	Shprh	1,38E-05	Camk2b	1,15E-02	Nub1
		0	Zfpm2					1,51E-24	Numa1					1,29E-47	Clstn3	2,89E-05	Spata5	1,16E-02	Ankrd10
		0	Iqcb1					4,41E-24	Dgkb					1,60E-47	Mark3	3,10E-05	Erlec1	1,16E-02	Nvl
		0	Ube2r2											1,94E-48	Ccnc	4,10E-05	Cep120	1,23E-02	Rnf103
		0	Stx18											2,23E-47	Pip5k1a	1,36E-04	8030462N17Rik	2,17E-02	Dcun1d5
		0	Psmd7											2,24E-47	Stam	1,45E-04	Exoc2	2,79E-02	Ndufaf7
		0	Gprin3											2,72E-47	Commd10	2,13E-04	Abhd18	2,88E-02	Tasor2
		0	Aatf											2,75E-48	Lmbr1	2,36E-04	Mnat1	3,17E-03	Naa40
		0	Stat5b											4,90E-47	Zmym6	7,36E-04	Agfg1	3,37E-02	Tbce
		0	Pianp											5,01E-47	Tbc1d19	1,71E-03	Ranbp2	3,50E-03	Zdhhc21
		0	Prkaca											8,87E-47	Cdc27	2,47E-03	Tmem175	3,69E-02	Ppm1a
		0	Etfa											9,63E-47	Me3	3,79E-03	Avl9	4,03E-02	Tm9sf3
		0	Atp6v1d											1,09E-46	Katnip	4,50E-03	Gcc2	4,86E-02	Rnf121
		0	Psmc6											1,27E-46	Pnpt1	5,94E-03	Dhdds	5,05E-02	Ap3d1
		0	Map3k13											1,38E-46	Setx	1,10E-02	Nvl	5,40E-04	Armc8
		0	Ergic2											1,63E-46	Tacc1	2,82E-02	Pex14	6,71E-02	Dido1
		0	Pgr											2,55E-46	Zcchc14	3,46E-02	Agk	6,92E-02	Ncoa5
		0	Rnf14											3,68E-46	Zfp799	5,82E-02	Zfp654	7,73E-02	Ddx55
		0	Fgf1											5,71E-46	Ube4b	2,21E-01	Raph1	7,95E-02	Ahctf1
		0	Got1											6,05E-46	Gcc2	2,80E-01	Zdhhc21	8,41E-02	Nae1
		0	Rnf152											6,72E-46	Znrf1	5,06E-01	Zyg11b	8,73E-02	Dcaf1
		0	Yme1l1											1,15E-45	Pfkp	7,16E-01	Spast	1,00E-01	Tmem87b
		0	Zc3h15											1,76E-45	Glmn	2,80E+00	Taf1	1,05E-02	Ap3b2
		0	Pcdh10											2,43E-45	Cltb	4,03E+00	Fam133b	1,49E-01	Nipal2
		0	Glt1d1											3,66E-45	Dop1a	6,21E+00	Psmd11	1,56E-01	Vcp
		0	Hk1											3,86E-45	Dcaf1	1,13E+01	Tcerg1	1,63E-02	Agfg1
		0	Rnps1											5,98E-45	Zfp106	3,08E+01	Ndfip2	1,87E-02	Tmed2
		0	Ctps2											8,88E-45	Ddx55	4,48E+02	Ppfia1	1,99E-01	Med14
		0	Banp											1,07E-44	Lclat1	1,17E+03	Camsap2	2,17E-01	Kdm7a
		0	Tmem181a											1,26E-44	Nsmaf	2,59E+03	Usp45	3,10E-01	Smap1
		0	Clip4											1,39E-44	Tcerg1			3,42E-01	Parp6
		0	Hdac4											1,50E-44	Ro60			3,75E-01	Macroh2a1
		0	Ldb2											1,57E-44	Atp13a2			4,14E-01	Mtif2
		0	Tmem175											2,01E-44	Alms1			4,19E-01	Rbbp6
		0	Cpt1c											4,46E-44	Simc1			4,19E-02	Trrap
		0	Idh3b											4,50E-44	Ttc17			6,31E-01	Fbxo3
		0	Epha10											6,28E-44	2001-08-01			7,15E-01	Eif4e
		0	Ubp1											6,63E-44	Tiam1			7,23E-01	Zfp398
		0	Metap2											1,41E-43	Akap8			8,82E-01	Ric1
		0	Erlec1											1,69E-43	Nemf			8,84E-01	Ddx10
		0	Nploc4											1,98E-43	Mbd2			9,52E-01	Setx
		0	Stx3											2,57E-43	Sos1			1,28E+00	Orc2
		0	Zdhhc2											2,71E-43	Parp6			1,39E+00	St13
		0	Mtcl1											2,88E-43	Epc2			1,53E+00	Ralbp1
		0	Ndufaf7											2,97E-43	Prdm2			1,55E-01	Dph6
		0	Fras1											3,11E-43	Lmbrd2			1,59E+00	Fam168b
		0	Agap3											3,61E-43	Purg			1,65E+00	Rad23b
		0	Ssbp3											3,64E-43	Cd99l2			1,89E+00	Luc7l
		0	Slc2a3											4,93E-43	Spast			1,96E+00	Ube2v2
		0	Nsmaf											6,04E-43	Abca3			2,06E+00	Tbc1d19
		0	Purg											6,75E-43	Zfp950			2,10E+00	Ppp4r2
		0	Atg16l1											1,52E-43	Cep295			2,48E+00	Uxs1
		0	Akap12											2,69E-42	Rufy3			2,91E+00	Wasf1
		0	Nkiras1											3,02E-42	Tnks			3,17E+00	Smg7
		0	Opa1											3,24E-42	Prrc2c			4,14E+00	Stx18
		0	Sestd1											3,48E-43	Ptpa			4,73E-01	Hnrnpd
		0	Kdm2b											3,60E-42	Sec11a			5,34E+00	Pcmtd2
		0	Ric8b											4,51E-42	Pcgf5			8,38E+00	Zfp451
		0	Prdm10											5,17E-42	Rnf214			1,03E+01	Shprh
		0	Tgoln1											6,51E-42	Mycbp			1,60E+01	Mapk8
		0	Msantd2											9,73E-42	Armc8			1,71E+01	Nemf
		0	Vezt											1,65E-41	Lrp11			1,86E+01	Atp6v0d1
		0	Sod2											1,72E-41	Zc2hc1a			2,07E+01	Rps6kc1
		0	Emb											1,74E-41	Sec23a			3,23E+01	Purg
		0	Vopp1											2,33E-41	Jkamp			3,33E+01	Chd8
		0	Uqcrc1											4,13E-41	Tbc1d12			3,73E+01	Ptpa
		0	Syt16											6,09E-41	Glyr1			4,10E+01	Ilf2
		0	Snx25											1,10E-40	Ahctf1			4,54E+01	Rmnd5a
		0	Vgf											1,43E-41	Mib1			4,84E+00	Larp4
		0	Tmem145											1,59E-40	Stx18			6,47E+01	Nfx1
		0	Tlcd3b											1,79E-40	Pitpna			6,52E+01	Cep295
		0	Serp2											2,18E-40	Txlng			8,54E+01	Farsb
		0	Pfdn1											2,56E-40	Smc5			8,92E+01	Ssb
		0	Ncs1											2,73E-40	Hdac7			1,12E+02	Amfr
		0	Atp6v0d1											3,61E-40	Togaram1			1,22E+02	Eif2ak4
		0	Chd3											3,71E-40	Ppp1r2			1,23E+02	Zc3h7b
		0	Dtnbp1											4,08E-40	Hdx			1,31E+02	Rab28
		0	Tnk2											5,48E-40	Abhd18			1,39E+01	Homer1
		0	Map3k2											6,99E-40	Naa15			1,97E+02	Ice1
		0	Nop56											1,26E-39	H13			2,53E+02	Zmym5
		0	Timm23											1,70E-40	Zc3h7a			3,11E+02	Birc2
		0	Mllt11											1,73E-40	Homer1			3,37E+02	Dnajc10
		0	Caprin2											2,28E-39	Mtrex			4,60E+02	Cul2
		0	Taf1											6,83E-39	Spcs1			6,25E+02	Naa35
		0	Ebf3											7,34E-39	Dnajc5			8,07E+02	Mettl16
		0	Txndc11											8,10E-39	Cdc123			1,01E+03	Kcnn2
		0	Heatr5b											9,91E-39	Fip1l1			1,19E+03	Prdm10
		0	Xpo6											1,56E-38	Trappc12			1,19E+02	Ryk
		0	Rtl1											2,96E-38	Rnf121			1,80E+03	Slc30a9
		0	Camsap2											3,33E-38	Usp7			2,14E+03	Sdf2
		0	Ddx10											3,46E-38	Vps13c			2,32E+03	Nr1d2
		0	Pex13											4,09E-38	Clpp			2,55E+03	Phtf2
		0	Sdc2											4,57E-38	Cdyl2			2,57E+03	Tmem181a
		0	Ndufv2											5,43E-38	Ctps2			3,76E+03	Pnpt1
		0	Nrsn2											8,08E-38	Dync1li1			4,43E+03	Nceh1
		0	Fsd1											1,06E-37	Akap11			4,76E+03	Fam120a
		0	Lnx1											1,21E-38	Vkorc1l1			5,42E+03	Lancl1
		0	Snx3											1,28E-37	Uba6			6,51E+03	Cisd2
		0	Orc4											1,44E-37	Sumo2			6,94E+03	Exoc2
		0	Gm1673											2,35E-37	Stk38			8,21E+03	Hoxd3
		0	Arf5											2,48E-37	Bcap29			1,04E+04	Cd99l2
		0	Slc41a2											7,54E-37	Ttbk2			1,52E+02	Sap130
		0	Tmem131l											8,67E-37	Abcb7			1,96E+04	Cacng7
		0	Slc44a5											1,75E-36	Eif5b			2,77E+04	Ppfia1
		0	Foxj3											2,52E-36	Cbx1			3,63E+04	Ccnc
		0	Mycbp											3,44E-36	Fbxo8			4,86E+04	Zfp329
		0	Cdc27											3,69E-36	Specc1l			5,17E+04	Fbxo8
		0	Flrt3											3,88E-36	Rad17			6,11E+04	Ro60
		0	Plaa											4,61E-36	Fam219a			9,92E+04	Hlcs
		0	Brsk1											5,64E-36	Banp			1,68E+05	Hdac9
		0	Bicral											1,54E-35	Tm2d3			1,97E+05	Pex14
		0	Galnt11											1,71E-35	Rtf1			2,45E+05	Lmbrd2
		0	Srpk1											1,98E-35	Zyg11b			2,91E+05	Hbs1l
		0	Naa20											3,24E-35	Esf1			3,18E+05	Cep290
		0	Mrap2											4,82E-35	Hspa4			3,25E+05	Rala
		0	Zfp799											5,11E-35	Tbc1d32			5,65E+05	Ggt7
		0	Sptbn2											2,24E-34	Eif4g1			7,52E+05	Wasl
		0	Tmem91											3,59E-34	Rcor1			9,10E+05	Mblac2
		0	Zfr2											4,24E-34	Tm2d1			1,92E+06	Agk
		0	Dgke											5,28E-34	Orc4			5,01E+07	Nsmaf
		0	Tmem241											5,50E-35	Axin1			9,95E+07	Sanbr
		0	Rnf138											1,07E-33	Naa35
		0	Faxc											2,24E-33	Als2
		0	Nopchap1											2,89E-33	Ralgps2
		0	Lclat1											3,65E-33	Erlec1
		0	Marchf3											3,69E-33	Rbm33
		0	Ammecr1											9,21E-33	Hlcs
		0	Adss											9,74E-33	Psma1
		0	Ptpa											1,04E-33	Csnk2a1
		0	Ccdc171											1,10E-32	Kdm7a
		0	Rpgrip1l											1,30E-32	Ssr1
		0	Esco1											1,33E-32	Ubap2
		0	Ccdc174											1,66E-32	Enpp5
		0	Gulp1											2,31E-32	Usp4
		0	Dipk1b											3,36E-32	C2cd3
		0	Tshz3											4,38E-32	Gripap1
		0	Ccl25											4,44E-32	Eif4e
		0	Ube2e1											4,73E-32	Hbs1l
		0	Memo1											4,96E-32	Zswim8
		0	Ubap2											5,32E-32	Gcn1
		0	Rnf145											5,69E-32	Trrap
		0	Bbof1											5,94E-32	Pus7
		0	Hagh											1,50E-31	Psmd7
		0	Lancl1											1,76E-31	Pja2
		0	Acvr2a											2,11E-31	Bdp1
		0	Gys1											2,56E-32	Sppl2a
		0	Simc1											3,89E-31	Ergic2
		0	Atp5c1											8,81E-31	Agfg1
		0	Grin2d											9,90E-31	Pfdn1
		0	Tnrc6a											1,24E-30	Ndufaf7
		0	Rnf165											1,74E-30	Wipf2
		0	Snx10											1,84E-30	Paxbp1
		0	Mdga2											1,03E-29	Naa40
		0	Flywch1											2,57E-29	Evi5
		0	Actr3b											2,59E-29	Cacng7
		0	Mgat5b											3,52E-30	Serpinb6a
		0	Ppm1a											4,15E-29	Dcun1d5
		0	Rogdi											4,60E-29	Ccdc85a
		0	Eef2k											4,66E-29	Eprs
		0	Ints10											1,54E-28	Camsap2
		0	Fbxl2											1,66E-28	Dynlt2a2
		0	Epdr1											1,81E-28	Cep290
		0	Uchl3											2,24E-28	Ankrd24
		0	Grk5											3,45E-28	Yaf2
		0	Tmem29											3,93E-28	Acvr2a
		0	Tgfbr3											4,62E-28	Caml
		0	Col4a2											6,22E-28	Mecr
		0	Lztfl1											8,64E-28	Ric1
		0	Ddx46											1,14E-27	Pus10
		0	Cul2											3,18E-27	Arl6ip5
		0	Ajap1											4,46E-27	Golga1
		0	Atp6v1e1											4,58E-27	Ubr4
		0	Me1											4,86E-27	Ggps1
		0	Rpgr											9,29E-28	Pip4p2
		0	Ext2											9,61E-27	Ankrd13c
		0	Zswim5											1,74E-26	Senp5
		0	Las1l											2,70E-26	Acsl4
		0	Fam168b											3,15E-26	Ppfia1
		0	Ro60											3,99E-26	Lemd3
		0	Bbs5											5,53E-26	Snx3
		0	Kcnb1											5,93E-26	Cdc14b
		0	Sdf4											9,73E-26	Zfp654
		0	Adgra1											2,63E-26	Esco1
		0	Tmem196											5,29E-25	Mapk8
		0	Ssr4											5,60E-25	Brd8
		0	Ypel3											8,37E-25	Ldah
		0	Mafg											1,74E-24	Scaf4
		0	Fam20b											2,25E-24	Ndfip2
		0	Dnajb4											6,17E-24	Pex14
		0	Ttc4											1,13E-23	Luc7l
		0	Wscd2											1,23E-23	Uqcc1
		0	Uqcrc2											1,65E-23	Rhbdl3
		0	Dcaf1											1,77E-23	Xpo1
		0	Cabin1											3,24E-23	Chordc1
		0	Cdkl1											3,38E-24	Adgrb1
		0	Shc3											5,51E-22	Anks3
		0	Fam193b											5,99E-22	Gon4l
		0	Ube2q2											1,86E-21	Fam120a
		0	Arf3											6,67E-21	Rad54l2
		0	Klhl22											7,71E-21	P4htm
		0	Tnfrsf21											1,19E-20	Smg5
		0	Zfp318											2,05E-20	Ralbp1
		0	Ap3s1											2,11E-20	Zfp329
		0	Epha4											3,74E-20	Nudt5
		0	Dtx3											3,83E-19	Clpx
		0	Agfg1											4,59E-19	Lrrcc1
		0	Capn2											9,45E-19	Phtf2
		0	G3bp2											1,72E-18	Ide
		0	Nae1											3,53E-18	Atp6v0d1
		0	Enpp5											4,79E-18	Gspt1
		0	Sppl2a											1,03E-17	Phf8
		0	Agk											2,18E-16	Rnf138
		0	Pld3											3,05E-12	Nceh1
		0	Flot2											5,15E-11	Rmnd1
		0	Stambpl1											7,54E-10	Pcnp
		0	Vamp4
		0	Clgn
		0	P4htm
		0	Baz2a
		0	Auh
		0	Apoo
		0	Slc25a26
		0	Plpp1
		0	Rragb
		0	Zmat3
		0	Pip4p2
		0	Col25a1
		0	Laptm4b
		0	Nol4l
		0	Suclg1
		0	Vav3
		0	Dnajb14
		0	Rnf121
		0	Golga4
		0	Dapk1
		0	Fip1l1
		0	Parp6
		0	Itgbl1
		0	Rps6kc1
		0	Ndufaf5
		0	Ankrd42
		0	Pcnp
		0	Mfsd4a
		0	Gnb5
		0	Hmgn3
		0	Zc3h14
		0	Arhgef10l
		0	Vdac3
		0	Cox10
		0	Hdlbp
		0	Trak1
		0	Cnrip1
		0	Pex14
		0	Pdzd2
		0	Mphosph8
		0	Lrch2
		0	Dync2i1
		0	Serpinb6a
		0	Timmdc1
		0	Gab3
		0	Tbc1d19
		0	Gfod2
		0	Ggps1
		0	Hprt
		0	Gon4l
		0	Cxxc4
		0	H2az1
		0	Rnf11
		0	Tardbp
		0	Smarcd3
		0	Radil
		0	Ogfod1
		0	Ccdc149
		0	Slc7a6os
		0	Ndufaf2
		0	Hspa9
		0	Uqcc1
		0	Eif4e
		0	Camkk2
		0	Nipsnap1
		0	Hoxb3
		0	Lrrc45
		0	Adra1a
		0	Pank1
		0	Slit1
		0	Mamld1
		0	Mapkbp1
		0	Ppfia1
		0	BC031181
		0	Kras
		0	Prkar2a
		0	Nfe2l1
		0	Farsb
		0	Ahctf1
		0	Dlgap3
		0	Selenoi
		0	Agrp
		0	Igdcc4
		0	Homer1
		0	Gmps
		0	Pnpla6
		0	Caskin1
		0	Gk
		0	Cibar1
		0	Abhd6
		0	Nell2
		0	Anks3
		0	Ube2v2
		0	Ctnnbl1
		0	Phf6
		0	Spats2l
		0	Slc9a1
		0	Nhsl2
		0	Zfp106
		0	Ankrd13c
		0	Smurf1
		0	Zfp329
		0	Cul9
		0	Phf8
		0	Sqstm1
		0	Insig2
		0	Mrps5
		0	Orc2
		0	Cd46
		0	Srsf10
		0	Cacng8
		0	Smpd3
		0	Afg1l
		0	Selenom
		0	Tmem63c
		0	Cdh6
		0	Cfap69
		0	Ncor2
		0	Alms1
		0	Snrk
		0	Zdhhc1
		0	Ttbk1
		0	Terf1
		0	Dgkz
		0	Smg5
		0	Ugcg
		0	Fbxo8
		0	Alkbh8
		0	Lpin1
		0	Rab24
		0	Glyr1
		0	Sh3glb2
		0	Hdgf
		0	Smim13
		0	Hdac3
		0	Agrn
		0	Gm45844
		0	Gtpbp4
		0	Mcts1
		0	Slc20a1
		0	Fbxo10
		0	Adam11
		0	Dlst
		0	Caml
		0	Nrp2
		0	Usp8
		0	Rad23b
		0	Hgsnat
		0	Smad1
		0	Pcsk7
		0	Dnajc27
		0	Jkamp
		0	Ywhaz
		0	Rps6ka2
		0	Map3k4
		0	Rps6kb2
		0	Ice1
		0	Dnajc8
		0	Esf1
		0	Taf1d
		0	Hbs1l
		0	Axin1
		0	Irs1
		0	Pigk
		0	Stx12
		0	Tecpr1
		0	Sae1
		0	Car11
		0	Msrb3
		0	Carmil3
		0	Usp7
		0	Mfhas1
		0	Zfp521
		0	Thsd4
		0	Kcnk2
		0	Fam171a1
		0	Ryk
		0	Bcr
		0	Ccnh
		0	Atp6v1c1
		0	Stip1
		0	Naa40
		0	Pitpnm2
		0	Msra
		0	Prpf40b
		0	Golgb1
		0	Fbxo42
		0	Wasf1
		0	Psmd12
		0	Klhdc2
		0	Rad17
		0	Tomm70a
		0	Slc30a9
		0	Flvcr1
		0	Cadps2
		0	Iqgap1
		0	Glb1
		0	Lemd3
		0	Rundc3a
		0	Acsl4
		0	Ap2a1
		0	Pdzd8
		0	Micos10
		0	Mmaa
		0	Dalrd3
		0	Zbtb4
		0	Capn7
		0	Man2a1
		0	Dock11
		0	Slc9a6
		0	Nenf
		0	Kdm1a
		0	Ddx1
		0	Gm14326
		0	Ubr4
		0	Sdhb
		0	Scrn1
		0	Ap3s2
		0	Zscan26
		0	Rab12
		0	Nars2
		0	Glmn
		0	Tpk1
		0	Sec23a
		0	Zc3h7b
		0	Zfhx4
		0	Chic2
		0	Megf8
		0	Ddx39b
		0	Stard3nl
		0	Clpp
		0	Zfp451
		0	Mfap3
		0	Qser1
		0	Dcaf7
		0	Snx12
		0	Bpnt2
		0	Iqce
		0	Vps9d1
		0	Slc44a2
		0	Socs7
		0	Tor1aip2
		0	Dnajc11
		0	Traf3ip2
		0	Castor2
		0	Rala
		0	Ube2l3
		0	Eaf2
		0	Rheb
		0	Gpatch1
		0	Mosmo
		0	Hoxb6
		0	Cystm1
		0	Akap17b
		0	Wdr12
		0	Ncoa5
		0	Tm2d1
		0	Trrap
		0	Gclc
		0	Snx14
		0	Zfyve27
		0	Pdcd4
		0	Timm44
		0	Fubp3
		0	Ndst4
		0	Trmt1
		0	Ric1
		0	Zfp949
		0	A630089N07Rik
		0	Galk2
		0	Gcn1
		0	Vkorc1l1
		0	Adat1
		0	Lrrn3
		0	Usp20
		0	Nfs1
		0	Nap1l1
		0	Ubxn2a
		0	Arfgap1
		0	Sugp1
		0	Tsnax
		0	Rcor3
		0	Ddb2
		0	Letm2
		0	Spg7
		0	Ttc13
		0	Mettl16
		0	Exd2
		0	Pou6f1
		0	Mid1
		0	Aifm1
		0	Pitpnb
		0	Lgals8
		0	Poglut1
		0	Camk2a
		0	Minpp1
		0	Dcun1d4
		0	Nap1l4
		0	Birc2
		0	Exoc1
		0	Fxr2
		0	Kansl3
		0	Cyth3
		0	Yars
		0	Nipa2
		0	Zcchc14
		0	Slc30a5
		0	Nfic
		0	Coro7
		0	Adam15
		0	Manba
		0	Mrpl1
		0	Coq5
		0	Mkrn1
		0	Cul4a
		0	Trmt11
		0	Actr10
		0	Slc17a6
		0	Slc17a5
		0	Mttp
		0	Sdcbp
		0	Stard5
		0	Nol10
		0	Rrn3
		0	Elp2
		0	Ptpn2
		0	Ilf3
		0	Inpp5b
		0	Tgs1
		0	Supt5
		0	Zfp846
		0	Glce
		0	Sycp3
		0	Psmc1
		0	Atpaf1
		0	Zc3h12c
		0	Ccdc57
		0	Nos1ap
		0	Slc4a1ap
		0	Ptcd3
		0	Cyb5r4
		0	Blmh
		0	Fzd3
		0	Kif3b
		0	Sugp2
		0	Adck1
		0	Gnl3
		0	Tsn
		0	Mapk9
		0	Senp8
		0	Eipr1
		0	Xpo4
		0	Vps37a
		0	Lztr1
		0	Atg5
		0	G3bp1
		0	Meis2
		0	Gfra1
		0	Eftud2
		0	Ube2f
		0	Cep112
		0	Uba2
		0	Macroh2a1
		0	Igsf3
		0	N4bp1
		0	Paip1
		0	Als2
		0	Stard7
		0	Osbpl2
		0	Zmym1
		0	Dlg5
		0	Gm49356
		0	Matr3
		0	Ei24
		0	Cep162
		0	Camsap1
		0	Meaf6
		0	Arel1
		0	Brdt
		0	Arhgef3
		0	Bclaf3
		0	Sun1
		0	Ap4s1
		0	Gigyf1
		0	Hdac11
		0	Ppp1r2
		0	Tox
		0	Galnt18
		0	Ankfn1
		3,58E-214	Tmem163

## Sheet: Markers_NCG_Coarse
Supplementary Table 2. Gene markers for the clusters identified in this study according to the function FindAllMarkers of Seurat. The Excel file contains four sheets detailing the markers for the clusters in the low resolution (coarse) clusterings of ALL, CG, and NCG datasets, as well as in the high resolution (fine) clustering of ALL dataset.
Cluster 1		Cluster 2		Cluster 3		Cluster 4		Cluster 5		Cluster 6		Cluster 7		Cluster 8		Cluster 9		Cluster 10		Cluster 11
p_val_adj	gene	p_val_adj	gene	p_val_adj	gene	p_val_adj	gene	p_val_adj	gene	p_val_adj	gene	p_val_adj	gene	p_val_adj	gene	p_val_adj	gene	p_val_adj	gene	p_val_adj	gene
0	Gm54109	0	Meg3	0	Meg3	0	Gm3764	0	mt-Rnr1	0	Gm32122	0	Gm2629	0	Gm4876	0	C230072F16Rik	0	Gm42982	0.00749221	Mir99ahg
0	Sox2ot	0	Snhg14	0	Snhg14	0	Gm20713	0	mt-Rnr2	0	A330049N07Rik	0	E230029C05Rik	0	Gm38505	0	3300002A11Rik	0	Gm39185	1	Gm15478
0	Neat1	0	Rian	0	Rian	0	Gm12239	0	Mir6236	0	E330020D12Rik	0	Dleu2	0	Gm32509	0	Gm10714	0	Gm37795	1	Gm16599
0	A230001M10Rik	0	Gm20642	0	Gm15261	0	Gm6145	0	Norad	0	6030407O03Rik	0	Gm10790	0	Gm3764	0	Dcdc5	0	Gm47134	1	Gm43713
0	Gm28376	0	Nrg3os	0	4930438E09Rik	0	Rmst	0	Rn18s-rs5	0	Gm54109	0	4933406I18Rik	0	Sox2ot	0	2010001K21Rik	0	Gm14697
0	4930511M06Rik	0	9330162G02Rik	0	Nrg3os	0	Gm33680	7,41E-73	Gm56999	0	Mir100hg	0	Adap2os	0	Mir9-3hg	0	Gm42722	0	4930557J02Rik
0	A330049N07Rik	0	Gm44560	0	Gm20642	0	Mir99ahg			0	Gm48742	0	AU020206	0	Gm56750	0	Gm16201	0	Gm10754
0	4930419G24Rik	0	Mirg	0	Gm32509	0	Gm11266			0	Gm10863	0	Gm26740	0	Gm2164	0	Gm4876	0	Gm48094
0	Gm19500	0	5330434G04Rik	0	Gm26871	0	D030047H15Rik			0	4930511M06Rik	0	8030442B05Rik	0	Gm42948	0	Gm13481	0	4921539H07Rik
0	Gm42413	0	A330102I10Rik	0	Ftx	0	9630028H03Rik			0	Gm19500	0	Gm5086	0	2610035D17Rik	0	4930519F16Rik	0	Gm47027
0	Gm37459	0	A330076H08Rik	0	9330162G02Rik	0	C130071C03Rik			0	Gm9895	0	Vis1	0	Gm20754	0	2610307P16Rik	0	Gm15496
0	Gm38642	0	Gm13629	0	Gm11418	0	Gm35188			0	Gm29455	0	Mir142hg	0	Gm48091	0	Gm29266	0	Gm20658
0	C030029H02Rik	0	Gm49685	0	A330008L17Rik	0	Gm48747			0	Gm28376	0	Gm2245	0	Gm38039	0	Gm14964	0	Gm35501
0	1700047M11Rik	0	A230006K03Rik	0	Gm30439	0	9430041J12Rik			0	Gm38642	0	2610203C22Rik	0	4930445B16Rik	0	Gm47888	0	Gm49313
0	Gm16168	0	Gm44829	0	A330076H08Rik	0	4930432E11Rik			0	B430010I23Rik	0	A830008E24Rik	0	Gm33680	0	Gm36037	0	Gm29530
0	Dleu2	0	A230057D06Rik	0	B230303A05Rik	0	Gm11713			0	Nkx2-2os	0	Gm26542	1,69E-266	Bcas1os2	0	2310014F06Rik	0	Gm32004
0	Gm4258	0	B830012L14Rik	0	Rmst	0	Gm40578			0	A330015K06Rik	0	Gm16337	5,62E-244	4932443L11Rik	6,82E-233	9530026P05Rik	0	Gm13589
0	Gm9895	0	Gm26871	0	A230057D06Rik	0	Gm15283			0	Gm13905	0	Gm35188	1,84E-211	9630028H03Rik	1,56E-201	Gm16083	0	Grip1os3
0	Gm21984	0	Gm40841	0	Gm15680	0	4930545L23Rik			0	1700047M11Rik	0	Mir99ahg	7,96E-138	Mir99ahg	6,17E-171	Rmst	0	Gm40864
0	9330117O12Rik	0	Gm44562	0	Gm40841	0	Mir9-3hg			0	Dcdc5	1,93E-258	Gm46367	8,37E-116	4930517O19Rik	1,59E-156	4930578M01Rik	0	Gm43398
0	Bcas1os2	0	Gm56999	0	B830012L14Rik	0	Lncppara			0	Gm50323	8,52E-202	Pvt1	2,81E-112	Gm38304	1,37E-149	mt-Rnr1	0	Gm42513
0	Gm10863	0	Gm45341	0	Gm44829	0	Gm30382			0	4930593A02Rik	4,25E-186	Gm55122	4,51E-104	2610316D01Rik	2,42E-145	Gm49417	0	Gm35721
0	A330015K06Rik	0	Gm32647	0	Gm15738	0	Gm14858			0	Gm16759	3,08E-179	Xist	1,15E-96	Gm29514	4,42E-131	mt-Rnr2	0	4930588A03Rik
0	Gm38304	0	4930555F03Rik	0	Sorbs2os	0	Gm26618			0	Gm16168	2,96E-126	Gm32036	4,60E-76	E130307A14Rik	2,25E-77	Gm13830	0	Gm35460
0	Gm26936	0	Mir124a-1hg	0	5530401A14Rik	3,01E-289	Xist			0	9330117O12Rik	7,63E-105	4930444A19Rik	3,16E-65	Gm20713	1,53E-66	Gm17135	0	Gm34583
0	B430010I23Rik	0	Sorbs2os	0	Lncpint	2,50E-228	4930517O19Rik			0	Gm48508	1,43E-84	Gm27177	2,65E-58	Xist	3,88E-56	Mir99ahg	0	Gm20472
0	Gm11149	0	C130073E24Rik	0	Mirg	1,26E-210	4930570B17Rik			0	Gm11149	2,07E-79	Rn18s-rs5	4,83E-60	4930578G10Rik	2,77E-14	5031425E22Rik	0	Gm40055
0	Gm48742	0	4930578G10Rik	0	Gm26691	1,12E-185	5031425E22Rik			0	Gm29237	9,24E-44	4732471J01Rik	6,26E-55	Lncppara	3,16E-12	Mir6236	0	Gm15675
0	2610035D17Rik	0	Ftx	0	D030068K23Rik	2,35E-154	2210408F21Rik			0	Gm38304	1,42E-16	Gm49797	1,24E-39	Kcnq1ot1	3,11E-13	4632427E13Rik	0	Gm42983
0	Gm56971	0	4933406I18Rik	0	Gm11417	2,88E-151	Mir100hg			0	4930420G21Rik	3,29E-11	Gm12940	6,81E-29	9530059O14Rik	2,03E-08	5530601H04Rik	0	Gm16685
0	Gm48678	0	9530059O14Rik	0	Gm44560	3,27E-101	9530026P05Rik			0	Far1os	2,43E-09	A930015D03Rik	3,58E-27	A230057D06Rik	1,09E-05	Rn18s-rs5	0	1700007F19Rik
0	Malat1	0	Gm37899	0	Gm17276	8,29E-94	Gm48742			0	Tsix	4,07E-04	B430010I23Rik	1,71E-24	D030068K23Rik	3,35E+00	Gm16759	0	Gm31816
3,65E-205	Gm47271	0	Airn	0	Gm5441	1,27E-86	Gm44151			0	Gm12828	5,54E+03	mt-Rnr2	1,92E-18	Brip1os	1,40E+02	C130071C03Rik	0	Gm30524
4,16E-203	1500004A13Rik	0	Gm32250	0	Kcnq1ot1	1,18E-67	Gm16759			0	Gm13483	2,99E+06	Gm16599	5,49E-18	C130071C03Rik	1,95E+03	Firre	0	Cd55os
4,91E-134	Gm20687	0	Gm32509	0	Gm12158	2,67E-49	Mir124-2hg			0	A930006I01Rik	3,07E+07	Tsix	3,43E-14	Gm11149	1	Lncpint	0	Gm2990
1,22E-108	Gm17106	0	Miat	0	Airn	2,21E-20	Tsix			0	Gm19439	1,05E+08	4632427E13Rik	2,51E-12	Tsix			0	Gm29483
3,89E-101	Gm36975	0	Lncpint	0	Gm47283	1,04E+01	Ino80dos			0	Gm28609	0.00187917	Gm47283	1,31E-03	Gm36975			0	Gm43401
3,46E-97	Gm12353	0	Gm12236	0	Miat	1,55E+07	2610035D17Rik			0	Gm45356	1	5330438D12Rik	2,36E-02	5330438D12Rik			3,69E-303	Gm49953
3,78E-34	Ino80dos	0	Gm17167	0	1700120O09Rik	1	4632427E13Rik			0	Gm48249			1,50E+00	Gm47283			1,06E-296	Gm16169
1,82E-02	Gm44686	0	Rmst	0	A330023F24Rik					0	Gm31166			4,42E+02	Gm26936			3,23E-294	Gm13912
1,97E+06	Gm28375	0	Kcnq1ot1	0	Gm43507					0	Gm48967			2,94E+03	Gm47271			8,72E-293	Gm12718
0.518127	1700111E14Rik	0	A330023F24Rik	0	Mir124-2hg					0	Gm13684			1,23E+06	Gm48512			2,52E-288	Gm52969
1	Gm48512	0	Gm45846	0	Gm37899					0	Gm13403			3,90E+06	Gm17106			3,76E-277	Grip1os1
		0	2210408F21Rik	0	A330102I10Rik					0	4930587E11Rik			0.000105402	A330076H08Rik			5,70E-272	4933407I08Rik
		0	Mir124-2hg	0	5330438D12Rik					0	A330072L02Rik			0.000105822	4632427E13Rik			1,03E-271	Gm16267
		0	Gm17276	0	5330434G04Rik					0	St8sia3os			0.000716853	Ino80dos			2,25E-265	Gm16204
		0	Gm48091	0	A930015D03Rik					0	Gm10701			0.120906	Gm12940			5,58E-260	Gm36560
		0	A330008L17Rik	0	Gm44562					0	Gm13919			0.134538	5031425E22Rik			1,22E-253	Gm43122
		0	Gm10125	0	A930017M01Rik					0	Gm56980			1	Gm19710			1,21E-249	Gm36756
		0	Gm1604a	0	C130071C03Rik					0	Gm40578			1	Gm35188			5,98E-245	Gm49692
		0	Gm10684	0	Gm44151					0	Gm12326							1,71E-244	Gm46103
		0	Gm26691	0	Gm37679					0	Gm43154							1,78E-240	Gm31704
		0	Gm44151	0	Gm15577					0	Gm48163							4,47E-235	Gm2762
		0	Gm15738	0	Gm43376					0	Gm7967							1,56E-234	Gm11633
		0	A930017M01Rik	0	Gm49685					0	Gm816							4,32E-231	4921534H16Rik
		0	1700024B18Rik	0	Gm16599					0	Gm45345							3,52E-230	Gm12648
		0	A930015D03Rik	0	A830082K12Rik					0	B230206H07Rik							4,56E-226	Gm47136
		0	Gm43713	0	Mir124a-1hg					0	Gm16083							7,03E-225	Gm48006
		0	B230303A05Rik	0	Gm12239					0	Gm16193							4,85E-223	Gm34455
		0	Gm44559	0	Gm12940					0	Gm32926							1,46E-220	Gm48003
		0	D830024N08Rik	0	Gm12296					0	2900052L18Rik							6,44E-220	Grip1os2
		0	4930517O19Rik	0	E130307A14Rik					0	Gm34917							8,10E-220	Ppp4r1l-ps
		0	Gm2516	0	Gm1604a					0	Gm12145							3,22E-219	Gm17171
		0	B230217J21Rik	0	9530026P05Rik					0	4933431E20Rik							6,87E-219	Gm56966
		0	Gm12709	0	2610037D02Rik					0	Gm12324							2,93E-214	Gm16701
		0	Gm28198	0	4833422C13Rik					0	Gm34408							5,55E-213	Gm31870
		0	Gm11418	0	4930590L20Rik					0	2810429I04Rik							5,96E-209	9330158H04Rik
		0	Rapgef4os1	0	Gm15563					0	Gm16638							3,45E-206	Gm22146
		0	Gm9801	0	Gm42439					0	Pantr2							2,45E-203	Gm14133
		0	Gm48747	0	Gm15398					0	Cerox1							1,24E-202	Gm28175
		0	Arhgap26	0	B230334C09Rik					0	C230037L18Rik							1,87E-202	Srrm4os
		0	Gm56750	0	Gm55122					0	Malat1							7,73E-202	4930533B01Rik
		0	Gm10649	0	Gm11817					6,11E-283	Gm37376							1,29E-199	Gm5493
		0	E130307A14Rik	0	4930532I03Rik					2,55E-267	Gm46218							1,15E-198	Rpl14-ps1
		0	Gm30382	0	ENSMUSG00000121500					9,67E-267	9530059O14Rik							1,36E-198	Gm16226
		0	Gm1992	0	4930587E11Rik					1,10E-259	6030443J06Rik							2,38E-197	6720407P12Rik
		0	Gm20275	0	Gm48091					1,51E-252	Gm4221							8,20E-196	Gm15270
		0	Gm15680	0	Gm9801					2,78E-249	4930488L21Rik							2,18E-195	Gm41333
		0	C78859	0	Gm57223					2,01E-248	1810062O18Rik							7,28E-195	Gm48293
		0	5330438D12Rik	0	1700109K24Rik					8,41E-238	Gm49969							6,54E-193	Gm15823
		0	Gm45323	0	Gm57315					4,01E-233	Snhg6							1,46E-191	Gm13067
		0	Gm19710	0	4930415C11Rik					5,14E-231	Gm49338							2,60E-189	9230116L04Rik
		0	Gm16599	0	Gm12236					9,39E-231	Gm47271							1,20E-187	ENSMUSG00000121444
		0	Gm47283	0	Gm10684					4,77E-217	Gas5							3,76E-187	A730090N16Rik
		0	Mm2pr	0	Gm49961					1,07E-213	4732471J01Rik							1,29E-186	Gm5106
		0	Gm55122	0	4930570B17Rik					4,54E-203	Kcnq1ot1							5,30E-185	Gm37982
		0	Gm16351	4,62E-300	Gm1976					2,83E-201	Gm20754							9,14E-186	Gm43150
		0	Gm36975	8,91E-291	Gm49797					3,19E-192	4732440D04Rik							3,63E-184	Gm35254
		0	Gm57223	4,88E-284	4930500G05Rik					8,11E-192	Gm12743							5,04E-184	B230312C02Rik
		0	2610037D02Rik	4,73E-278	4930578G10Rik					1,75E-191	Gm16541							1,42E-181	Gm37168
		0	4930570B17Rik	1,24E-275	Gm1992					2,79E-186	1700111E14Rik							5,26E-178	9630002D21Rik
		0	ENSMUSG00000121444	3,77E-271	A230006K03Rik					1,26E-175	4930512B01Rik							3,57E-175	Gm40493
		0	E230016M11Rik	8,00E-261	D830024N08Rik					6,56E-151	Gm1976							6,13E-175	1700018P22Rik
		0	Gm55759	1,57E-254	Gm36975					1,80E-150	Rsf1os2							9,17E-174	Gm45321
		0	Gm29514	5,41E-239	Gm20275					4,84E-150	Zbed5-ps							2,57E-173	Gm13944
		0	Gm44742	3,08E-235	4930470G03Rik					5,01E-149	Gm28375							7,90E-172	Gm31698
		0	Rps11-ps2	1,33E-227	1600010M07Rik					2,06E-103	6430590A07Rik							1,30E-171	Gm14445
		0	4930445B16Rik	2,67E-224	2210408F21Rik					2,40E-91	Gm16552							2,31E-170	Nell1os
		0	D030068K23Rik	1,27E-221	Gm48383					9,91E-74	8030451O07Rik							2,24E-169	4930488N15Rik
		0	Gm28905	9,73E-220	Gm43713													3,90E-168	Gm26788
		0	C130071C03Rik	1,44E-217	Gm26672													2,06E-167	Gm15690
		0	Mir670hg	7,07E-215	Gm10785													7,73E-167	Gm19324
		0	1600010M07Rik	8,03E-208	Gm32250													1,39E-166	Gm26953
		0	4930415C11Rik	7,18E-205	Gm19710													3,42E-166	Gm13883
		0	D930007P13Rik	2,58E-200	Gm48747													4,79E-166	Gm49513
		0	1700109K24Rik	4,59E-196	Tsix													2,06E-160	Mir22hg
		0	1700030F04Rik	1,35E-166	2610005L07Rik													3,95E-160	Gm29570
		0	ENSMUSG00000121500	4,06E-164	Lncppara													7,92E-160	Gm16833
		0	Gm49797	1,25E-149	Brip1os													3,84E-159	2600014E21Rik
		0	Gm35612	3,63E-112	Gm26749													2,26E-156	Gm20635
		0	9630028H03Rik	1,88E-97	3110056K07Rik													4,29E-156	Gm11816
		0	Gm56610	7,48E-97	Gm17066													4,72E-155	6030407O03Rik
		0	1700087I21Rik	1,39E-95	Gm30054													9,39E-155	Gm48004
		0	8030451O07Rik	5,05E-95	Gm17106													2,22E-154	4930545L23Rik
		0	Gm16083	4,83E-86	Gm17167													5,75E-154	Gm13269
		0	Dtnbos	1,01E-59	Gm28198													2,17E-153	Gm47570
		0	Gm1976															5,60E-152	Gm2516
		0	9330159M07Rik															1,01E-149	C78859
		0	Gm20713															3,86E-148	Gm10851
		0	B230334C09Rik															6,84E-147	Gm9416
		0	Rab10os															2,16E-146	Gm50138
		0	Gm27177															2,11E-145	Gm37181
		0	Gm26782															3,01E-144	Csmd2os
		0	2610005L07Rik															1,55E-140	4933413L06Rik
		0	Gm26724															8,90E-140	9330159M07Rik
		0	B230209E15Rik															7,54E-138	9530036O11Rik
		0	4930500G05Rik															1,09E-137	Gm12976
		0	Gm30054															3,16E-137	Gm16083
		0	Macrod2os1															7,90E-137	Gm19016
		0	Zfp133-ps															1,86E-135	A230009B12Rik
		0	Gm57315															6,20E-134	Gm3294
		0	1810034E14Rik															3,30E-133	2900060B14Rik
		0	Gm26749															1,34E-131	A830035A12Rik
		0	Gm15614															1,10E-130	E230001N04Rik
		0	Gm16189															1,24E-130	Junos
		0	Mkln1os															4,95E-130	Gm13630
		0	Gm48321															3,13E-129	Gm45323
		0	Gm10785															3,61E-129	Plxna4os3
		0	Gm43376															7,88E-129	Gm26633
		0	Gm37679															1,48E-128	Lrp8os2
		0	Gm48383															1,79E-128	2410018L13Rik
		0	Gm12296															8,55E-128	Gm48321
		0	5530401A14Rik															8,75E-127	Gm13362
		0	Gm49961															3,62E-126	Gm20164
		0	Gm55118															4,33E-125	4930595D18Rik
		0	4921511C10Rik															7,71E-125	F730043M19Rik
		0	2610316D01Rik															8,57E-125	Gm49334
		0	6820431F20Rik															2,12E-124	Gm16072
		0	Gm11508															1,12E-123	Gm34933
		0	Nr6a1os															6,46E-121	Gm41764
		0	4930470G03Rik															3,48E-120	Gm48837
		0	5530601H04Rik															3,93E-120	Gm48239
		0	Gm11417															1,66E-119	Gm22281
		0	A730017L22Rik															1,13E-118	4930588J15Rik
		0	Snhg20															8,00E-118	Gm7340
		0	Gm20754															1,10E-117	4933408N05Rik
																		2,91E-117	Hectd2os
																		7,84E-117	Gm11817
																		8,71E-115	Gm49171
																		1,36E-113	Gm10649
																		1,15E-112	Gm13963
																		6,88E-112	Gm15336
																		7,71E-112	Uchl1os
																		1,81E-111	Gm30694
																		3,93E-111	Gm19466
																		5,02E-111	Gm10558
																		5,28E-111	Gm16000
																		2,33E-109	Gm48693
																		1,61E-108	Gm43824
																		1,63E-107	Gm36037
																		2,14E-108	Gm1715
																		1,50E-106	4930555F03Rik
																		5,25E-106	Pcsk2os1
																		4,13E-105	Gm12607
																		6,91E-106	Gm30439
																		1,35E-104	Gm15418
																		2,60E-104	Gm38039
																		5,39E-104	A930019D19Rik
																		3,99E-103	4930567K12Rik
																		1,37E-102	Gm32304
																		8,35E-101	Gm14172
																		6,89E-100	Gm15398
																		2,04E-99	4930471G03Rik
																		3,62E-98	Gm26918
																		4,83E-98	Gm41664
																		9,83E-97	Gm45341
																		2,16E-96	4930478K11Rik
																		4,64E-96	Gm16214
																		7,44E-96	Gm12236
																		7,99E-96	C130073E24Rik
																		1,06E-95	Gm15558
																		9,66E-96	Gm15584
																		3,54E-95	Gm15580
																		6,17E-94	Gm19461
																		4,81E-93	Gm26673
																		3,20E-92	Gm44649
																		9,78E-92	Miat
																		2,74E-92	Gm11714
																		4,59E-91	Gm7580
																		1,52E-89	Gm26531
																		2,07E-89	2610204G07Rik
																		1,34E-88	Gm26954
																		9,67E-88	Gm48893
																		1,35E-86	Gm15813
																		3,05E-85	Fhitos
																		5,79E-86	9530059O14Rik
																		2,21E-84	Gm17036
																		2,58E-84	Gm32828
																		4,67E-86	Gm43192
																		1,63E-83	Rps11-ps2
																		1,64E-83	Pantr1
																		2,89E-83	Gm37143
																		5,21E-83	Ptma-ps2
																		1,73E-82	Gm15965
																		3,12E-82	Gm33882
																		2,46E-81	Gm42303
																		7,77E-81	Gm5089
																		1,33E-80	Gm49003
																		2,09E-80	Gm34086
																		2,54E-80	Gm49226
																		3,52E-80	Gm48860
																		5,12E-80	A330069E16Rik
																		6,18E-80	A730060N03Rik
																		6,92E-80	Arhgap20os
																		7,46E-80	Gm19744
																		1,46E-79	Gm14377
																		1,48E-79	Gm4107
																		3,06E-79	Gm44071
																		7,91E-79	Gm31938
																		2,12E-78	Gm44129
																		2,78E-78	Mir29c
																		7,18E-78	Gm38251
																		1,47E-77	Gm11713
																		7,99E-78	4930532I03Rik
																		1,16E-76	6030443J06Rik
																		1,32E-76	A330074K22Rik
																		1,33E-76	Gm16189
																		2,10E-77	Gm15397
																		3,34E-76	B230217O12Rik
																		3,69E-76	1700024B18Rik
																		1,58E-75	4930405A21Rik
																		1,60E-75	Gm10827
																		2,71E-75	1700080N15Rik
																		4,26E-75	Gm47371
																		5,84E-75	Gm44742
																		6,01E-75	Gm5149
																		1,74E-74	Gm17753
																		2,12E-74	Prdx2-ps1
																		2,58E-74	Gm10419
																		3,14E-74	2410021H03Rik
																		5,97E-74	Gm40437
																		6,52E-74	Gm16159
																		1,52E-73	Gm15481
																		4,22E-73	Gm15810
																		6,31E-73	Gm45708
																		1,02E-72	Gm28960
																		1,98E-72	Gm12224
																		4,05E-72	Platr31
																		4,45E-72	Gm21814
																		4,63E-72	Gm12367
																		6,59E-72	A230004M16Rik
																		6,89E-72	9630028H03Rik
																		2,28E-71	Gm36146
																		1,35E-70	Gm49959
																		1,78E-70	Rapgef4os1
																		2,26E-70	Gm43047
																		1,91E-69	Gm12473
																		2,09E-69	A330040F15Rik
																		2,84E-69	Gm49191
																		3,90E-69	Gm12709
																		5,06E-69	Gm13402
																		1,51E-68	Gm42585
																		1,78E-68	Gm35554
																		2,50E-69	4921511C10Rik
																		2,74E-68	4833422C13Rik
																		2,94E-68	Gm11613
																		3,69E-68	Gm26820
																		3,99E-69	4930445B16Rik
																		4,26E-68	Gm26843
																		5,83E-67	5730507A11Rik
																		1,65E-66	1700047A11Rik
																		4,14E-67	4933423P22Rik
																		7,22E-66	Gm16178
																		8,66E-66	Gm43670
																		2,19E-65	Gm1992
																		3,58E-65	C030047K22Rik
																		4,70E-65	4933424G05Rik
																		1,51E-64	Gm5784
																		1,75E-64	Gm49179
																		4,30E-64	Gm12992
																		6,38E-64	Gm42556
																		1,66E-63	Gm28410
																		2,81E-63	Gm15563
																		2,90E-63	Gm10516
																		5,41E-63	1500035N22Rik
																		6,37E-63	Gm31907
																		7,44E-63	Gm26771
																		7,70E-63	Gm15337
																		8,36E-63	1700109K24Rik
																		2,33E-62	Gm26658
																		3,18E-62	Gm10097
																		5,20E-62	Gm13091
																		5,21E-62	Gm34838
																		1,00E-61	Gm49685
																		1,28E-61	Gm14764
																		3,38E-61	Gm19031
																		6,05E-61	Gm47661
																		6,93E-61	Gm15461
																		1,59E-60	Gm56759
																		1,70E-60	Gm44997
																		3,09E-60	Gm15886
																		4,62E-60	Gm26590
																		5,42E-61	4930412C18Rik
																		1,31E-60	Dnm3os
																		1,31E-59	Gm38604
																		5,03E-60	4930567K20Rik
																		6,24E-59	Gm57223
																		6,35E-59	Gm47423
																		1,39E-58	Gm26807
																		2,11E-58	Gm56919
																		4,28E-58	Or6c220-ps1
																		4,94E-58	Gm35166
																		6,05E-58	Gm45697
																		6,69E-58	Gm14211
																		9,85E-59	Gm26879
																		1,20E-57	Gm45352
																		1,26E-57	Nr6a1os
																		1,41E-58	A330093E20Rik
																		2,17E-57	Macrod2os1
																		2,18E-57	Gm30382
																		5,28E-57	Gm15614
																		7,52E-57	Gm32743
																		7,56E-57	Gm51425
																		7,74E-57	Gm50270
																		8,41E-57	Gm17494
																		9,81E-57	Gm31508
																		1,09E-57	Gm45740
																		1,92E-57	Gm48228
																		3,02E-56	Gm20629
																		6,89E-56	Gm15608
																		1,13E-55	A230006K03Rik
																		1,45E-55	Tmem150cos
																		1,64E-54	Gm11417
																		1,90E-54	Gm34299
																		2,19E-54	Gm50368
																		3,47E-54	Gm46124
																		3,80E-54	Gm28370
																		3,96E-54	Gm28379
																		1,69E-53	4933433G19Rik
																		4,03E-53	A830082K12Rik
																		4,47E-52	Gm48383
																		1,61E-52	Gm25618
																		1,98E-51	Gm31282
																		2,01E-51	4930455C13Rik
																		2,64E-51	Gm20641
																		2,98E-51	Gm45904
																		8,73E-51	Gm16835
																		9,29E-51	A430010J10Rik
																		1,07E-50	D230022J07Rik
																		1,16E-51	Gm55118
																		4,06E-50	1700123O12Rik
																		5,40E-50	Ube4bos1
																		9,55E-50	Gm34854
																		1,11E-49	Gm26777
																		2,31E-49	4932441J04Rik
																		3,32E-49	Gm16183
																		5,73E-49	4930428E07Rik
																		5,88E-50	Gm24474
																		7,09E-49	4930415C11Rik
																		1,25E-48	AY036118
																		3,14E-48	Gm26854
																		8,32E-48	Gm13629
																		3,79E-48	Gm14827
																		7,70E-48	Gm31793
																		1,41E-46	1700087I21Rik
																		1,54E-46	D930015M05Rik
																		1,86E-46	D930007P13Rik
																		2,82E-46	Gm14858
																		3,03E-46	4921511I17Rik
																		6,57E-46	Gm32014
																		1,13E-45	Gm53055
																		1,14E-45	Gm50020
																		1,29E-45	Gm49595
																		1,45E-45	Arhgap26
																		5,01E-45	Gm15645
																		9,14E-45	Gm26693
																		1,63E-44	Gm38126
																		2,73E-44	Gm19705
																		2,82E-44	Gm17130
																		7,41E-44	Gm53028
																		7,87E-44	Gm28198
																		1,01E-43	Gm17167
																		1,07E-43	Gm32036
																		1,59E-43	BC028777
																		1,78E-43	Gm54728
																		1,82E-43	Gm57242
																		2,82E-43	Gm17058
																		6,78E-43	Gm41361
																		8,73E-43	6330549D23Rik
																		1,18E-42	Gm38825
																		2,18E-42	Gm17227
																		2,40E-42	Gm14320
																		2,42E-42	Ccdc34os
																		3,43E-42	Gm40375
																		4,08E-42	Gm16093
																		5,56E-42	Gm41414
																		1,14E-41	Mkln1os
																		1,22E-41	Gm32250
																		2,03E-41	4930578G10Rik
																		2,11E-41	Gm11867
																		2,50E-41	Gm10125
																		2,50E-41	B230217J21Rik
																		3,83E-41	Gm15243
																		5,34E-41	Gm43268
																		1,18E-40	Gm28153
																		1,18E-40	Gm44559
																		2,45E-40	Gm44995
																		3,09E-40	Gm1976
																		4,60E-40	Gm32442
																		8,38E-40	Gm48747
																		1,17E-39	Mirg
																		1,79E-39	B830012L14Rik
																		2,42E-40	Mir124a-1hg
																		2,56E-39	Gm49538
																		6,43E-39	Gm36298
																		6,63E-39	Gm49683
																		8,65E-39	Arf4os
																		1,57E-38	Gm15511
																		7,76E-38	Gm47889
																		8,21E-38	Gm28050
																		9,83E-38	Gm56990
																		1,01E-37	8430422M14Rik
																		1,62E-37	Rab11fip4os1
																		2,58E-37	B130024G19Rik
																		3,87E-37	A430090L17Rik
																		5,07E-37	Gm9706
																		6,89E-37	ENSMUSG00000121318
																		9,74E-37	Gm17276
																		1,05E-37	Gm49883
																		1,67E-36	Gm43415
																		4,36E-36	Gm15345
																		6,00E-36	Gm7457
																		9,90E-36	Gm47372
																		1,26E-35	Sorbs2os
																		1,46E-35	Gm16386
																		2,47E-35	Gm16043
																		2,96E-35	Gm16179
																		4,09E-35	Gm35612
																		4,40E-35	4930517O19Rik
																		2,85E-34	Gm26903
																		6,47E-34	Gm13665
																		1,92E-33	Gm32509
																		2,78E-33	Gm2087
																		3,08E-33	Gm16552
																		3,15E-33	Lrp8os3
																		4,69E-33	A230077H06Rik
																		4,79E-33	A330102I10Rik
																		1,02E-32	Gm37899
																		1,14E-32	Pcsk2os2
																		2,12E-32	Gm44562
																		2,14E-32	4930486F22Rik
																		2,35E-32	Gm17344
																		6,69E-32	Airn
																		3,81E-31	Gm14066
																		7,54E-31	Gm20033
																		1,53E-30	E230016M11Rik
																		3,04E-30	Gm27032
																		3,31E-30	C630031E19Rik
																		3,41E-30	Gm47689
																		3,43E-30	Gm49678
																		5,20E-30	2810036E18Rik
																		7,01E-30	Gm54366
																		2,67E-29	2900009J06Rik
																		3,06E-29	Gm53029
																		3,12E-29	Gm14330
																		5,03E-29	Gm44829
																		5,09E-29	Gm29536
																		2,32E-28	Gm45846
																		2,32E-28	6530401F13Rik
																		2,84E-29	Gm26749
																		3,02E-28	D030028A08Rik
																		3,52E-28	Gm56999
																		1,40E-28	Mm2pr
																		2,13E-27	1700126G02Rik
																		2,65E-27	Gm30648
																		3,31E-27	Ttc39aos1
																		3,84E-27	0610040F04Rik
																		7,24E-27	Gm29721
																		9,02E-27	Gm9831
																		1,23E-26	Gm43485
																		1,51E-26	4930422M22Rik
																		1,76E-26	1600010M07Rik
																		1,88E-26	Gm37571
																		2,18E-27	Gm44560
																		4,86E-26	Gm15396
																		6,74E-26	Gm14703
																		4,38E-25	Gm12239
																		6,23E-25	Gm16070
																		1,19E-24	Gm19951
																		2,12E-24	Gm57354
																		1,41E-23	D830024N08Rik
																		5,72E-23	Gm14532
																		1,25E-22	4930480K15Rik
																		1,67E-22	C030017B01Rik
																		1,90E-22	Gm50152
																		2,75E-23	Gm34220
																		5,64E-23	Gm43376
																		6,41E-22	Nlrp5-ps
																		2,36E-21	Gm15083
																		3,03E-21	Gm15738
																		7,59E-21	5730419F03Rik
																		7,19E-20	6030469F06Rik
																		8,74E-20	9630014M24Rik
																		1,06E-19	0610009E02Rik
																		1,97E-19	Gm48677
																		2,06E-18	Gm43174
																		2,68E-19	A930029G22Rik
																		6,44E-18	Gm43660
																		6,64E-18	Gm20642
																		1,84E-17	Nrg3os
																		4,55E-17	Gm56531
																		3,97E-16	Grin1os
																		6,11E-16	A330015K06Rik
																		7,20E-16	Gm16152
																		1,53E-15	Rian
																		5,48E-16	E330018M18Rik
																		2,28E-14	Gm16599
																		1,39E-10	A330023F24Rik
																		4,35E-10	Gm43175
																		4,36E-09	5330434G04Rik
																		6,98E-09	Snhg14
																		7,52E-09	Gm20275
																		5,90E-07	9330162G02Rik
																		1,40E-06	A230057D06Rik
																		1,30E-03	A330076H08Rik
																		2,66E-03	Lncpint
																		6,68E-03	Meg3
																		7,54E-03	Gm36975
																		1,22E+05	Kcnq1ot1

## Sheet: Markers_ALL_Fine
Supplementary Table 2. Gene markers for the clusters identified in this study according to the function FindAllMarkers of Seurat. The Excel file contains four sheets detailing the markers for the clusters in the low resolution (coarse) clusterings of ALL, CG, and NCG datasets, as well as in the high resolution (fine) clustering of ALL dataset.
Cluster 1		Cluster 2		Cluster 3		Cluster 4		Cluster 5		Cluster 6		Cluster 7		Cluster 8		Cluster 9		Cluster 10		Cluster 11		Cluster 12		Cluster 13		Cluster 14		Cluster 15		Cluster 16		Cluster 17		Cluster 18		Cluster 19		Cluster 20		Cluster 21		Cluster 22		Cluster 23		Cluster 24		Cluster 25
p_val_adj	gene	p_val_adj	gene	p_val_adj	gene	p_val_adj	gene	p_val_adj	gene	p_val_adj	gene	p_val_adj	gene	p_val_adj	gene	p_val_adj	gene	p_val_adj	gene	p_val_adj	gene	p_val_adj	gene	p_val_adj	gene	p_val_adj	gene	p_val_adj	gene	p_val_adj	gene	p_val_adj	gene	p_val_adj	gene	p_val_adj	gene	p_val_adj	gene	p_val_adj	gene	p_val_adj	gene	p_val_adj	gene	p_val_adj	gene	p_val_adj	gene
0	Ptgds	0	Trf	0	Atp1a2	0	Mob3b	0	Cntnap2	0	Syt2	0	Cacna2d1	0	Trf	0	Apod	0	Nefl	0	Inpp5d	0	Ptgds	0	Vcan	0	Tafa1	0	Pde11a	0	Fth1	0	Meg3	0	Adarb2	0	Nxph1	0	Ebf2	0	Etl4	0	Tac2	0	Zmat4	0	Atp1a2	0	Gal
0	Trf	0	Apod	0	Atp1b2	0	Gm32122	0	Snhg11	0	Etl4	0	Cntnap2	0	Ptgds	0	Enpp6	0	Ckb	0	Hexb	0	Opalin	0	Pdgfra	0	Cacna2d1	0	Cpne8	0	Trf	0	Snhg11	0	Maf	0	Chrm3	0	Nts	0	Pdzd2	0	Sst	0	Pax2	0	Col1a2	0	Kcnt2
0	Plp1	0	St18	0	Slc7a10	0	Enpp6	0	Lrrtm4	0	Gm13629	0	Lrfn5	0	St18	0	Anln	0	mt-Rnr1	0	Ctss	0	Tspan2	0	Ptprz1	0	Ebf1	0	Ebf2	0	St18	0	Kcnip4	0	Tafa1	0	Fstl5	0	Cacna2d1	0	Arpp21	0	Ebf2	0	Cacna2d3	0	Sparc	0	Zmat4
0	Mag	0	Mag	0	Gm3764	0	Klk6	0	Snhg14	0	Slit2	0	Lrrtm4	0	Plp1	0	Gm54109	0	Tmsb4x	0	Tgfbr1	0	Mal	0	Tnr	0	Sphkap	0	Cacna2d1	0	Mag	0	Cntnap2	0	Arpp21	0	Hs6st3	0	Cntnap5c	0	Grin2a	0	Cacna2d1	0	Zfp385b	0	Cped1	0	Fstl5
0	St18	0	Mog	0	Slc1a2	0	A330049N07Rik	0	Htr2c	0	A230006K03Rik	0	Snhg14	0	Mag	0	Trf	0	mt-Nd1	0	Ly86	0	Creb5	0	Sox6	0	Unc5d	0	Sst	0	Mal	0	Nrg3	0	Cacna2d1	0	Nwd2	0	Synpr	0	Ryr3	0	Cntnap5b	0	Kcnh7	0	Hbb-bs	0	Gm32647
0	Cldn11	0	Mbp	0	Slc4a4	0	Sec14l5	0	Meg3	0	Snrpn	0	Snhg11	0	Mbp	0	Sec14l5	0	mt-Nd4	0	Lyn	0	St18	0	Xylt1	0	Hs3st4	0	Cntnap5c	0	Mbp	0	Rbfox1	0	Ebf1	0	Kcnb2	0	Cpne8	0	Cacna2d3	0	Gabrg3	0	Fstl5	0	Ahnak	0	Scg2
0	Mog	0	Gm54109	0	Gpr37l1	0	Cyp27a1	0	Nrg3	0	Cntn6	0	Rian	0	Mog	0	Mag	0	Rplp1	0	C1qa	0	Cd9	0	Itga9	0	Galntl6	0	Ankfn1	0	Mog	0	Asic2	0	Grin2a	0	Kcnmb2	0	Ebf1	0	Gm49685	0	Kcnc2	0	Kcnb2	0	Bmp6	0	Gm26871
0	Mal	0	Plp1	0	Gja1	0	Gm54109	0	Sgcz	0	Esrrg	0	Galntl6	0	Cldn11	0	St18	0	Nefm	0	Csf1r	0	Mag	0	Megf11	0	Sox5	0	Gabrg3	0	Cldn11	0	Lrrtm4	0	Dpp10	0	Hs3st4	0	Grm1	0	Nrg1	0	Hs3st4	0	Nyap2	0	Eya2	0	Grik1
0	Opalin	0	Cldn11	0	Slc6a11	0	Anln	0	Kcnip4	0	Cdh18	0	Agbl4	0	Apod	0	Mog	0	Cox4i1	0	C1qb	0	Mog	0	Adarb2	0	Kctd8	0	Syt16	0	Car2	0	Sgcz	0	Glra1	0	Gabrg3	0	Arpp21	0	Cntnap4	0	Ebf1	0	Hs3st5	0	Mgp	0	Kcnc2
0	Mbp	0	Prr5l	0	Apoe	0	Hapln2	0	Galntl6	0	Olfm3	0	A230006K03Rik	0	Mal	0	A330049N07Rik	0	Tpt1	0	Cx3cr1	0	Cldn11	0	Cspg5	0	Cacna1e	0	Ebf1	0	mt-Cytb	0	Lingo2	0	Lrfn5	0	Unc13c	0	Adarb2	0	Adcy8	0	Ptprt	0	Lrtm1	0	Cfh	0	Ebf1
0	C030029H02Rik	0	Anln	0	Slc39a12	0	Prr5l	0	Nalf1	0	Kcnc3	0	Khdrbs2	0	Gm54109	0	Prr5l	0	Calm1	0	Mertk	0	Clmn	0	Ppfibp1	0	Ebf2	0	Rmst	0	Apod	0	Fgf14	0	Pde10a	0	Celf4	0	Rmst	0	Fstl5	0	Nmu	0	Kcnc2	0	Col1a1	0	Pnoc
0	Enpp2	0	Sec14l5	0	Gpc5	0	Sypl	0	Lingo2	0	Gm49685	0	Nrg3	0	Enpp2	0	Hapln2	0	Ndufa4	0	Dock8	0	Phldb1	0	Serpine2	0	Sntg1	0	9530026P05Rik	0	Plp1	0	Nrxn3	0	6330411D24Rik	0	Kcnc2	0	Pcsk2	0	Kcnb2	0	Cntnap5a	0	Syt1	0	Col3a1	0	Ankfn1
0	Aspa	0	Rnf220	0	Cst3	0	Apod	0	Nrxn3	0	A330102I10Rik	0	Tafa1	0	Aspa	0	Mbp	0	Fth1	0	Selplg	0	Pde8a	0	Nxph1	0	Gm15261	0	Arhgap6	0	mt-Nd2	0	Dpp10	0	Pcsk2	0	Gpc5	0	Ldb2	0	Lrrtm4	0	Ankfn1	0	Slc6a1	0	Phldb2	0	4930590L20Rik
0	Car2	0	Mobp	0	Ntsr2	0	Pla2g4a	0	Etl4	0	Elavl2	0	Cdh18	0	Car2	0	Rnf220	0	mt-Nd2	0	Apbb1ip	0	Aspa	0	Arhgap31	0	Gm26871	0	Gm30439	0	Aspa	0	Rn18s-rs5	0	Rtl4	0	Nyap2	0	Nyap2	0	Syt1	0	Slc2a13	0	Hs6st3	0	Dcn	0	Unc13c
0	Apod	0	Enpp2	0	Pla2g7	0	Elovl7	0	Rbfox1	0	Scn1b	0	Sgcz	0	Rnf220	0	Ugt8a	0	Cox6c	0	Cst3	0	Mbp	0	Gm4876	0	Lrrtm4	0	Gm26871	0	mt-Nd4	3.25010961711581e-315	Nrg1	0	Ntng1	0	Ly6h	0	Asic2	0	Glra1	0	Gm26871	0	Atp1b1	0	Syne2	0	Gria1
0	Gm54109	0	Ugt8a	0	Rorb	0	Fa2h	0	Agbl4	0	Scn1a	0	Kcnh7	0	Prr5l	0	Mobp	0	Cox8a	0	Ikzf1	0	C030029H02Rik	0	Gm38505	0	Syt1	0	B230303A05Rik	0	Prr5l	1.97829e-290	Csmd1	0	Ano3	0	Hs3st5	0	Slc2a13	0	Runx1t1	0	C1ql3	0	Cntnap2	0	Uaca	0	Eepd1
0	Neat1	0	Hapln2	0	Cldn10	0	Art3	0	Dpp10	0	Stmn3	0	Asic2	0	Neat1	0	Klk6	0	Aldoa	0	Gm2629	0	Bcas1	0	Pcdh15	0	Bcl11a	0	Prex2	0	Ugt8a	8.9582e-268	Lsamp	0	Kcnh7	0	Bcl11a	0	Calb1	0	Pde10a	0	Chgb	0	Lrrtm4	0	Pde1a	0	Ly6h
0	Il33	0	Aspa	0	F3	0	E330020D12Rik	0	Cntn5	0	Elavl4	0	Dpp10	0	St6galnac3	0	Fa2h	0	mt-Co1	0	Cfh	0	Mobp	0	Slc35f1	0	Frmpd4	0	Gm15261	0	mt-Rnr2	2.61086e-265	Nalf1	0	Kcnh8	0	Mpped2	0	Glra3	0	Slc32a1	0	Kcnt2	0	Hcn1	0	Fbxl7	0	Rmst
0	Sox2ot	0	Car2	0	Trpm3	0	Mir100hg	0	Lrfn5	0	Grip1	0	Meg3	0	Pex5l	0	Gsn	0	Slc25a4	0	C1qc	0	Sox2ot	0	Lhfpl3	0	Gm30439	0	Ly6h	0	Enpp2	1.56188e-253	Nlgn1	0	Scn1a	0	Runx1t1	0	Grin2a	0	5730522E02Rik	0	Grid1	0	Snhg14	0	Serping1	0	C130073E24Rik
0	Pex5l	0	A330049N07Rik	0	Plpp3	0	Gsn	0	Nrg1	0	Cdh12	0	Gm20642	0	Sox2ot	0	Cldn11	0	Hspa8	0	Fyb	0	Pak1	0	Kcnip3	0	Pcsk5	0	Ldb2	0	mt-Rnr1	3.33205e-228	Dpp6	0	Cntnap2	0	Syt1	0	Snhg11	0	Slc6a5	0	Trpm3	0	Cntnap4	0	Vtn	0	Kctd8
0	Tspan2	0	Fa2h	0	Phkg1	0	Gm48742	0	Csmd1	0	Atp1a3	0	Dscam	0	Slc24a2	0	Plp1	0	Rps24	0	Dock2	0	Tubb4a	0	Cacng4	0	Kcnd3	0	Col11a1	0	Ptgds	1.18619e-208	Dlg2	0	Snhg11	0	Nrg1	0	Slc35f4	0	Sorbs2	0	Snca	0	Snhg11	0	9530026P05Rik	0	Hs6st3
0	Pde8a	0	Neat1	0	Sparcl1	0	Mobp	0	Grip1	0	Gria3	0	Nalf1	0	Ugt8a	0	Agmo	0	mt-Rnr2	0	Itgb5	0	Synpr	0	Spon1	0	Ptchd4	0	Kcnip4	0	Mobp	1.66941e-206	Snhg14	0	Ebf2	0	Plppr1	0	Kcnt2	0	Cntnap2	0	Unc5d	0	Adarb2	0	Utrn	0	Gm45341
0	Septin4	0	St6galnac3	0	Aqp4	0	Mag	0	Cdh18	0	Bend6	0	Cntn5	0	Gatm	0	Enpp2	0	Ubb	0	Arhgap45	0	Plp1	0	Dscam	0	Ebf3	0	Rab3c	0	Fa2h	1.65883e-196	Syt1	0	Syt1	0	Grin2a	0	Gria2	0	Ryr2	0	Syt1	0	Lrfn5	0	mt-Rnr1	0	Stac
0	Gatm	0	Stmn4	0	Ndrg2	0	St18	0	Fgf14	0	Scn8a	0	Rbfox1	0	Mobp	0	Sypl	0	Chchd2	0	Zfhx3	0	Ugt8a	0	Chst11	0	Scg2	0	Cntnap5a	0	mt-Nd1	1.69881e-195	Galntl6	0	Zfp804b	0	Tshz2	0	Sst	0	Lrfn5	0	Pcsk2	0	Gabrb3	0	Tgfbr3	0	Kcnd3
0	Prr5l	0	Map7	0	Htra1	0	Plekhg1	0	Cntn4	0	Cit	0	Lingo2	0	Stmn4	0	Gm28376	0	mt-Nd5	0	Runx1	0	Rnf220	0	Mmp16	0	Klhl1	0	Syt1	0	Rnf220	1.94108e-176	Nrxn1	0	Cntnap5a	0	Cntnap2	0	Grm5	0	Mgat4c	0	Ldb2	0	Gad1	0	Ptpn13	0	Sgcz
0	Stmn4	0	Gatm	0	Pitpnc1	0	Rftn1	0	Cntn6	0	Htr2c	0	Rtn1	0	Fa2h	0	Aspa	0	Cst3	0	Siglech	0	Slc12a2	0	Lrrtm4	0	Arhgap6	0	Galnt13	0	Tubb4a	4.60763e-173	Ccser1	0	Gabrb3	0	Galnt17	0	Shisa9	0	Sv2c	0	Nyap2	0	Chgb	0	Arhgap29	0	4930555F03Rik
0	Ugt8a	0	Mal	0	Nhsl1	0	Mog	0	Sntg1	0	Ppm1e	0	Sntg1	0	Gpm6b	0	Mob3b	0	Aldoc	0	Slco2b1	0	Septin4	0	Sema3d	0	Kcnip4	0	Ebf3	0	Tspan2	2.17183e-166	Opcml	0	Car10	0	Cacna1e	0	Nrg3	0	Grin1	0	Cntnap2	0	Atp1a3	0	Cp	0	Kcnip4
0	Creb5	0	Sox2ot	0	Sox6	0	Tspan9	0	Atp1b1	0	Glra1	0	Kcnb2	0	Plcl1	0	Plekhg1	0	Mt3	0	Lgmn	0	Zfp536	0	Cd9	0	Asic2	0	Vat1l	0	Gatm	2.65125e-160	Sntg1	0	Asic2	0	Snhg11	0	Ly6h	0	Cdh12	0	Tshz2	0	Rtn1	0	Nr2f2	0	Syt1
0	Aplp1	0	Plekhh1	0	Ckb	0	Ugt8a	0	Elavl2	0	Scn9a	0	Nrg3os	0	Grm3	0	Gatm	0	Nefh	0	Lair1	0	Enpp2	0	Scrg1	0	Snhg11	0	Pld5	0	Slc12a2	1.92288e-159	Cmss1	0	Dgkb	0	Kcnip1	0	Nsg2	0	Atp1a3	0	Grm5	0	Meg3	0	Mir6236	0	Trpm3
0	Mobp	0	Gsn	0	Gm20713	0	Rasgrp3	0	Rian	0	Epb41	0	Cntnap5a	0	Map7	0	Cyp27a1	0	mt-Cytb	0	Pde3b	0	Arhgap23	0	Sox5	0	A330008L17Rik	0	Sgcz	0	Sox2ot	7.92473e-157	Mir6236	0	Nrg3	0	Sorbs2	0	Khdrbs2	0	C1qtnf4	0	Asic2	0	Snap25	0	Ust	0	Kcnb2
0	Rnf220	0	Gm28376	0	Ptprz1	0	Rab37	0	Cntnap5a	0	Gm20642	0	Gabrb3	0	Mast4	0	Elovl7	0	Ppia	0	Mef2c	0	Fa2h	0	Ptprt	0	Lrfn5	0	Fbn2	0	Bcas1	4.43348e-152	Mgat4c	0	Lingo2	0	Trpc5	0	6330411D24Rik	0	Gria3	0	Nrg3	0	Stmn3	0	Gulp1	0	Dner
0	Cd9	0	Slc24a2	0	Lgi1	0	Trf	0	Asic2	0	Gm44560	0	Cntnap5b	0	Septin4	0	Selenop	0	Atp5h	0	Epb41l2	0	Kirrel3	0	Csmd1	0	Inpp4b	0	Grin3a	0	Map7	4.62032e-152	Grm5	0	Meg3	0	Sntg1	0	Dner	0	Rbfox3	0	Meg3	0	Ryr2	0	Lama2	0	Efna5
0	Tubb4a	0	Septin7	0	Gm12239	0	Carns1	0	Scn1a	0	Gm32509	0	Kcnip4	0	Aplp1	0	St6galnac3	0	Mt1	0	Fli1	0	Erbin	0	Sgcd	0	Cdh8	0	Ptprt	0	Scd2	2.34895e-149	Hs6st3	0	Trpc5	0	Atp1b1	0	Ptprn2	0	Atp1b1	0	Maml3	0	Nkain3	0	Lama4	0	Nyap2
0	Bcas1	0	Adipor2	0	Acsbg1	0	Myo1e	0	Fgf12	0	Atp1b1	0	Celf4	0	Sec14l5	0	Car2	0	Mir6236	0	P2ry12	0	Plekhh1	0	Brinp3	0	Sgcz	0	Arpp21	0	Pde8a	2.62389e-145	Grid2	0	Gm20642	0	Grm5	0	Arhgap6	0	Snhg14	0	Rbfox1	0	Stac	0	Cald1	0	Chgb
0	Fa2h	0	Enpp6	0	Gabrb1	0	Gm28376	0	Syt1	0	Agbl4	0	Csmd1	0	Zeb2	0	Neat1	0	Chchd10	0	Lrmda	0	Map7	0	Cspg4	0	Epha6	0	Frmpd4	0	Gjc3	5.50486e-140	Kcnd2	0	Cntn4	0	Rbms3	0	4930438E09Rik	0	Snhg11	0	Prkg1	0	Cntnap5a	0	Nbl1	0	Hs3st5
0	Slc24a2	0	Tubb4a	0	Itih3	0	Rnf220	0	9330162G02Rik	0	Osbpl6	0	Slc17a6	0	Edil3	0	Map7	0	Actb	0	Unc93b1	0	Ppp1r16b	0	Armh4	0	Rbfox1	0	Syt10	0	A230001M10Rik	6.03555e-134	Prkg1	0	Grm5	0	Ryr2	0	Tshz2	0	Hs3st5	0	Pdzrn4	0	Nrxn3	0	Sdk1	0	Cdh8
0	Tnfaip6	0	Slc12a2	0	Fgfr3	0	4930511M06Rik	0	Ube3a	0	Vsnl1	0	Myt1l	0	Pde8a	0	Stmn4	0	Pkm	0	Sirpa	0	Gjc3	0	Gm3764	0	Nrg3	0	Egfem1	0	St6galnac3	1.81607e-131	Gabrg3	0	Rbms3	0	Rbfox1	0	Ankfn1	0	Snap25	0	Plppr1	0	Gria1	0	Nxn	0	Robo2
0	Gpm6b	0	A230001M10Rik	0	Plcb1	0	Tmeff1	0	Rims1	0	Grin1	0	Resp18	0	Tspan2	0	Rftn1	0	Cox6b1	0	Laptm5	0	Prr5l	0	Matn4	0	Snhg14	0	Khdrbs3	0	Tmsb4x	8.15952e-130	Nxph1	0	Slc35f4	0	Snhg14	0	Trpm3	0	Pcsk2	0	Ebf3	0	Hs6st2	0	Aldh1a1	0	A330008L17Rik
0	Gm42413	0	Zeb2	0	Mgat4c	0	Sccpdh	0	Gabrb3	0	Myo16	0	Ryr2	0	Qki	0	Adipor2	0	Rps27a	0	Myo1f	0	Plekha1	0	Sntg1	0	Gm20642	0	A830018L16Rik	0	Plekhh1	5.33345e-129	Cntn4	0	Gpr158	0	Nrg3	0	Prkg1	0	Fgf13	0	Ptprn2	0	Frmpd4	0	Foxp2	0	Tmem255a
0	St6galnac3	0	Gpm6b	0	Bcan	0	Selenop	0	Atp1a3	0	Cntn5	0	Grin2b	0	Tubb4a	0	Sox2ot	0	Rpl23	0	Adap2	0	Ninj2	0	Cntn1	0	Kcnq5	0	Reln	0	Gpm6b	5.97027e-129	Lrfn5	0	Rims1	0	Grin2b	0	Csmd1	0	Hdac9	0	Tshz3	0	Lingo2	0	Sned1	0	Plppr1
0	Plekhh1	0	Plekhg1	0	Rgs6	0	6030407O03Rik	0	Snap25	0	Pdzrn4	0	Syt1	0	Tmeff2	0	Plekhh1	0	Tuba1b	0	Pag1	0	Ypel2	0	Kcnd2	0	Tenm1	0	Erc2	0	Septin7	9.55444e-128	Dscam	0	Tnr	0	Meg3	0	Unc5d	0	Sntg1	0	Adarb2	0	Mgat4c	0	Igfbp6	0	Gm43670
0	Grm3	0	Gjc3	0	Ntm	0	Gm19500	0	Grm5	0	Atp2b2	0	Snap25	0	Scd2	0	4930511M06Rik	0	Atp5k	0	E230029C05Rik	0	Bin1	0	Vxn	0	Meg3	0	Asic2	0	Arhgap23	8.1098e-125	Cntn5	0	Nrp1	0	Npy	0	Ripor2	0	Atp2b2	0	Hs3st5	0	Rbfox1	0	Gpc6	0	Grm5
0	Zfp536	0	Plcl1	0	Plce1	0	Gm9895	0	Gm20642	0	Miat	0	Cntn6	0	Bcas1	0	Myo1e	0	Atp5g3	0	Ptprc	0	4930419G24Rik	0	Apoe	0	5730522E02Rik	0	Ptprn2	0	Zfp536	3.31753e-120	Ebf1	0	Grip1	0	Robo2	0	Gabrb3	0	Nxph1	0	Sema3c	0	Slc32a1	0	Trabd2b	0	Kcnj3
0	Arhgap23	0	Scd2	0	Arhgef26	0	Gal3st1	0	Pde10a	0	Nrg3os	0	Atp1b1	0	Tnfaip6	0	Usp31	0	Uchl1	0	Otulinl	0	Ttll7	0	Mybpc1	0	Car10	0	Cacna1e	0	Grm3	5.25208e-118	Dlgap1	0	Nrn1	0	Ebf1	0	AI593442	0	Caln1	0	Ly6h	0	Grin1	0	Igfbp7	0	Rbfox1
0	Zeb2	0	Cdh19	0	Agt	0	Gatm	0	Ccser1	0	P2ry14	0	Usp29	0	Zfp536	0	Gm48742	0	Rpl32	0	Serinc3	0	Klhl2	0	Nrxn3	0	B230303A05Rik	0	Nyap2	0	Creb5	3.51041e-112	Ralyl	0	Rbfox1	0	Csmd1	0	Nell1	0	Rbfox1	0	Nrg1	0	C1qtnf4	0	Zic1	0	Tshz2
0	Plcl1	0	Bcas1	0	Serpine2	0	Mbp	0	Nrxn1	0	Ryr3	0	Cntn4	0	Plekhh1	0	Tmeff1	0	Rpl38	0	Dleu2	0	Gab1	0	Tmem132d	0	Kif26b	0	Snhg11	0	Pex5l	2.92199e-104	Fgf12	0	Csmd1	0	Usp29	0	Ano3	0	Prkg1	0	Rmst	0	Kctd8	0	Prdm6	0	Rtn1
0	Edil3	0	4930511M06Rik	0	Aldh1a1	0	Gm10863	0	A230006K03Rik	0	Hecw1	0	Rims1	0	Arhgap23	0	Tubb4a	0	Hsp90ab1	0	Gpr34	0	Gm42413	0	Cntn4	0	Grm5	0	Gria1	0	Cnp	2.10944e-101	Kcnb2	0	Efna5	0	Rtn1	0	Epha6	0	Dgkb	0	Gria2	0	Myt1l	0	Pard3b	0	Prkg1
0	Scd2	0	Grm3	0	Aldoc	0	Ermn	0	Dgkb	0	Thy1	0	Htr2c	0	A230001M10Rik	0	Gm19500	0	Rpl9	0	Lpcat2	0	Car2	0	Nrxn1	0	Hcn1	0	Prkg1	0	Slc24a2	3.95582e-97	Cadm2	0	Cck	0	Nrxn3	0	Cdh13	0	Ppm1e	0	Frmpd4	0	Kcnq5	0	Pdzrn3	0	Lrrc7
0	A230001M10Rik	0	Klhl2	0	Pdgfd	0	Usp31	0	Dscam	0	Atp8a2	0	Gm26871	0	Slc12a2	0	Slc12a2	0	Hsp90aa1	0	Zfp710	0	Gpr37	0	Luzp2	0	Plppr1	0	Ajap1	0	Gm38642	3.05536e-96	Cacna1c	0	Iqsec3	0	Lrrc7	0	Cntn4	0	Chrm3	0	Ak5	0	Cacna1e	0	Mrc2	0	Ebf3
0	Mast4	0	Cdk19	0	Nrxn1	0	Padi2	0	Nrg3os	0	Snap25	0	Scg5	0	Septin7	0	Ermn	0	Atp5j	0	Csf3r	0	Dleu2	0	Dpyd	0	Prr16	0	Hs6st3	0	Ttll7	2.68277e-94	Grm7	0	Nrg1	0	Gm20713	0	Bcl2	0	Stmn3	0	Csmd1	0	Nrg1	0	Cpq	0	Cacna1e
0	Slc12a2	0	Arhgap23	0	Gm6145	0	S100b	0	Ryr2	0	Vwa5b2	0	Nrg1	0	Hapln2	0	Cmtm5	0	Gapdh	0	Srgap2	0	Sytl2	0	Gpr37l1	0	Tac1	0	Nhs	0	Plcl1	8.92023e-93	Negr1	0	Dscam	0	Dner	0	Erc2	0	Grm5	0	Necab1	0	Ptchd4	0	Slc7a2	0	Gm2516
0	Map7	0	Zfp536	0	Slc6a1	0	Cldn14	0	Mgat4c	0	Entrep2	0	Ptprn2	0	Frmd5	0	Rasgrp3	0	Rps3	0	Trem2	0	Septin7	0	Nckap5	0	Nalf1	0	Cdh8	0	Ermn	2.48646e-92	Cntnap5a	0	Kctd16	0	Chrm2	0	C1ql3	0	Cdh8	0	Gm15261	0	Fgf12	0	Aebp1	0	Gpm6a
0	Glul	0	Pex5l	0	Lhfp	0	Cpox	0	Slit2	0	Nefm	0	Grm5	0	Phlpp1	0	Zeb2	0	Cox7a2	0	Tbxas1	0	Cdk19	0	Tafa2	0	Robo2	0	Lrrc7	0	Qki	1.7043e-89	Frmd4a	0	Ppp2r2b	0	Adcy8	0	Kcnh8	0	Nrg3	0	Grin2b	0	Kcnj3	0	Slc7a11	0	Rgs7
0	Clmn	0	Pde8a	0	Ttyh1	0	Cmtm5	0	Cadps	0	Epha6	0	Scn1a	0	Ppp1r16b	0	Gjc3	0	Rps8	0	Ldlrad4	0	Ano4	0	Ntm	0	Nrg3os	0	Meg3	0	Cryab	4.4642e-87	Cacna1a	0	Nrxn3	0	Lingo2	0	Tmem132c	0	Meg3	0	Kcnd3	0	Scn1a	0	Hba-a1	0	Usp29
0	Ppp1r16b	0	Mast4	0	Gli3	0	Aspa	0	Esrrg	0	Slc4a10	0	Fgf12	0	Nkain2	0	Cdh19	0	Uqcrh	0	Entpd1	0	Kcna1	0	Gm32509	0	Kcnc2	0	Lingo2	0	Mast4	1.48512e-86	Ptprn2	0	Snhg14	0	Zfp804b	0	Rims2	0	Celf4	0	Galnt13	0	Cntn5	0	Fn1	0	Nrxn3
0	Tmeff2	0	Edil3	0	Atp13a4	0	Efcab14	0	Erc2	0	Lrrtm4	0	Lrrc7	0	Gm28376	0	Gab1	0	Rpl8	0	Hpgds	0	Clic4	0	Adam12	0	Gria2	0	Kcnh1	0	Frmd5	8.19994e-84	Rbms3	0	Slc35f1	0	Rit2	0	Grid1	0	Hs6st2	0	Sox5	0	Plppr1	0	Bnc2	0	Myt1l
0	Phldb1	0	Gm19500	0	Gabra2	0	Dlc1	0	Rbms3	0	Sv2c	0	Erc2	0	Dock10	0	Scd2	0	Atp5e	0	Ophn1	0	Ccp110	0	Emid1	0	Rtn1	0	Prr16	0	Edil3	6.0249e-83	Galnt13	0	Nrg3os	0	Cacna2d3	0	Dscam	0	Nyap2	0	Dscam	0	Grm5	0	Rplp1	0	Kcnk2
0	Sec14l5	0	Septin4	0	Cpq	0	Tmem63a	0	Hs6st3	0	Luzp1	0	Ahi1	0	Gm42413	0	Slain1	0	Rps3a1	0	Maml3	0	Daam1	0	Kcnh8	0	Sema5a	0	Clvs1	0	Phlpp1	1.65994e-82	Cacna2d1	0	Pdzd2	0	Ptchd4	0	Vsnl1	0	Nalf1	0	Cacna1e	0	Dgkb	0	Fstl1	0	Parm1
0	Pak1	0	Gab1	0	Kcnd2	0	Mtus1	0	Ntm	0	Lrfn5	0	Grip1	0	Cdk19	0	Gm38642	0	Rpl19	0	Gm10790	0	Arap2	0	Nalf1	0	Dscam	0	Kcnh5	0	Tmeff2	6.13339e-82	Erc2	0	Slc2a13	0	Brinp3	0	Nrp1	0	Kcnip1	0	Nell1	0	Gpr158	0	Sulf1	0	Dlgap2
0	Qki	0	Qki	0	Csgalnact1	0	Sema5a	0	Galnt13	0	Rian	0	Stmn3	0	4930419G24Rik	0	Rffl	0	Fau	0	Tgfbr2	0	Gatm	0	Epn2	0	Myo5b	0	Csmd1	0	mt-Co1	1.07478e-81	Pde4d	0	Rtn1	0	Hdac9	0	Unc13c	0	Gria2	0	Plxna2	0	Nxph1	0	Notch2	0	Ryr2
0	Ttyh2	0	Elovl7	0	Mt1	0	Enpp2	0	Rasgrf1	0	Frmpd4	0	9330162G02Rik	0	Adipor2	0	Slc24a2	0	Cox5b	0	Rreb1	0	Il33	0	Sox2ot	0	Syt16	0	Rgs7	0	Dock10	5.63108e-76	Gm26871	0	Dach1	0	Grip1	0	Gm15261	0	A330008L17Rik	0	Grm1	0	Rian	0	Cgnl1	0	Galntl6
0	Gjc3	0	Tmeff1	0	Farp1	0	Gm38642	0	Dlgap1	0	Cntnap5b	0	Hecw1	0	Pak1	0	Klhl2	0	Rpl41	0	Mef2a	0	Pex5l	0	Grm5	0	Rian	0	Gabrb3	0	Dbi	8.71761e-74	Ctnnd2	0	Scg2	0	Dlgap1	0	Grin3a	0	Cacna1e	0	Rtn1	0	Plcb1	0	Bgn	0	Car10
0	Cdk19	0	Selenop	0	Rfx4	0	Plekhh1	0	Brinp3	0	Snhg14	0	Rasgrf1	0	Pde4b	0	Daam2	0	Rpl3	0	Vsir	0	Zeb2	0	Abhd2	0	Hs6st3	0	Entpd3	0	Hbb-bs	1.48051e-72	Tenm2	0	Brinp3	0	Gpm6a	0	Brinp1	0	Nrxn3	0	4930438E09Rik	0	Dner	0	Tcf7l2	0	Galnt18
0	Frmd5	0	Agmo	0	Trp63	0	Agmo	0	Pcdh7	0	Dync1i1	0	Mgat4c	0	Klhl2	0	Mir100hg	0	Hint1	0	Chn2	0	Pakap	0	C1ql1	0	Gnas	0	Dscam	0	Fnbp1	1.60736e-72	9330162G02Rik	0	Tshz3	0	Kcnd2	0	Rims1	0	Car10	0	Nalf1	0	Kctd16	0	Ddr2	0	Dlgap1
0	4930419G24Rik	0	Slain1	0	Bmpr1b	0	Map7	0	Gm13629	0	Ryr2	0	Rims2	0	Ttll7	0	Arhgap23	0	Rps14	0	Abca9	0	Scd2	0	Gpc5	0	Lmo3	0	Usp29	0	Nkain2	1.4363e-71	Dcc	0	Cpne8	0	Brinp1	0	Car10	0	Rtn1	0	Celf4	0	Cntn4	0	Maf	0	Celf4
0	Qdpr	0	Ttyh2	0	Camk2g	0	Cpd	0	Kcnd2	0	Unc80	0	Epha6	0	Ano4	0	Cpox	0	Rpl37	0	Nckap1l	0	Tmod1	0	Stk32a	0	Grin2b	0	Fam135b	0	Pde4b	8.65966e-70	Celf4	0	Cacna1a	0	Gabrb3	0	Plxna2	0	Lrrc7	0	Erc2	0	Dlgap2	0	Lrrk1	0	Bcl11a
0	Gpr37	0	Aplp1	0	Nwd1	0	Pacs2	0	Nxph1	0	Ksr2	0	Gria2	0	Vmp1	0	Cdk19	0	Atp5b	0	Ptprj	0	Qdpr	0	Olig1	0	Lingo2	0	Rbfox1	0	Ptprd	1.61811e-69	Epha6	0	Snap25	0	5730522E02Rik	0	Mapk4	0	Csmd1	0	Gm30439	0	Ptprt	0	Igfbp5	0	Kcnd2
0	Septin7	0	Tspan2	0	Prex2	0	Cntn3	0	Slc6a5	0	Sgcz	0	Gm32509	0	Fnbp1	0	Tmem63a	0	Rps11	0	Numb	0	Ywhaq	0	Gria3	0	Mgat4c	0	Grin2b	0	Pcdh9	3.05899e-65	Adgrb3	0	Gria2	0	Lrrtm4	0	Rbms3	0	Gabrb3	0	Arhgap6	0	Rbms3	0	Slc6a13	0	Gm15680
0	Phlpp1	0	Pstpip2	0	Gjb6	0	Tubb4a	0	Gria3	0	Sntg1	0	Unc80	0	Ptprd	0	Agpat4	0	Sparcl1	0	Tmsb4x	0	Slain1	0	Opcml	0	Ryr2	0	Chl1	3.82576877157736e-316	Slain1	1.44596e-64	Zfp804b	0	Hcn1	0	Mgat4c	0	Dlgap1	0	Lingo2	0	Fgf14	0	Dlgap1	0	Islr	0	Ppfia2
0	Sec11c	0	Tmeff2	0	Mmd2	0	Rap1a	0	Lrrc7	0	Atrnl1	0	Gabrg3	0	Dnm3	0	Gpm6b	0	Hbb-bs	0	Plcl2	0	Ptn	0	Pde7b	0	Usp29	0	Bcl2	4.21323793616678e-315	Pak1	9.71385e-58	Kcnma1	0	Atp1b1	0	Myt1l	0	Atp10a	0	Rian	0	Plcb1	0	Celf4	0	Plac9	0	Ccser1
0	Dock10	0	Daam2	0	Lrig1	0	Lpcat2	0	Rtn1	0	Prune2	0	Fgf14	0	Tbc1d5	0	Pla2g4a	0	Dynll2	0	Fgd2	0	Gm37459	0	Myt1	0	Celf4	0	Rasgrf1	2.19836044661232e-312	Qdpr	2.7067e-57	Pi4ka	0	Elmod1	0	Rims2	0	Cacna1e	0	Dgkh	0	Car10	0	Sgcz	0	Mill2	0	Hmga2
0	Ttll7	0	Rab31	0	Lsamp	0	Slain1	0	Stmn3	0	Nrg1	0	Atp1a3	0	Prickle2	0	Cdh20	0	Rps21	0	Nav2	0	Srgap1	0	Nrcam	0	Ppfia2	0	Mtus2	9.7145884085915e-312	Erbin	9.2611e-57	Grip1	0	Nell1	0	Rian	0	Cdh8	0	Frmpd4	0	Ripor2	0	Gpm6a	0	Igf1	0	Pax8
0	Vmp1	0	Usp31	0	Kank1	0	Slc12a2	0	Kcnb2	0	Ptchd4	0	Grin1	0	Pcdh9	0	Sccpdh	0	Apoe	0	Cd84	0	Nkain1	0	Dlgap1	0	Erc2	0	Pcsk2	2.83654716680293e-310	4930419G24Rik	9.69968e-57	Mdga2	0	Brinp2	0	Rtl4	0	Hcn1	0	Scn1a	0	Ccser1	0	Vsnl1	0	Ogn	0	Dgkh
0	Ninj2	0	Ermn	0	Ptch1	0	Gm29455	0	Scn8a	0	Pde10a	0	Gnas	0	Mapt	0	Pstpip2	0	Rpl11	0	Blnk	0	Plcl1	0	Zeb1	0	Ly6h	0	Grid1	8.88182511082394e-310	Septin4	1.44758e-56	Kirrel3	0	Ldb2	0	Slc32a1	0	Gabrb1	0	Chrm2	0	Lrrc7	0	Elmod1	0	Foxd1	0	Fat3
0	Nkain2	0	Cmtm5	0	Sfxn5	0	Mapre2	0	Dpp6	0	9530059O14Rik	0	Scn2a	0	Magi2	0	Rap1a	0	Uqcr10	0	4933406I18Rik	0	Frmd5	0	Prkg1	0	Otof	0	Hs3st5	9.27631e-305	Magi2	2.90956e-55	Nav3	0	Agbl4	0	Gria1	0	Ntm	0	Myt1l	0	Cntnap5c	0	Fgf14	0	Gxylt2	0	Rorb
0	Pllp	0	Cdh20	0	Dgkb	0	Plp1	0	Osbpl6	0	Rapgef4	0	Pdzrn4	0	App	0	Septin7	0	Ndufb9	0	Camk1d	0	Arhgef10	0	Gpc6	0	Arhgap24	0	Rtn1	2.45369e-301	Mapt	4.67039e-54	Scai	0	Sntg1	0	Efna5	0	Rtn1	0	Elmod1	0	Kirrel3	0	Ube3a	0	Rpl41	0	Vat1l
0	Ypel2	0	Rffl	0	Rora	0	Gab1	0	Atp2b2	0	Grin2a	0	Frmpd4	8.12142218181831e-313	Rtn4	0	Efcab14	0	Eif1	0	Rapgef5	0	Ppfibp2	0	Ntn1	0	Lrrc7	0	Camk2d	3.58661e-301	Stmn1	5.06415e-53	Tcf20	0	Ptprn2	0	Stxbp5l	0	Casz1	0	Cdh18	0	Dlgap1	0	Gabbr2	0	Hba-a2	0	Pip5k1b
0	Hepacam	0	Vmp1	0	Spon1	0	Myo1d	0	Frmpd4	0	Gabrb3	0	Rit2	2.51861335547477e-310	C030029H02Rik	0	St3gal4	0	Pgam1	0	Pik3ap1	0	Gm16168	0	Ramp1	0	Fgf12	0	Pcsk5	4.85428e-301	Gpr37	1.56604e-52	Sclt1	0	Dlgap1	0	Snap25	0	Camk2a	0	Rims1	0	Celf2	0	Apba2	0	Colec12	0	Fgf14
0	Erbin	0	Arhgef10	0	Ramp1	0	Daam2	0	Grin1	0	Zfp804a	0	Ube3a	2.15331e-307	Lrp1b	0	Kctd3	0	Dbi	0	0610040J01Rik	0	Erbb4	0	Plcb1	0	Ptprn2	0	Ak5	2.98523e-299	Sec14l5	3.22414e-52	Map2k4	0	Rbfox3	0	Khdrbs2	0	Kalrn	0	Rims2	0	Abtb3	0	Rit2	0	Tcf7l1	0	Trpc5
0	Pakap	0	Tnfaip6	0	Gpld1	0	Rps6ka5	0	Pde4d	0	Sptan1	0	Galnt13	2.82966e-304	Pak5	0	Bcas1	0	Ubc	0	Arsb	0	Kif13a	0	Fchsd2	0	Ahi1	0	Kcnj3	6.16091e-292	Ninj2	7.50836e-52	Gm32647	0	Pcdh7	0	Gria2	0	Ppp2r2b	0	Galnt17	0	Cacna1d	0	Slc6a5	0	Rbp1	0	C1qtnf4
0	Pde4b	0	Ptprk	0	Fat3	0	Lmo7	0	Strbp	0	Rasgrf1	0	Dgkb	2.35727e-294	Ctnna3	0	Ttyh2	0	Calm3	0	Gm26740	0	Ptprk	0	Lsamp	0	Mctp1	0	Rims2	1.26932e-291	Arhgef10	1.40916e-51	Actb	0	Ptchd4	0	Fgf14	0	Kcnd3	0	Mical2	0	Tenm1	0	Cadps	0	Itgbl1	0	Caly
0	Gm37459	0	Frmd5	0	Nrcam	0	Klhl2	0	Unc80	0	Slc35f1	0	Stxbp5l	2.14185e-293	Gjc3	0	E330020D12Rik	0	Rps23	0	Plcg2	0	Pllp	0	Cdh13	0	Nell2	0	Rian	1.61658e-291	Opalin	1.09785e-50	Tenm3	0	Prkg1	0	Mtus2	0	Cacna1d	0	Ano3	0	Shisa9	0	Gad2	0	Myl6	0	Gm45323
0	Csrp1	0	Kcnk13	0	Acsl3	0	B430010I23Rik	0	Gm44560	0	Mirg	0	Gpm6a	1.34632e-292	Ptprk	0	Pacs2	0	Ldhb	0	Sparc	0	Tmod2	0	Itpr2	0	Csmd1	0	Fat4	2.55449e-288	Ppp1r16b	1.75961e-50	Sptan1	0	Tshz2	0	Gm20642	0	Kcnh7	0	Htr2c	0	Rgs7	0	Pcsk2	0	Rps14	0	Kcnip1
0	Ano4	0	Phlpp1	0	Itpkb	0	Otud7b	0	Myt1l	0	Cacna2d3	0	Robo2	5.66075e-292	Ypel2	0	Tspan9	0	Tuba4a	0	Ccnd3	0	Kif13b	0	Nlgn1	0	Gm15680	0	Runx1t1	1.2499e-287	Phldb1	2.09974e-50	Kcnq5	0	Rian	0	Htr2c	0	Nrxn1	0	Gpr158	0	Inpp4b	0	Grm8	0	Col5a2	0	Sphkap
0	Klhl2	0	Phldb1	0	Lama2	0	Rapgef5	0	Hecw1	0	Rasgef1b	0	Samd12	1.28564e-287	Erbin	0	Otud7b	0	Actg1	0	Il6ra	0	Ttyh2	0	Zfpm2	0	Grin3a	0	Pcdh15	1.30907e-285	Anln	5.97981e-50	Etl4	0	Nalf1	0	Plcb1	0	Scg5	0	Slc35f1	0	Gpm6a	0	Samd12	0	Itih5	0	Kalrn
0	Ptprk	0	Ypel2	0	Slc6a9	0	Slc25a27	0	Slc32a1	0	Cntnap2	0	Slit2	8.75745e-281	Ttyh2	0	Kcnk13	0	Rpl26	0	Adap2os	0	Ddr1	0	Slc1a2	0	Tenm3	0	Kcnj6	1.38786e-281	Ano4	8.60642e-50	Ptprt	0	Rims2	0	Ppm1e	0	Pdzd2	0	Hecw1	0	Ssbp2	0	Rab3c	0	Hlf	0	Pde11a
0	Bin1	0	Ppp1r16b	0	Shroom3	0	Paqr8	0	Fstl5	0	Tnr	0	Strbp	5.14348e-279	Phldb1	0	Plcl1	0	Rab3a	0	Ankrd44	0	Fam13c	0	Nrxn2	0	Grb10	0	Ghr	1.54891e-281	Cdk19	2.66191e-49	Ctnna2	0	Ntm	0	Nrg3os	0	Tmem132d	0	Rasgrf1	0	Itm2c	0	Hecw1	0	Ranbp3l	0	Slc24a4
0	Adipor2	0	Kif13b	0	Usp53	0	Pik3c2b	0	Lsamp	0	Stxbp1	0	Tenm1	2.83088e-277	Fgfr2	0	Cpd	0	Rpl14	0	AU020206	0	Phlpp1	0	Grid1	0	Gpm6a	0	Zfp804a	7.91689e-281	Zeb2	4.89224e-49	Rims1	0	Slc24a3	0	Prkg1	0	Lrrc7	0	Tenm3	0	Cntn5	0	A330102I10Rik	0	Ptpn14	0	B3gat2
0	Dock1	0	Gm38642	0	Tril	0	Sox2ot	0	Cacna1a	0	Ankrd55	0	Dok6	1.39901e-274	Sec11c	0	Myo1d	0	Ndrg2	0	Cyth4	0	Vmp1	0	Nav3	0	Rims1	0	Trerf1	3.53342e-280	Ttyh2	6.47601e-49	Grid1	0	Vsnl1	0	Rasgrf1	0	Dgkh	0	Slc12a5	0	Dpp6	0	Rgs7bp	0	Igfbp2	0	Kcnj6
0	Ywhaq	0	Slco3a1	0	Sparc	0	Golim4	0	Ryr3	0	Gm45341	0	Ccser1	1.51674e-274	Marchf1	0	Gal3st1	0	Tubb2a	0	Rgs10	0	Dock1	0	Grin3a	0	Atrnl1	0	Ralyl	2.86926e-279	Rtn4	8.29587e-49	Gpc6	0	Galnt13	0	Pcsk2	0	Dach1	0	Iqsec3	0	Pld5	0	Scn2a	0	Slc6a20a	0	Stxbp5l
0	Kif13b	0	Efnb3	0	Paqr8	0	Rffl	0	Grin2a	0	Chga	0	Kcnc2	3.46348e-273	Kif13b	0	Gm9895	0	Rpl21	0	Lrch1	0	Slc24a2	0	Cpq	0	Gabrb3	0	Susd4	8.23541e-279	Vmp1	1.06068e-48	Cacna1e	0	Ryr2	0	Gpr158	0	Nedd4l	0	Dlgap1	0	Fam135b	0	Cacna1a	0	Vim	0	Tenm3
0	Slain1	0	Litaf	0	Trps1	0	A330015K06Rik	0	Slc35f1	0	Nhs	0	Gabrb1	3.19164e-266	Mbnl2	0	Slco3a1	0	Mdh1	0	Plxdc2	0	Qki	0	Arpp21	0	Grik1	0	Scn3a	1.50832e-277	C030029H02Rik	1.63343e-48	Malat1	0	Fgf14	0	Oprm1	0	Syndig1	0	Nptn	0	Cfap69	0	Ccdc85a	0	Ntn1	0	Sstr2
0	Erbb4	0	Myo1e	0	Ednrb	0	Lpar1	0	Kcnma1	0	Dscam	0	Kcnd2	3.53572e-259	Bin1	0	Rcbtb1	0	Rpsa	0	Inpp4b	0	Fbn2	0	Ptn	0	Camk2d	0	Ftx	1.1567e-276	Pstpip2	2.58864e-48	Rora	0	Fgf12	0	Ptprn2	0	Grin2b	0	Gm40841	0	Fgf12	0	Osbpl6	0	Kank2	0	Ahi1
0	D7Ertd443e	0	Serpinb1a	0	Prdx6	0	Agpat4	0	Atp8a2	0	Flt3	0	Rmst	8.64886e-253	Opalin	0	Qki	0	Rplp2	0	Lhfpl2	0	Lpar1	0	Bcan	0	Myt1l	0	Tusc3	2.03101e-276	Klhl2	4.33808e-48	Pde10a	0	Ryr3	0	Rbfox3	0	Gabrg3	0	Gm20642	0	Tgfbr3	0	Gpc5	0	Zic4	0	Sema5a
0	Arhgef10	0	Kctd3	0	Esrrg	0	Adipor2	0	Rims2	0	Hs6st3	0	Car10	9.87464e-251	Hecw2	0	Carns1	0	Rpl13	0	Ppm1h	0	Gm38642	0	Neu4	0	Fgf14	0	Dclk1	2.08822e-276	4930511M06Rik	7.53887e-48	Astn2	0	Gabra5	0	Unc80	0	Sorbs2	0	Scg5	0	Khdrbs2	0	Rgs7	0	Pawr	0	Scn3a
0	Tmod1	0	Pak1	0	Eps8	0	Kcnk13	0	Frmd4a	0	Rph3a	0	Fstl5	1.1027e-250	Cdc37l1	0	Aatk	0	Cox5a	0	Mbnl1	0	Smad7	0	Pid1	0	Hs3st5	0	Syn2	2.62106e-276	Cntn2	2.4892e-47	Ryr2	0	Kalrn	0	Gad1	0	Celf2	0	Ebf1	0	Hcn1	0	Ppm1e	0	Adamts12	0	Ptprk
0	Ppfibp2	0	Eml1	0	Ctnnd2	0	Synj2	0	Nkain3	0	Rit2	0	Pcsk1n	1.12125e-246	Elmo1	0	Litaf	0	Uqcrq	0	Ctsc	0	Csrp1	0	Pcdh7	0	Rbfox3	0	Gfra1	1.44686e-275	Dnm3	1.14857e-46	Car10	0	Gm13629	0	Scn2a	0	Myt1l	0	Fgf12	0	Dlgap2	0	Gm40841	0	Anxa3	0	Slc24a3
0	Nkain1	0	Pacs2	0	Sox5	0	St6galnac3	0	Slc4a10	0	Adam23	0	Grid1	6.31628e-245	Gpr37	0	Zfp536	0	Atp6v0c	0	Ctsz	0	Lgi3	0	Srgap1	0	Brinp1	0	Vsnl1	5.7243e-275	Kif13b	1.96419e-46	Akt3	0	Nell2	0	Etl4	0	Syn2	0	Plcb1	0	Gabrb1	0	Ahi1	0	Dab2	0	Pgrmc1
0	Gab1	0	Tmem63a	0	Nebl	0	Slc25a13	0	Elavl4	0	Fam13a	0	Dpp6	1.0751e-241	Gm37459	0	Cntn3	0	Tubb4b	0	Hk2	0	Gm56971	0	Tafa1	0	Vwc2l	0	Rbms1	1.41756e-273	Gab1	2.06097e-46	Gm15738	0	Ank1	0	Scg5	0	Cfap69	0	Osbpl6	0	Pam	0	Crtac1	0	Parva	0	Grik3
0	Dleu2	0	Nkain2	0	Ccdc141	0	Crybg3	0	Ppp2r2b	0	Sfxn5	0	Nrxn1	2.49781e-241	4930511M06Rik	0	Ephb1	0	Gnas	0	Pros1	0	Aplp1	0	Sulf2	0	Carmil1	0	Ahi1	2.06913e-273	Rab31	5.94105e-46	Dync2h1	0	Cdh18	0	Ahi1	0	Vstm2l	0	Kcnc2	0	Nrp1	0	Strbp	0	Efemp1	0	Nwd2
0	Cryab	0	Sec11c	0	Car10	0	Rcbtb1	0	Bend6	0	Dpp10	0	Cacna1a	1.19398e-229	Slain1	0	Zdhhc20	0	Spp1	0	Bmp2k	0	Ttll5	0	Mir9-3hg	0	Setbp1	0	Kcnc2	1.59402e-270	Gm37459	7.66367e-46	Eml5	0	Gabrg2	0	Epha6	0	Runx1t1	0	Ppp2r2b	0	Rims1	0	Brinp1	0	Egfr	0	Baiap3
0	Pstpip2	0	Dock10	0	Utrn	0	Ephb1	0	Nlgn1	0	Pdcd7	0	Ccdc85a	8.76618e-228	Malat1	0	Eml1	0	mt-Atp8	0	Gab2	0	Sema6a	0	Ust	0	Ube3a	0	4930438E09Rik	2.23386e-266	Csrp1	8.83518e-46	Scg2	0	Ccdc85a	0	Atp1a3	0	Celf4	0	Nrg3os	0	Ppp2r2b	0	Car10	0	Fmod	0	Tenm4
0	Plekhg1	0	Sypl	0	S1pr1	0	Mboat1	0	Clstn2	0	Cntn4	0	Unc79	2.30492e-222	Ncam1	0	Stxbp6	0	Atp5md	0	Dock4	0	Rab31	0	Afap1l2	0	Gm11418	0	Gria2	4.87912e-264	Ypel2	3.06847e-45	Unc13c	0	Epha5	0	Cacna1c	0	Robo2	0	Cacna1a	0	Nsg2	0	Ptprs	0	Hbb-bt	0	Syt16
0	Ccp110	0	Cdc37l1	0	Clu	0	St3gal4	0	Gm49685	0	Unc79	0	Ntrk3	4.00525e-219	Ank3	0	Efnb3	0	Cox7c	0	Tmem119	0	Grm3	0	Astn2	0	Rims2	0	Cfap69	1.21577e-263	Gm19500	4.52945e-45	Nav1	0	Atp1a3	0	Sorbs2os	0	Plekha5	0	B130024G19Rik	0	Robo2	0	Elavl2	0	Rbpms	0	Slc44a5
0	Efnb3	0	Agpat4	0	Hacd2	0	Litaf	0	Dok6	0	Syn1	0	P2ry14	1.42605e-217	Clmn	0	Rab31	0	Ndufa2	0	Diaph2	0	Dock10	0	Gria4	0	Pcdh15	0	Baiap3	6.16206e-263	Elovl7	6.84595e-45	Ppfia2	0	Slc17a6	0	Kcnma1	0	Gabra2	0	Rhbdl3	0	Gm20642	0	Grik1	0	Pde5a	0	Pdyn
0	Slc38a2	0	Myo1d	0	Pard3b	0	Gpd2	0	Syt2	0	Mir124a-1hg	0	Brinp3	1.05999e-215	Cdh19	0	Sec11c	0	Slc1a2	0	Tanc2	0	Pak5	0	Gria2	0	Cacna1d	0	Hs6st2	1.4627e-260	Cdc37l1	1.94822e-44	Adarb2	0	Mir124a-1hg	0	Unc79	0	Prr16	0	Atp8a2	0	Hs6st3	0	Dync1i1	0	Adamts10	0	Syt7
0	Clic4	0	Otud7b	0	Pde4d	0	Pstpip2	0	Scg5	0	Dgkb	0	Vsnl1	1.33686e-211	Frmd4b	0	Ypel2	0	Norad	0	Slc9a9	0	Cnp	0	Nmnat2	0	Kcnd2	0	Celf2	6.82278e-260	D7Ertd443e	5.68919e-44	Ube3a	0	Myt1l	0	Entrep2	0	Rasgrf1	0	Sorbs2os	0	Scg5	0	Garnl3	0	Wwtr1	0	Cadps2
0	Ptn	0	Zdhhc20	0	Hepacam	0	Igsf11	0	Hcn1	0	Gm56750	0	Cacna1d	2.23235e-211	D7Ertd443e	0	Arhgef10	0	Slc25a5	0	Etv6	0	Nfasc	0	Rora	0	Penk	0	Myt1l	2.92333e-258	Prickle2	9.51856e-44	Lrrc4c	0	Runx1t1	0	Samd12	0	Elmod1	0	Unc80	0	Kif26b	0	Gm44560	0	Gm29478	0	Prkcb
0	Rab31	0	Creb5	0	Kirrel3	0	Dpy19l1	0	Hs3st5	0	Gm40841	0	Sorbs2	8.00869e-209	Gab1	0	Mboat1	0	Uqcr11	0	Wasf2	0	Edil3	0	Csmd2	0	Klhl29	0	Pde3a	6.96422e-256	Efnb3	1.08353e-43	Kcnc2	0	Gm12236	0	Slc12a5	0	Ak5	0	Sorcs3	0	Kcnma1	0	Bcl11a	0	Tnxb	0	Adcy8
0	Cnp	0	Dock5	0	Tnik	0	Aff3	0	Stxbp5l	0	D430041D05Rik	0	Efna5	3.05374e-205	Kif1b	0	Cldn14	0	Atp5mpl	0	Cyrib	0	Serinc5	0	Sema5b	0	Trerf1	0	Grp	1.09876e-254	Bin1	1.64168e-43	Adcy9	0	Hdac9	0	Vsnl1	0	Gpr158	0	9330162G02Rik	0	Camk2a	0	A330076H08Rik	0	Nupr1	0	Camk2a
0	Pak5	0	Ttll7	0	Gm973	0	Mitf	0	Celf4	0	Fhod3	0	Pde8b	7.63812e-204	Rab31	0	Padi2	0	Rps29	0	Ubash3b	0	Foxn3	0	Rin2	0	Bcl2	0	Tspan18	6.684e-254	Ywhaq	2.51858e-43	Ralgapa2	0	Unc80	0	Gnas	0	Cacna1a	0	Kcnma1	0	Arpp21	0	Slc35f4	0	Col8a1	0	Pcsk5
0	Myo1d	0	Aatk	0	Pbx1	0	Cdk19	0	Gria2	0	Slc12a5	0	Mirg	7.8986e-203	Unc5c	0	Edil3	0	Rps5	0	8030442B05Rik	0	Ablim2	0	Plpp4	0	Scg5	0	Nrxn1	1.82812e-253	Aplp1	3.71661e-43	Grin2a	0	Grin1	0	Gucy1a2	0	Pam	0	Mtus2	0	Sorbs2	0	Nsf	0	Serpinh1	0	Slit1
0	Cntn2	0	Rftn1	0	Mertk	0	Shisa4	0	Cit	0	Galnt13	0	Osbpl6	1.29249e-198	Plxdc2	0	Grb14	0	Rpl17	0	St3gal6	0	Mast4	0	Lrp1	0	9330162G02Rik	0	Plxna4	5.94857e-250	Adipor2	4.32369e-43	Golm2	0	Kcnh5	0	Pdzd2	0	Nptn	0	Adgrl2	0	Samd12	0	Gpc6	0	Tns1	0	Mcc
0	Daam2	0	Pls1	0	Msi2	0	Sash1	0	Ppm1e	0	Snap91	0	Gm44560	1.93019e-197	Ywhaq	0	Shisa4	0	Atp1a2	0	Ivns1abp	0	Cdc37l1	0	Gm56750	0	Galnt13	0	Dlgap2	1.51769e-249	Tbc1d5	2.08601e-41	Nrxn2	0	Spock1	0	Grin1	0	Glis1	0	Entrep2	0	Fut9	0	Syp	0	Pdgfra	0	Chn2
0	Sox10	0	Synj2	0	Adgrb3	0	Stxbp6	0	Epha6	0	Arhgap18	0	Ntm	1.17385e-193	Qdpr	0	Prdx1	0	Ghitm	0	Tnfrsf11a	0	Aatk	0	Rgcc	0	Samd12	0	Camk2a	1.23524e-247	Tmem88b	2.88783e-40	Mtss1	0	C1ql3	0	Prkcb	0	Slc17a6	0	Nkain3	0	Gabbr2	0	Dclk1	0	Anxa2	0	Prkca
0	Lgi3	0	Gpr37	0	Rhoq	0	Prdx1	0	Scn9a	0	Gm12236	0	Slc4a10	3.10038e-193	Creb5	0	Cdc37l1	0	Ndufc1	0	Ctsh	0	Tmeff2	0	Fgf12	0	Pcsk2	0	Frmpd1	1.77151e-247	Neat1	4.21419e-40	Ntm	0	Atp10a	0	Ppfia2	0	Maml3	0	Ntm	0	Mapk4	0	Kcnip1	0	Eya1	0	Rph3a
0	Fnbp1	0	Cyp27a1	0	Prkd1	0	Kctd3	0	Gria4	0	Cntnap5a	0	Ly6h	6.62255e-191	Arhgef10	0	Slc25a13	0	Tubb5	0	Anxa3	0	St6gal1	0	Cntn6	0	Rasgrf1	0	Ppfia2	6.93003e-246	Stmn4	5.70725e-40	Csmd3	0	Parp8	0	Fgf13	0	Mtus2	0	Prr16	0	Scn3a	0	Slc24a3	0	Fbln1	0	Gm1604a
0	Eml1	0	Rcbtb1	0	Thrb	0	Fntb	0	Unc5d	0	Grin2b	0	Ppp2r2b	3.71344e-190	Slc44a1	0	Synj2	0	Rps20	0	Smap2	0	D7Ertd443e	0	Calcrl	0	Maml3	0	ENSMUSG00000121513	1.46411e-245	Glul	9.55275e-40	Sgip1	0	Lrrc7	0	Slc6a1	0	Cntn3	0	Kcnd2	0	Ahi1	0	Dpp6	0	Myof	0	Stk32a
0	Adamtsl1	0	4930419G24Rik	0	Kcnip3	0	Cyp2j12	0	Grid1	0	Snhg11	0	Zfp804a	1.67406e-187	Cdh20	0	Ptprk	0	Rpl28	0	Tns3	0	A230001M10Rik	0	Pde4d	0	Ccser1	0	Vstm2l	1.46836e-242	Tpt1	1.95487e-39	Rbfox2	0	Kcnj3	0	Celf2	0	Tshz3	0	Tshz2	0	Fbn2	0	Ebf3	0	Tfpi	0	Tacr3
0	Cdc37l1	0	Grb14	0	Egfr	0	Eml1	0	5330434G04Rik	0	Gm56999	0	Cadps	3.36052e-187	Trim2	0	Pik3c2b	0	Atp5g1	0	B2m	0	Kndc1	0	Sema5a	0	Cntn4	0	Car10	3.26796e-240	Gsn	2.20253e-39	Xkr4	0	Nrxn1	0	Elmod1	0	Osbpl6	0	Brinp1	0	Cntn3	0	Cit	0	Dock6	0	Slc35f3
0	Litaf	0	Cpox	0	Npas2	0	Rhou	0	Rtl4	0	Grid1	0	A330076H08Rik	1.52736e-184	Pllp	0	Cnp	0	Rpl18a	0	Arhgap22	0	Ube2d1	0	Ntrk3	0	Hivep2	0	Cfap54	4.82176e-239	Kif1b	5.93346e-39	Rgs7	0	Zfpm2	0	Sv2c	0	Lin7a	0	Pcdh7	0	Epha6	0	Mmp16	0	Mfap5	0	Necab1
0	Arap2	0	Il1rap	0	Cd63	0	Tmprss5	0	Usp29	0	Nsf	0	Nalcn	2.85996e-184	Csrp1	0	Tmem117	0	S100b	0	Rrbp1	0	Mapt	0	Olfm2	0	Kcnip1	0	Plxna2	6.16897e-239	Gm16168	1.64671e-38	Macrod2	0	Unc79	0	Aff3	0	Scn2a	0	A330102I10Rik	0	Cyria	0	5330434G04Rik	0	A4galt	0	Hcrtr2
0	Gm16168	0	Fnbp1	0	Dbx2	0	Faah	0	Robo2	0	Gm12239	0	Miat	1.57575e-183	Pstpip2	0	Crybg3	0	Ndufa5	0	Eeig2	0	1700047M11Rik	0	Nav1	0	Nrg1	0	Csmd2	1.01141e-238	Il1rap	4.12043e-38	Agbl4	0	Cdh8	0	Hecw1	0	Galnt18	0	Fgf14	0	Caly	0	Kcnmb2	0	Smoc2	0	Shisa8
0	Olfml1	0	Cnp	0	Npas3	0	Bcas1	0	Khdrbs2	0	Epha5	0	Hs6st3	3.24626e-182	Glul	0	Jph1	0	Rps16	0	Pou2f2	0	Efnb3	0	Gm2164	0	Grid1	0	Spock1	5.02133e-237	Ptma	4.73243e-38	Clstn2	0	Ube3a	0	Srrm4	0	Dclk1	0	Strbp	0	Camk2d	0	Pacsin1	0	Lamb2	0	Arhgap15
0	1700047M11Rik	0	Rtn4	0	Phka1	0	Aatk	0	Cntnap5b	0	Erc2	0	Gria3	4.87768e-182	Myo1d	0	Rps6ka5	0	Pcsk1n	0	Gm5086	0	Cntn2	0	Maml2	0	Ttc3	0	Nedd4l	8.65456e-237	Ptprk	8.32649e-38	Vps13a	0	Erc2	0	Caly	0	Negr1	0	Kcnj3	0	Pknox2	0	Thy1	0	Flt1	0	Gsap
0	Kcna1	0	Ywhaq	0	Kcnj10	0	Tmem117	0	Grin2b	0	Clstn2	0	Slc12a5	5.83063e-182	Gnao1	0	Slc25a27	0	Ywhah	0	Mgat4a	0	Frmd4b	0	Ralyl	0	Celf2	0	Ptprr	4.77771e-233	Plaat3	1.13711e-37	Tnrc6c	0	Atp2b2	0	Rab3c	0	Lsamp	0	Gucy1a2	0	Mtus2	0	Oprm1	0	Nid1	0	Arhgef3
0	Hcn2	0	Rap1a	0	Sash1	0	Efnb3	0	Samd12	0	Rgs7bp	0	Nrxn3	7.05763e-181	Dgki	0	Dock5	0	Rpl37a	0	Cyfip1	0	Pacrg	0	Anks1b	0	Sorbs2	0	Gm6213	1.56191e-229	Elmo1	1.15671e-36	Erc1	0	Syndig1	0	Ttc3	0	Camkv	0	Dpp6	0	Scg2	0	Gm48003	0	Pcolce	0	Gucy2d
0	Hapln2	0	Sez6l2	0	Nfia	0	Arhgap23	0	Dync1i1	0	Kcnn2	0	Dlgap1	8.92197e-179	Pakap	0	A230001M10Rik	0	Cfl1	0	Cdh23	0	Dusp10	0	Sorcs3	0	Unc79	0	Inpp4b	1.1029e-227	Hecw2	1.86377e-36	Cttnbp2	0	Brinp1	0	Nol4	0	Rora	0	Gpc5	0	Syt16	0	Gm13629	0	S100a6	0	Camkv
0	Rnf13	0	Inpp5f	0	Glud1	0	Nkx2-2os	0	Gabrg3	0	Lrrc7	0	Cacnb2	1.07677e-173	Daam2	0	Mapre2	0	Atp1b1	0	Cd180	0	Gna12	0	Nova1	0	Cntnap5a	0	Pam	4.94516e-226	Slc44a1	1.89466e-36	Gm36975	0	Gm32509	0	Chgb	0	Gm32509	0	Pknox2	0	Lsamp	0	Ly6h	0	Pdgfrb	0	Gm45321
0	Pls1	0	1700047M11Rik	0	Brinp3	0	Arhgef10	0	Lhfpl3	0	4930555F03Rik	0	Kcnma1	1.78378e-170	Anln	0	Igsf11	0	Ndufa3	0	Itpr2	0	Tnfaip6	0	Pdzd2	0	Dok6	0	Pcsk1	2.24094e-225	Ndrg1	2.78756e-36	Cmip	0	Dgkh	0	Dpp6	0	Klhl29	0	Sipa1l1	0	Focad	0	Lamp5	0	Zbtb7c	0	Slc16a11
0	Cobll1	0	Rasgrp3	0	Itga6	0	Fez1	0	A330102I10Rik	0	Col19a1	0	Kalrn	4.90351e-170	Hepacam	0	Vmp1	0	Elob	0	Rasgrp3	0	Zdhhc14	0	Dcc	0	Cacna1c	0	Adcyap1	2.62312e-225	Ppp1r14a	3.41476e-36	Apba2	0	Cdh22	0	Ndfip1	0	Tgfbr3	0	Chgb	0	Gna14	0	Slc12a5	0	Col12a1	0	Gm13415
0	Ptprd	0	Prickle2	0	Fmn2	0	Ror1	0	Kcnn2	0	Stau2	0	Pde10a	9.33125e-168	Pls1	0	Tmeff2	0	Atp5j2	0	Maf	0	Fryl	0	Adgrb3	0	Ppp2r2b	0	Maml2	6.72657e-224	Clic4	2.48069e-35	Brinp3	0	Mtus2	0	Dok6	0	Spock1	0	Vsnl1	0	Ftx	0	Fam135b	0	Prrx1	0	Gabrg1
0	Tbc1d5	0	Ephb1	0	Syne1	0	Ttyh2	0	Camta1	0	Thrb	0	Slc35f1	2.68269e-167	Exoc6b	0	Phlpp1	0	Tpi1	0	Basp1	0	Tbc1d5	0	Ctnnd2	0	Efna5	0	Nav3	1.52377e-223	Otud7b	2.6609e-35	Kcnh7	0	Gm12239	0	C1qtnf4	0	Slc24a4	0	Unc13c	0	Clvs1	0	Hdac9	0	Rai14	0	Nxn
0	Gm28376	0	Megf10	0	Arhgef4	0	Trim36	0	Ksr2	0	Elmod1	0	Dclk1	9.71452e-167	Pacrg	0	Fez1	0	Mif	0	Itga6	0	Desi1	0	Kcnq5	0	Atp2b4	0	Car12	4.91199e-221	Mbnl2	5.79502e-34	Slc22a17	0	Stmn3	0	Baiap3	0	Plxna4	0	Astn2	0	Pip5k1b	0	Stmn2	0	Ctsh	0	Serpinb1b
0	Kif13a	0	Stxbp6	0	Tmc7	0	Abca2	0	Rgs7	0	Map1b	0	Cpe	1.25898e-166	Efnb3	0	Jam3	0	Rpl34	0	Irf8	0	Fnbp1	0	Nnat	0	Nalcn	0	Tmem163	6.81475e-220	App	1.49168e-33	Tafa1	0	Unc13c	0	Kcnt2	0	Gm2694	0	Ube3a	0	Grin3a	0	Srrm3	0	2610307P16Rik	0	Hap1
0	Ddr1	0	Shisa4	0	Grk3	0	Arhgef37	0	Kcnh7	0	Rims1	0	Inpp4b	7.95259e-165	Eml1	0	Fmnl2	0	Ndufc2	0	Nek7	0	Sh3d19	0	Dmd	0	Grin1	0	Celf4	8.19758e-220	Gm42413	2.94973e-33	Nr3c2	0	Sparcl1	0	Klhl29	0	Kirrel3	0	Scn2a	0	Vstm2l	0	Sv2c	0	Col4a5	0	Fras1
0	Sytl2	0	Folh1	0	Cntn1	0	Stmn1	0	Opcml	0	Peg3	0	Gm49685	1.43746e-163	Slc38a2	0	Mast4	0	Map1lc3a	0	Elmo1	0	Dusp16	0	Susd5	0	Syn2	0	Fut9	1.69508e-219	Ccp110	7.79665e-33	Htr2c	0	Scg5	0	Dclk1	0	Gm1715	0	Unc79	0	Epha5	0	Mpped2	0	Rpl26	0	Hlf
0	Cdh20	0	Pak5	0	Ahcyl1	0	Pip4k2a	0	Cacna2d3	0	Rbms3	0	Prkg1	1.71486e-163	Plekhg1	0	Lpar1	0	Rps12	0	Irak2	0	Gm4258	0	ENSMUSG00000121513	0	Tusc3	0	Gpr158	3.39981e-219	Plekhg1	1.05418e-32	Dock7	0	Rit2	0	Syp	0	Zfpm2	0	Ptchd4	0	Dapk1	0	Ryr3	0	Il34	0	Gpc4
0	Cdh19	0	Pde4b	0	Srgap1	0	Gkap1	0	Resp18	0	Syt1	0	Ptprn	1.65309e-162	Tulp4	0	Rtn4	0	Rpl35a	0	Atp8a2	0	Mcam	0	Adgrl3	0	Mtus2	0	Cacnb2	3.09391e-218	Pak5	1.05913e-32	Gria2	0	Lin7a	0	Scg2	0	Caln1	0	Gpc6	0	Peak1	0	Ica1	0	Rps4x	0	Gm27151
0	Mapt	0	Adamtsl1	0	Rmst	0	Dock5	0	Cacnb2	0	Snph	0	Rgs7	6.75102e-161	Ncam2	0	Il1rap	0	Eef2	0	F11r	0	Usp54	0	Usp24	0	Kcnma1	0	Gng2	1.11454e-216	Pacrg	2.17049e-32	Srrm2	0	Strbp	0	Stac	0	Fut9	0	Cacna2d2	0	Frrs1l	0	Syt4	0	Anxa5	0	Sfrp1
0	Dpy19l1	0	Prdx1	0	Acsl6	0	Ndrg1	0	Zfp385b	0	Reep1	0	Astn2	6.81466e-161	Gm19500	0	A330015K06Rik	0	Cmss1	0	Cttnbp2nl	0	Lpgat1	0	Trio	0	Dlgap1	0	Astn1	3.11827e-216	Shtn1	1.77068e-31	Sh3gl2	0	Chga	0	Cacna2d2	0	Pde11a	0	Slc35f4	0	Synpr	0	Mir124a-1hg	0	Zfp36l1	0	Pcdh8
0	Elovl7	0	Cntn2	0	Btbd17	0	Jph1	0	Olfm3	0	Nalf1	0	Ttc3	1.23754e-160	Agap1	0	1700047M11Rik	0	Rpl39	0	Cflar	0	Rtn4	0	Abtb2	0	Trpc5	0	Dpp6	2.64497e-215	Litaf	4.06902e-31	Robo2	0	Tmem108	0	Hivep2	0	Mctp2	0	Dclk1	0	Syt7	0	Gm44829	3.2615249544564e-318	Timp3	0	Pax2
0	Tmod2	0	Pllp	0	Igsf8	0	Nipal4	0	Car10	0	Asic2	0	Tspan7	8.76995e-158	A330049N07Rik	0	Inpp5f	0	Rps15	0	Fcer1g	0	Prkcq	0	Klf12	0	Camk1d	0	Fam124a	5.4592e-211	Gm54109	4.43902e-31	A230057D06Rik	0	Syt2	0	Sdc2	0	Slc12a5	0	Slc4a10	0	Epb41l4b	0	Bend6	1.03422956305813e-315	mt-Nd4	0	Nox4
0	4930511M06Rik	0	Jph1	0	Atl2	0	Itgav	0	Nhs	0	Kcnc1	0	Zfp804b	1.95693e-157	Tcf12	0	Mtus1	0	Pfdn5	0	Marcks	0	Prickle1	0	Itgav	0	Prkce	0	Robo2	4.63168e-210	Daam2	1.18012e-30	Gabrb3	0	Casz1	0	Hs6st2	0	Astn1	0	Ccser1	0	Astn1	0	Gm13944	2.69628366515863e-311	Akap13	0	Kirrel
0	Marchf1	0	Shtn1	0	Pde7b	0	Zeb2	0	Gm32647	0	Nova1	0	Bend6	1.06069e-156	Rnf13	0	Serpinb1a	0	Rps26	0	Pip4k2a	0	Abhd17b	0	Snx25	0	Atp1b1	0	Iqsec3	7.15415e-209	Tppp	1.41345e-30	Plekha5	0	Kcnn2	0	Nrp1	0	Rbfox3	0	ENSMUSG00000121513	0	Cemip	0	Cntn6	1.30942e-297	Ildr2	0	Col6a1
0	Cd81	0	Gm37459	0	Luzp2	0	Jam3	0	Ptprn2	0	Efna5	0	Pde4d	1.34263e-155	Litaf	0	Pip4k2a	0	Ndufa11	0	Vis1	0	Gnao1	0	Erbb4	0	Pcsk1n	0	Nol4	2.8679e-208	Tnfaip6	1.72937e-30	Csrnp3	0	Osbpl6	0	Esr1	0	A330008L17Rik	0	Gria1	0	Mtss1	0	Clstn3	9.66246e-297	Lmo4	0	Gsg1l
0	Ankub1	0	Ppp1r14a	0	Pcdh7	0	Cdh20	0	Ctnnd2	0	Dab1	0	Cacna1e	2.36539e-155	Aatk	0	Sez6l2	0	Ndufb10	0	Rbm47	0	Ptma	0	Alcam	0	Scn2a	0	Pcsk1n	4.32659e-208	Adamtsl1	1.97257e-30	Unc5d	0	Tmem132d	0	Syt4	0	Adgrl3	0	Syt2	0	Rora	0	Nlgn1	1.21686e-294	Tead1	0	Bcl11b
0	Otud7b	0	Gm42413	0	Fut9	0	Ypel2	0	Rit2	0	Cacnb2	0	Nptn	2.97568e-155	Il1rap	0	Rhou	0	Uqcrb	0	Ptgs1	0	Tulp4	0	Fry	0	Ralyl	0	Slc17a6	1.02565e-207	Syt11	6.8635e-30	Mgat5	0	Srrm3	0	Tenm3	0	Ssbp2	0	Syp	0	Negr1	0	Kcnc1	1.43933e-286	Rps16	0	Trpc4
0	Myrf	0	Ppfibp2	0	Cdh20	0	Gm13905	0	Mirg	0	Nkain3	0	Slc22a17	2.15585e-152	Zdhhc20	0	Gm10863	0	Ndufb7	0	Nav3	0	Syt11	0	Shc4	0	Ankfn1	0	Ripor2	6.59403e-206	Pls1	1.25209e-29	Trio	0	Hs3st4	0	Plxna4	0	Nmnat2	0	Resp18	0	AI593442	0	Camk2a	4.44319e-284	Arhgap10	0	Gad2
0	Smad7	0	Rnf13	0	Gli2	0	Tmcc3	0	Tenm2	0	6330411D24Rik	0	Ptchd4	2.10157e-150	Adamtsl1	0	Shtn1	0	Fabp5	0	Fcrls	0	Exoc6b	0	Unc13c	0	Dpp6	0	Sez6l	1.0951e-204	Clmn	4.7444e-29	Cdh8	0	Slc12a5	0	Cdh18	0	Plcb4	0	Usp29	0	Pde1c	0	Abat	1.48875e-283	Tgfbr2	0	Abi3bp
0	Megf10	0	Jam3	0	Paqr6	0	Tox	0	Stau2	0	Lhfpl3	0	Ralyl	1.83924e-149	Cntn2	0	Abca2	0	Rps4x	0	Arhgap25	0	5031439G07Rik	0	Grik4	0	Caln1	0	Glra3	2.09043e-204	Gm28376	4.99217e-29	Prkcb	0	Fam135b	0	Sez6	0	Satb1	0	Gm44560	0	Tmem163	0	Kcnh8	3.19381e-277	Tmsb4x	0	Rab38
0	Daam1	0	Slc25a13	0	Pals2	0	Prima1	0	Ptchd4	0	C130073E24Rik	0	Ksr2	6.27581e-145	Gm16168	0	Dip2a	0	Rps7	0	Mir142hg	0	Cep97	0	Ptgfrn	0	Gpr149	0	Pcbp3	6.06111e-204	Kcnk13	9.26558e-29	Adgrl3	0	Slc4a10	0	Cttnbp2	0	Abtb3	0	Cacna1d	0	Ltbp1	0	Mcc	1.07662e-274	Apoe	0	Adam33
0	Gm19500	0	Arsg	0	Abr	0	Zdhhc20	0	Rapgef4	0	Myt1l	0	Nhs	4.82516e-144	Olfml1	0	Stmn1	0	Ndufb5	0	Akap13	0	Gm10863	0	Dscaml1	0	Gm26691	0	Itm2c	1.55678e-203	Tmeff1	1.86281e-28	Pcdh7	0	Nol4	0	Neto1	0	Col25a1	0	Rit2	0	Lin7a	0	Kcnh5	4.64538e-272	Celf2	0	Gm12158
0	Kcnk13	0	Gal3st1	0	Jam2	0	Ldlrad3	0	Adgrb3	0	Cep83	0	Snap91	2.52783e-142	Otud7b	0	S100b	0	Rps9	0	Grn	0	Cryab	0	Cfap20	0	Caly	0	Cacna1a	2.01538e-202	Unc5b	3.24993e-28	Spock1	0	Kcnma1	0	Dgkh	0	Ptprr	0	Cadps	0	Grp	0	Neto1	5.02803e-272	Bicc1	0	Ephb6
0	Srgap1	0	Cers2	0	Nim1k	0	Gjc3	0	Gnas	0	Nrg3	0	Mctp1	5.52467e-142	Kcnk13	0	Folh1	0	Smdt1	0	Prex1	0	Myo18a	0	Brinp1	0	Ldb2	0	Caly	1.55788e-197	Tmod2	3.94035e-28	Fstl5	0	Fgf13	0	4930578G10Rik	0	Syt7	0	Celf2	0	Arhgap24	0	Raph1	1.15998e-270	Smad3	0	Rspo3
0	Rtn4	0	Sox10	0	Ddhd1	0	Slco3a1	0	Ttc3	0	Ccdc85a	0	Gpc6	1.41636e-141	Tmcc1	0	Dpy19l1	0	Rps18	0	Dapp1	0	Wscd1	0	Ptprj	0	Galnt18	0	Negr1	2.87864e-195	Il33	5.5688e-28	Tmx4	0	Grm1	0	Scn3a	0	Susd4	0	Ptprn2	0	Adgrl3	0	Syn1	1.80247e-264	Prkag2	0	Fam163b
0	Il1rap	0	Rhou	0	Gpam	0	Scd2	0	Pdcd7	0	Rnf157	0	Atp2b2	9.72774e-141	Gsn	0	Pmp22	0	Eef1b2	0	Tyrobp	0	Unc5c	0	Cask	0	Gria3	0	Necab1	6.83818e-195	Agap1	2.74945e-27	Adam23	0	Zfp804a	0	Ajap1	0	Cfap54	0	Thy1	0	Grm7	0	Ank1	1.68404e-259	Tpt1	0	Trhr
0	St6gal1	0	Sccpdh	0	Dtna	0	Fth1	0	Unc79	0	Fam135b	0	Cdh13	5.34044e-139	Gm4258	0	Cers2	0	Hba-a1	0	Ccr5	0	Mbnl2	0	Syn2	0	Fut9	0	Kcnq5	5.12968e-194	A330049N07Rik	4.11322e-27	Parp8	0	Nptn	0	Dlgap2	0	Syt16	0	Scn8a	0	Chrm2	0	Necab1	7.25767e-256	Rbms1	0	Igf1
0	Trim59	0	D7Ertd443e	0	Mical2	0	Plxnb3	0	Gpc6	0	Rbfox1	0	Gpr158	2.86862e-138	1700047M11Rik	0	B430010I23Rik	0	Stmn3	0	Hck	0	Agap1	0	Sh3d19	0	Dab1	0	Ttc3	5.60303e-193	Olig1	9.07457e-27	Atp2b1	0	Hecw1	0	Astn1	0	Dapk1	0	Kalrn	0	Entrep2	0	Syt2	5.25336e-253	Zbtb20	0	Tspan18
0	Cmtm5	0	Gm16168	0	Psd2	0	Mpzl1	0	P2ry14	0	Kcnj3	0	Elmod1	4.84309e-138	Erbb4	0	Arsg	0	Rpl36	0	Fmnl3	0	Olfml1	0	Prkd1	0	Stxbp5l	0	Nmur2	1.53138e-192	Dpy19l1	9.12404e-27	Nptn	0	Rora	0	Gfra2	0	Prkcg	0	Clstn1	0	Syndig1	0	Negr1	1.55616e-251	Gli3	0	Plxdc1
0	Aatk	0	Pik3c2b	0	Gm33680	0	Zfp536	0	Vsnl1	0	Patj	0	Stau2	6.91605e-138	Sez6l2	0	Prickle2	0	Rps17	0	Fermt3	0	Nbas	0	Tox	0	Cntn5	0	Chsy3	4.08023e-192	Ppfibp2	1.00039e-26	Cit	0	Nebl	0	Grina	0	Gabra5	0	Kcnn2	0	Sidt1	0	Rasgef1b	5.26666e-249	mt-Nd1	0	Rasgrp1
0	Wscd1	0	Trim59	0	Rgs20	0	Hmgcs1	0	Rgs7bp	0	Ica1	0	Pcdh7	8.84981e-138	Hipk2	0	Ndrg1	0	Atp5pb	0	Olfml3	0	Bcas1os2	0	Sox10	0	Rtl4	0	Mctp2	1.74627e-190	Smad7	1.01031e-26	Atp5o	0	Mgat5b	0	Caln1	0	Gm11418	0	Tafa2	0	Pgrmc1	0	Arhgap44	3.14842e-248	Gsn	0	Sytl5
0	Arsg	0	Slc44a1	0	Tiam2	0	Dip2a	0	Tenm4	0	Coro6	0	Dync1i1	1.34465e-137	Myrf	0	Ppp1r14a	0	Timm8b	0	Cd37	0	Klf13	0	Gpr17	0	Cacng3	0	Ndfip1	2.53941e-190	Myo1d	1.55067e-26	Osbpl9	0	Aff2	0	Ptprs	0	Srrm3	0	Kcnc1	0	Deptor	0	Cabp1	2.28384e-247	Rplp2	0	Cpne7
0	Dscaml1	0	Insc	0	Ndst3	0	Kif6	0	Mmp16	0	Pacsin1	0	Mtus2	3.3154e-137	Ccp110	0	Trim36	0	Mrfap1	0	P3h2	0	Dlg1	0	Tns3	0	Ripor2	0	Snap25	5.92743e-190	Cdh19	3.71232e-26	Slc24a5	0	Ntrk3	0	Stmn2	0	Scn3a	0	Ica1	0	Camkv	0	Scg3	3.89342e-247	Rps23	0	Gm14204
0	Synj2	0	Arrdc3	0	Maml2	0	Ccser2	0	Glra1	0	Ndrg4	0	Gucy1a2	3.7729e-136	Cmtm5	0	Slc44a1	0	Pgk1	0	Zswim6	0	Dnm3	0	Neto1	0	Htr4	0	Gpm6a	8.09606e-190	Arrdc3	1.40233e-25	Egfem1	0	Cacna1d	0	Kcnj6	0	Smarca2	0	Klhl29	0	Plekha5	0	Myo16	2.66237e-246	B2m	0	Vwa5a
0	Dnm3	0	Gm4258	0	Cpe	0	Sec11c	0	Sorbs2	0	Tango2	0	5330434G04Rik	4.83031e-136	Kif13a	0	Insc	0	Calm2	0	Slc7a8	0	Bfsp2	0	Ptpro	0	Tenm4	0	Arl15	9.87101e-189	Agpat4	3.64046e-25	Lrrc7	0	Atp8a2	0	Gabra3	0	Osbpl10	0	Large1	0	Gaa	0	Cdh3	3.8028e-242	mt-Cytb	0	Crhr1
0	Plxdc2	0	Myo6	0	Adgrl3	0	Nrbp2	0	Snap91	0	Stxbp5l	0	Rbms3	2.36001e-133	Shtn1	0	Plaat3	0	Rpl12	0	Lcp2	0	Plekhg3	0	Gsap	0	Ctnnd2	0	Adam12	1.63831e-188	Abca2	1.30861e-24	Cacna2d3	0	Ttc3	0	Stau2	0	Tmem163	0	Cacna1c	0	Shank2	0	Lgi2	5.3238e-240	Smoc1	0	Gm57038
0	Dusp16	0	Erbin	0	Dlgap1	0	Gpm6b	0	Rasgef1b	0	Sgpp2	0	Olfm3	3.14312e-133	Cd81	0	Dock10	0	Gfap	0	Pld4	0	Unc5b	0	Cpne8	0	Brinp3	0	Tshz2	1.06795e-187	Inpp5f	1.62994e-24	Srgap3	0	Elavl2	0	Gabbr2	0	Fam184b	0	Gm44829	0	Kcnk10	0	Trpc5	1.76734e-238	Rps24	0	Vegfc
0	Serinc5	0	Gm9895	0	Slc25a18	0	Wipf1	0	Ccdc85a	0	Klhl32	0	Peg3	3.16885e-132	Ddr1	0	Rapgef5	0	Atp6v1f	0	Fgf13	0	Olig1	0	Zcchc24	0	Mmp16	0	Cacna1b	1.23401e-185	Frmd4b	2.24599e-24	Gm47283	0	Cntn6	0	Camk2d	0	Kcnh5	0	Hivep2	0	Lmx1b	0	Ajap1	1.18543e-237	Pbx1	0	Nos1
0	Ermn	0	Igsf11	0	Chl1	0	Tmtc2	0	A230057D06Rik	0	Sh3gl2	0	Ppfia2	3.20771e-132	Clasp2	0	Pak5	0	Myl6	0	Dock11	0	Limch1	0	Svil	0	Gm32509	0	Osbpl6	8.79565e-185	Dscaml1	3.59988e-24	Gria1	0	Cdh13	0	Nsg2	0	Nrn1	0	Peg3	0	Tshz1	0	Col11a1	3.58356e-237	Lpp	0	C230057M02Rik
0	Lamp1	0	Ninj2	0	Acot11	0	Cdc37l1	0	Fam135b	0	B230217J21Rik	0	Cntn1	9.46451e-132	Clic4	0	Stxbp3	0	Gpx4	0	Skap2	0	Add1	0	Nav2	0	Nell1	0	Unc79	2.72098e-184	Megf10	4.80742e-24	Inpp4b	0	Scn8a	0	Rap1gap2	0	Ank1	0	5330434G04Rik	0	Lrrc3b	0	9630028H03Rik	9.07075e-237	Pmp22	0	Gm45697
0	Ube2d1	0	Plxdc2	0	Carmil1	0	Pcsk6	0	Pdzrn4	0	Traf3	0	Cit	1.20641e-128	Sox10	0	Tmem151a	0	Clu	0	Dennd4a	0	Kcna6	0	Mpped2	0	Gm1604a	0	Ube2e3	2.57522e-183	Tulp4	7.75562e-24	Myt1l	0	Adgrl2	0	Stxbp1	0	Anks1b	0	Camk1d	0	Grk5	0	Sall3	4.02992e-234	Pdlim5	0	Mdga2
0	Arrdc3	0	St3gal4	0	Cep85l	0	Insc	0	Xkr6	0	Meg3	0	Rbfox3	3.65181e-128	Dscaml1	0	Vps8	0	Prdx5	0	Vrk2	0	Prickle2	0	Etv5	0	Ksr2	0	Mtss1	5.20246e-182	Usp54	8.84483e-24	Tmem132b	0	Ptprr	0	Gria4	0	Rgs17	0	Rasgef1b	0	Grk3	0	Trank1	6.7825e-234	Piezo2	1.30460998178256e-318	Syt10
0	Agpat4	0	Cpd	0	Slc27a1	0	Cracd	0	Hivep2	0	Cacng2	0	Nrcam	2.52561e-127	Cdc42bpa	0	Fnbp1	0	Gabarapl1	0	Havcr2	0	Gm5087	0	Dnah5	0	Chl1	0	Maml3	4.1885e-181	Sox10	1.7206e-23	2210408F21Rik	0	Hivep2	0	Clstn2	0	Lmx1b	0	Gm15680	0	Gm11417	0	4933413L06Rik	1.47769e-227	Svil	2.28306746811948e-318	Kif26b
0	Tmeff1	0	Dip2a	0	Fads2	0	Nfib	0	Tenm1	0	Nrg2	0	B830012L14Rik	4.39253e-127	Nkain1	0	Tulp4	0	Ndufb11	0	Bin2	0	Myrf	0	Sdk1	0	Nlgn1	0	Ntrk2	5.97336e-181	Sez6l2	1.73511e-23	Mast2	0	Peg3	0	Pgrmc1	0	Lrrc3b	0	Rgs7bp	0	Sox5os4	0	Srrm4	2.98184e-227	Cmss1	2.28306746811948e-318	Gm37928
0	Josd2	0	Gm21984	0	Ppargc1a	0	Onecut2	0	Astn2	0	Hspa4l	0	Map1b	3.79362e-126	Ptk2	0	Nkain2	0	Rpl4	0	Arhgap5	0	Nkain2	0	Tmem167	0	Frrs1l	0	Fer1l6	6.44886e-181	Tmem63a	2.10485e-23	Carmil1	0	Atxn1	0	Syn3	0	Shank2	0	Kirrel3	0	Slc17a6	0	Tll1	7.97964e-227	Actg1	1.46768622950538e-317	Nhs
0	Prickle2	0	Dnm3	0	Fam20a	0	Metap1d	0	Ica1	0	Lingo2	0	Nsf	2.20467e-123	Tmeff1	0	Kif6	0	Atp5d	0	Lrrk1	0	Cilk1	0	Foxp2	0	Dcc	0	Lsamp	3.61771e-179	Wscd1	3.75148e-23	Lhfpl3	0	Lgi2	0	Raph1	0	Drgx	0	4930578G10Rik	0	Ajap1	0	Dpf3	1.07238e-226	Lhfp	4.10952144261507e-317	Gabra2
0	Sema6a	0	Dscaml1	0	Nfib	0	Pkp4	0	Aff2	0	Clstn3	0	Rapgef4	2.4355e-122	Hcn2	0	Spock3	0	Rpl10	0	Cd86	0	Tppp	0	Tmem132b	0	Rgs7	0	Slc35f4	3.97308e-179	Trim59	3.86319e-23	Plcb1	0	Nyap2	0	Lgi1	0	Iqsec3	0	Nsf	0	Rxfp1	0	Kcnk10	1.40249e-226	Rhoj	2.94515703387413e-316	B230303A05Rik
0	Pik3r1	0	Ddr1	0	Sdc4	0	Lrrn1	0	Entrep2	0	Cdk14	0	Kctd8	1.83068e-119	Daam1	0	9330117O12Rik	0	Ndrg4	0	Cd9	0	Pde4b	0	Grik3	0	Tmem130	0	Tenm3	1.38837e-176	Pacs2	4.53486e-23	Msi2	0	Ptprn	0	Nlgn1	0	Galnt14	0	Olfm3	0	Fam20a	0	Scn1b	1.50194e-225	Septin11	1.34404181848194e-314	Shisal1
0	Prox1	0	Olfml1	0	Mt2	0	Cdh11	0	Plxna4	0	Kcna2	0	Slc2a13	1.19703e-117	Dleu2	0	Onecut2	0	Cox7b	0	Pmepa1	0	Cdc42bpa	0	Phactr3	0	Nsf	0	Nrp1	2.79171e-175	Gnao1	7.00067e-23	Hdac9	0	Opcml	0	Kank1	0	Fam184a	0	Pcdh11x	0	Gm27151	0	Pdzd2	2.02599e-225	Gpc3	1.60835580079109e-314	Pam
0	Elmo1	0	Plaat3	0	Kcnk1	0	Tln2	0	Nsf	0	Galntl6	0	Ndfip1	1.75876e-117	Syt11	0	Gnai1	0	Sparc	0	Golm1	0	Ank3	0	Mtss2	0	Alk	0	Kcnt1	4.02829e-175	Gm56971	1.10813e-22	Tmem108	0	Clstn1	0	Glra3	0	Trank1	0	Ptprs	0	Gnal	0	Ablim3	9.57107e-225	Rps3a1	3.84807760226584e-314	Lsamp
0	Ptma	0	Tulp4	0	Mir99ahg	0	Scd3	0	Gm45341	0	Plxna4	0	Mmp16	2.13081e-117	Ppfibp2	0	Cyp2j12	0	Ndufa1	0	Rap1gds1	0	Fgfr2	0	Gfra1	0	Pam	0	Lrrc3b	2.67683e-174	Cpm	1.21557e-22	Arpp21	0	Sgcd	0	Cit	0	D430041D05Rik	0	Apba2	0	Baiap3	0	Sema3e	7.89987e-223	mt-Nd2	1.32217101059484e-312	Grina
[truncated: 3,383 more rows]
[truncated: 20 more columns]
