# Supplementary material for: A Single-Nucleus Transcriptomic Atlas of the Mouse Lumbar Spinal Cord: Functional Implications of Non-Coding RNAs
Source: BioTech (Basel). 2025 Sep 3;14(3):70. doi: 10.3390/biotech14030070 (PMC12452356; doi:10.3390/biotech14030070)
Supplement: Supplementary file 1 [file biotech-14-00070-s001.zip › biotech-3823543-supplementary/biotech-3823543_SupplementaryMaterial/New_Suppl_Table_3.xlsx]

## Sheet: Genescell
Supplementary Table 3. Effects of sequencing depth, Chromium version, and study on genes per cell in each sample of the ALL, CG, and NCG datasets. Annotation clusters made according to the populations in Tabulae Paralytica.
					Median genes per cell
Sample	Chemistry	Reads (millions)	Cells	Read/cell	ALL	CG	NCG
Kathe_GSM5585219	Ch_2	267.2	2921	91475.5	527	488	38
Kathe_GSM5585220	Ch_2	282.8	3248	87069	440	401	36
Kathe_GSM5585221	Ch_2	274.5	2903	94557.4	416	384	30
Matson_GSM5243301	Ch_2	505.6	2979	169721	547	507	40
Matson_GSM5243302	Ch_2	593.9	3256	182402	470	429	39
Matson_GSM5243303	Ch_2	648	3014	214997	434	403	32
Russ_GSM4798623	Ch_3	172.4	6822	25271.2	860	778	82
Russ_GSM4798624	Ch_3	166	2606	63699.2	1320	1202	112
Russ_GSM4798625	Ch_3	174.2	6505	26779.4	1086	989	98
Russ_GSM4798626	Ch_3	178.7	7655	23344.2	951	857	94
Squair_GSM5961586	Ch_3	84.1	1935	43462.5	1723	1612	112
Squair_GSM5961588	Ch_3	100.6	985	102132	1122	1067	52
Squair_GSM5961591	Ch_3	903.2	7456	121137	1748	1602	145
Skinnider_GSM7474501	Ch_3.1	698.2	13312	52448.9	1685	1546	141
Skinnider_GSM7474502	Ch_3.1	465	7772	59830.2	2139	1955	183
Skinnider_GSM7474503	Ch_3.1	480.2	13009	36912.9	1570	1461	108
ALL Dataset
Sample	Read/cell	KATHE	MATSON	RUSS	SQUAIR	SKINNIDER
Kathe_GSM5585219	91475.5	527
Kathe_GSM5585220	87069	440
Kathe_GSM5585221	94557.4	416
Matson_GSM5243301	169721		547
Matson_GSM5243302	182402		470
Matson_GSM5243303	214997		434
Russ_GSM4798623	25271.2			860
Russ_GSM4798624	63699.2			1320
Russ_GSM4798625	26779.4			1086
Russ_GSM4798626	23344.2			951
Squair_GSM5961586	43462.5				1723
Squair_GSM5961588	102132				1122
Squair_GSM5961591	121137				1748
Skinnider_GSM7474501	52448.9					1685
Skinnider_GSM7474502	59830.2					2139
Skinnider_GSM7474503	36912.9					1570
CG Dataset
Sample	Read/cell	KATHE	MATSON	RUSS	SQUAIR	SKINNIDER
Kathe_GSM5585219	91475.5	488
Kathe_GSM5585220	87069	401
Kathe_GSM5585221	94557.4	384
Matson_GSM5243301	169721		507
Matson_GSM5243302	182402		429
Matson_GSM5243303	214997		403
Russ_GSM4798623	25271.2			778
Russ_GSM4798624	63699.2			1202
Russ_GSM4798625	26779.4			989
Russ_GSM4798626	23344.2			857
Squair_GSM5961586	43462.5				1612
Squair_GSM5961588	102132				1067
Squair_GSM5961591	121137				1602
Skinnider_GSM7474501	52448.9					1546
Skinnider_GSM7474502	59830.2					1955
Skinnider_GSM7474503	36912.9					1461
NCG Dataset
Sample	Read/cell	KATHE	MATSON	RUSS	SQUAIR	SKINNIDER
Kathe_GSM5585219	91475.5	38
Kathe_GSM5585220	87069	36
Kathe_GSM5585221	94557.4	30
Matson_GSM5243301	169721		40
Matson_GSM5243302	182402		39
Matson_GSM5243303	214997		32
Russ_GSM4798623	25271.2			82
Russ_GSM4798624	63699.2			112
Russ_GSM4798625	26779.4			98
Russ_GSM4798626	23344.2			94
Squair_GSM5961586	43462.5				112
Squair_GSM5961588	102132				52
Squair_GSM5961591	121137				145
Skinnider_GSM7474501	52448.9					141
Skinnider_GSM7474502	59830.2					183
Skinnider_GSM7474503	36912.9					108

## Sheet: Countscell
Supplementary Table 3. Effects of sequencing depth, Chromium version, and study on number of counts per cell in each sample of the ALL, CG, and NCG datasets. Annotation clusters made according to the populations in Tabulae Paralytica
					Median counts per cell
Sample	Chemistry	Reads	Cells	Read/cell	ALL	CG	NCG
Kathe_GSM5585219	Ch_2	267.2	2921	91475.5	746	638	102
Kathe_GSM5585220	Ch_2	282.8	3248	87069	640	514	118
Kathe_GSM5585221	Ch_2	274.5	2903	94557.4	571	490	84
Matson_GSM5243301	Ch_2	505.6	2979	169721	781	669	105
Matson_GSM5243302	Ch_2	593.9	3256	182402	681	552	123
Matson_GSM5243303	Ch_2	648	3014	214997	601	515	86
Russ_GSM4798623	Ch_3	172.4	6822	25271.2	1349	1184	162
Russ_GSM4798624	Ch_3	166	2606	63699.2	2318	2078	264
Russ_GSM4798625	Ch_3	174.2	6505	26779.4	1808	1585	216
Russ_GSM4798626	Ch_3	178.7	7655	23344.2	1588	1375	205
Squair_GSM5961586	Ch_3	84.1	1935	43462.5	4004	3256	703
Squair_GSM5961588	Ch_3	100.6	985	102132	2057	1755	262
Squair_GSM5961591	Ch_3	903.2	7456	121137	3512	3028	493
Skinnider_GSM7474501	Ch_3.1	698.2	13312	52448.9	3842	3388	438
Skinnider_GSM7474502	Ch_3.1	465	7772	59830.2	4673	4080	585
Skinnider_GSM7474503	Ch_3.1	480.2	13009	36912.9	3034	2687	345
ALL Dataset
Sample	Read/cell	KATHE	MATSON	RUSS	SQUAIR	SKINNIDER
Kathe_GSM5585219	91475.5	746
Kathe_GSM5585220	87069	640
Kathe_GSM5585221	94557.4	571
Matson_GSM5243301	169721		781
Matson_GSM5243302	182402		681
Matson_GSM5243303	214997		601
Russ_GSM4798623	25271.2			1349
Russ_GSM4798624	63699.2			2318
Russ_GSM4798625	26779.4			1808
Russ_GSM4798626	23344.2			1588
Squair_GSM5961586	43462.5				4004
Squair_GSM5961588	102132				2057
Squair_GSM5961591	121137				3512
Skinnider_GSM7474501	52448.9					3842
Skinnider_GSM7474502	59830.2					4673
Skinnider_GSM7474503	36912.9					3034
CG Dataset
Sample	Read/cell	KATHE	MATSON	RUSS	SQUAIR	SKINNIDER
Kathe_GSM5585219	91475.5	638
Kathe_GSM5585220	87069	514
Kathe_GSM5585221	94557.4	490
Matson_GSM5243301	169721		669
Matson_GSM5243302	182402		552
Matson_GSM5243303	214997		515
Russ_GSM4798623	25271.2			1184
Russ_GSM4798624	63699.2			2078
Russ_GSM4798625	26779.4			1585
Russ_GSM4798626	23344.2			1375
Squair_GSM5961586	43462.5				3256
Squair_GSM5961588	102132				1755
Squair_GSM5961591	121137				3028
Skinnider_GSM7474501	52448.9					3388
Skinnider_GSM7474502	59830.2					4080
Skinnider_GSM7474503	36912.9					2687
NCG Dataset
Sample	Read/cell	KATHE	MATSON	RUSS	SQUAIR	SKINNIDER
Kathe_GSM5585219	91475.5	102
Kathe_GSM5585220	87069	118
Kathe_GSM5585221	94557.4	84
Matson_GSM5243301	169721		105
Matson_GSM5243302	182402		123
Matson_GSM5243303	214997		86
Russ_GSM4798623	25271.2			162
Russ_GSM4798624	63699.2			264
Russ_GSM4798625	26779.4			216
Russ_GSM4798626	23344.2			205
Squair_GSM5961586	43462.5				703
Squair_GSM5961588	102132				262
Squair_GSM5961591	121137				493
Skinnider_GSM7474501	52448.9					438
Skinnider_GSM7474502	59830.2					585
Skinnider_GSM7474503	36912.9					345
