# Supplementary material for: A Single-Nucleus Transcriptomic Atlas of the Mouse Lumbar Spinal Cord: Functional Implications of Non-Coding RNAs
Source: BioTech (Basel). 2025 Sep 3;14(3):70. doi: 10.3390/biotech14030070 (PMC12452356; doi:10.3390/biotech14030070)
Supplement: Supplementary file 1 [file biotech-14-00070-s001.zip › biotech-3823543-supplementary/biotech-3823543_SupplementaryMaterial/New_Suppl_Table_5.xlsx]

## Sheet: CV_Fine
Supplementary Table 5. Number of cells in each sample of the 35 clusters identified after high-resolution clustering of the ALL dataset. The table also depicts the proportions of each cluster and the coefficient of variation of these proportions for each cluster before and after removing the anomalous samples GSM5961586 and GSM5961588.
ALL SAMPLES
GSM	STUDY	CHEMISTRY	SEX	Cluster_1	Cluster_2	Cluster_3	Cluster_4	Cluster_5	Cluster_6	Cluster_7	Cluster_8	Cluster_9	Cluster_10	Cluster_11	Cluster_12	Cluster_13	Cluster_14	Cluster_15	Cluster_16	Cluster_17	Cluster_18	Cluster_19	Cluster_20	Cluster_21	Cluster_22	Cluster_23	Cluster_24	Cluster_25	Cluster_26	Cluster_27	Cluster_28	Cluster_29	Cluster_30	Cluster_31	Cluster_32	Cluster_33	Cluster_34	Cluster_35	SUMA	Prop_C1	Prop_C2	Prop_C3	Prop_C4	Prop_C5	Prop_C6	Prop_C7	Prop_C8	Prop_C9	Prop_C10
GSM4798623FPR	GSE158380	v3	M	900	577	481	395	378	347	364	387	298	159	285	240	302	208	150	200	51	98	101	135	108	135	98	5	96	52	40	55	28	38	35	20	45	2	9	6822	13.1926	8.45793	7.05072	5.79009	5.5409	5.08648	5.33568	5.67282	4.36822	2.33069
GSM4798624FPR	GSE158380	v3	M	265	193	149	148	196	215	171	108	102	219	81	88	73	101	49	22	10	34	44	40	59	43	44	4	25	17	8	17	11	24	15	8	18	5	0	2606	10.1688	7.40599	5.71757	5.6792	7.52111	8.25019	6.56178	4.14428	3.91404	8.40368
GSM4798625FPR	GSE158380	v3	F	896	583	244	393	449	415	390	409	287	57	345	302	246	181	121	152	43	120	102	110	111	123	98	2	76	35	27	42	28	20	36	18	35	4	5	6505	13.774	8.96234	3.75096	6.04151	6.90238	6.37971	5.99539	6.28747	4.41199	0.876249
GSM4798626FPR	GSE158380	v3	F	946	574	621	396	512	461	463	420	316	104	380	238	275	225	172	193	70	128	148	110	125	138	137	13	93	73	40	54	25	37	63	35	49	11	10	7655	12.3579	7.49837	8.11234	5.17309	6.68844	6.02221	6.04833	5.48661	4.12802	1.35859
GSM5243301FPR	GSE172167	v2	F	507	234	368	146	212	151	145	155	105	65	42	23	67	81	59	24	65	75	39	35	39	47	43	49	42	29	25	17	15	27	17	17	2	2	10	2979	17.0191	7.85498	12.3531	4.90097	7.11648	5.06882	4.86741	5.20309	3.52467	2.18194
GSM5243302FPR	GSE172167	v2	F	578	307	281	173	192	133	139	187	153	110	56	40	107	111	74	47	34	57	59	59	45	50	50	46	42	25	23	13	12	8	13	13	8	2	9	3256	17.7518	9.42875	8.63022	5.31327	5.89681	4.08477	4.26904	5.74324	4.69902	3.37838
GSM5243303FPR	GSE172167	v2	F	575	237	341	144	173	109	116	194	128	110	58	25	107	66	64	19	50	47	43	51	35	52	36	57	28	31	35	15	13	15	14	14	4	1	7	3014	19.0776	7.8633	11.3139	4.7777	5.73988	3.61646	3.84871	6.43663	4.24685	3.64964
GSM5585219FPR	GSE184370	v2	F	482	228	369	145	210	156	140	152	98	58	51	22	67	79	59	19	63	75	39	35	39	45	43	47	41	30	23	17	14	26	17	17	2	2	11	2921	16.5012	7.80555	12.6327	4.96405	7.18932	5.34064	4.79288	5.2037	3.35502	1.98562
GSM5585220FPR	GSE184370	v2	F	542	297	280	163	194	131	142	203	148	123	69	35	109	111	74	53	33	57	58	59	45	51	50	47	43	28	23	13	12	8	13	13	8	2	11	3248	16.6872	9.14409	8.62069	5.01847	5.97291	4.03325	4.37192	6.25	4.55665	3.78695
GSM5585221FPR	GSE184370	v2	F	542	228	340	141	171	108	115	189	129	81	46	25	107	66	64	16	44	48	44	49	34	50	38	54	28	29	34	16	14	15	14	14	4	1	5	2903	18.6703	7.85394	11.712	4.85704	5.89046	3.72029	3.96142	6.51051	4.44368	2.79022
GSM5961586FPR	GSE198949	v3	F	399	203	89	207	38	29	29	115	140	1	147	100	66	48	37	31	9	30	17	34	19	20	11	17	14	1	15	8	5	3	6	8	5	32	2	1935	20.6202	10.491	4.59948	10.6977	1.96382	1.49871	1.49871	5.94315	7.23514	0.0516796
GSM5961588FPR	GSE198949	v3	F	180	84	7	74	11	5	8	64	61	4	215	46	31	11	22	11	16	14	5	11	7	8	9	12	4	1	2	3	3	1	2	3	9	41	0	985	18.2741	8.52792	0.71066	7.51269	1.11675	0.507614	0.812183	6.49746	6.19289	0.406091
GSM5961591FPR	GSE198949	v3	F	901	561	490	579	328	326	299	252	322	577	299	313	159	199	197	178	47	126	122	132	122	105	98	185	77	107	84	59	57	34	23	18	8	50	22	7456	12.0842	7.52414	6.57189	7.76556	4.39914	4.37232	4.01019	3.37983	4.31867	7.73873
GSM7474501FPR	GSE234774	v3.1	F	1117	700	963	915	650	618	651	381	454	817	457	458	392	489	413	435	60	333	308	247	298	200	264	482	190	266	151	95	80	102	60	57	65	90	54	13312	8.39093	5.25841	7.23407	6.8735	4.88281	4.64243	4.89032	2.86208	3.41046	6.13732
GSM7474502FPR	GSE234774	v3.1	F	924	512	439	734	370	341	371	331	319	99	310	337	265	248	228	333	54	188	154	149	160	139	132	119	81	83	49	61	48	54	35	33	12	29	31	7772	11.8888	6.58775	5.64848	9.44416	4.76068	4.38755	4.77355	4.25888	4.10448	1.2738
GSM7474503FPR	GSE234774	v3.1	F	1091	652	466	899	1307	888	634	253	492	679	261	418	254	363	333	314	1322	277	215	240	230	258	214	173	115	85	63	69	169	82	61	36	48	31	17	13009	8.3865	5.01191	3.58214	6.9106	10.0469	6.82604	4.87355	1.94481	3.782	5.21946
																																							CV	0.265726	0.180049	0.464239	0.276148	0.369683	0.408329	0.338341	0.274804	0.226418	0.7792
WITHOUT ANOMALOUS SAMPLES (GSM5961586 & GSM5961588)
GSM	STUDY	CHEMISTRY	SEX	Cluster_1	Cluster_2	Cluster_3	Cluster_4	Cluster_5	Cluster_6	Cluster_7	Cluster_8	Cluster_9	Cluster_10	Cluster_11	Cluster_12	Cluster_13	Cluster_14	Cluster_15	Cluster_16	Cluster_17	Cluster_18	Cluster_19	Cluster_20	Cluster_21	Cluster_22	Cluster_23	Cluster_24	Cluster_25	Cluster_26	Cluster_27	Cluster_28	Cluster_29	Cluster_30	Cluster_31	Cluster_32	Cluster_33	Cluster_34	Cluster_35	SUMA	Prop_C1	Prop_C2	Prop_C3	Prop_C4	Prop_C5	Prop_C6	Prop_C7	Prop_C8	Prop_C9	Prop_C10
GSM4798623FPR	GSE158380	v3	M	900	577	481	395	378	347	364	387	298	159	285	240	302	208	150	200	51	98	101	135	108	135	98	5	96	52	40	55	28	38	35	20	45	2	9	6822	13.1926	8.45793	7.05072	5.79009	5.5409	5.08648	5.33568	5.67282	4.36822	2.33069
GSM4798624FPR	GSE158380	v3	M	265	193	149	148	196	215	171	108	102	219	81	88	73	101	49	22	10	34	44	40	59	43	44	4	25	17	8	17	11	24	15	8	18	5	0	2606	10.1688	7.40599	5.71757	5.6792	7.52111	8.25019	6.56178	4.14428	3.91404	8.40368
GSM4798625FPR	GSE158380	v3	F	896	583	244	393	449	415	390	409	287	57	345	302	246	181	121	152	43	120	102	110	111	123	98	2	76	35	27	42	28	20	36	18	35	4	5	6505	13.774	8.96234	3.75096	6.04151	6.90238	6.37971	5.99539	6.28747	4.41199	0.876249
GSM4798626FPR	GSE158380	v3	F	946	574	621	396	512	461	463	420	316	104	380	238	275	225	172	193	70	128	148	110	125	138	137	13	93	73	40	54	25	37	63	35	49	11	10	7655	12.3579	7.49837	8.11234	5.17309	6.68844	6.02221	6.04833	5.48661	4.12802	1.35859
GSM5243301FPR	GSE172167	v2	F	507	234	368	146	212	151	145	155	105	65	42	23	67	81	59	24	65	75	39	35	39	47	43	49	42	29	25	17	15	27	17	17	2	2	10	2979	17.0191	7.85498	12.3531	4.90097	7.11648	5.06882	4.86741	5.20309	3.52467	2.18194
GSM5243302FPR	GSE172167	v2	F	578	307	281	173	192	133	139	187	153	110	56	40	107	111	74	47	34	57	59	59	45	50	50	46	42	25	23	13	12	8	13	13	8	2	9	3256	17.7518	9.42875	8.63022	5.31327	5.89681	4.08477	4.26904	5.74324	4.69902	3.37838
GSM5243303FPR	GSE172167	v2	F	575	237	341	144	173	109	116	194	128	110	58	25	107	66	64	19	50	47	43	51	35	52	36	57	28	31	35	15	13	15	14	14	4	1	7	3014	19.0776	7.8633	11.3139	4.7777	5.73988	3.61646	3.84871	6.43663	4.24685	3.64964
GSM5585219FPR	GSE184370	v2	F	482	228	369	145	210	156	140	152	98	58	51	22	67	79	59	19	63	75	39	35	39	45	43	47	41	30	23	17	14	26	17	17	2	2	11	2921	16.5012	7.80555	12.6327	4.96405	7.18932	5.34064	4.79288	5.2037	3.35502	1.98562
GSM5585220FPR	GSE184370	v2	F	542	297	280	163	194	131	142	203	148	123	69	35	109	111	74	53	33	57	58	59	45	51	50	47	43	28	23	13	12	8	13	13	8	2	11	3248	16.6872	9.14409	8.62069	5.01847	5.97291	4.03325	4.37192	6.25	4.55665	3.78695
GSM5585221FPR	GSE184370	v2	F	542	228	340	141	171	108	115	189	129	81	46	25	107	66	64	16	44	48	44	49	34	50	38	54	28	29	34	16	14	15	14	14	4	1	5	2903	18.6703	7.85394	11.712	4.85704	5.89046	3.72029	3.96142	6.51051	4.44368	2.79022
GSM5961591FPR	GSE198949	v3	F	901	561	490	579	328	326	299	252	322	577	299	313	159	199	197	178	47	126	122	132	122	105	98	185	77	107	84	59	57	34	23	18	8	50	22	7456	12.0842	7.52414	6.57189	7.76556	4.39914	4.37232	4.01019	3.37983	4.31867	7.73873
GSM7474501FPR	GSE234774	v3.1	F	1117	700	963	915	650	618	651	381	454	817	457	458	392	489	413	435	60	333	308	247	298	200	264	482	190	266	151	95	80	102	60	57	65	90	54	13312	8.39093	5.25841	7.23407	6.8735	4.88281	4.64243	4.89032	2.86208	3.41046	6.13732
GSM7474502FPR	GSE234774	v3.1	F	924	512	439	734	370	341	371	331	319	99	310	337	265	248	228	333	54	188	154	149	160	139	132	119	81	83	49	61	48	54	35	33	12	29	31	7772	11.8888	6.58775	5.64848	9.44416	4.76068	4.38755	4.77355	4.25888	4.10448	1.2738
GSM7474503FPR	GSE234774	v3.1	F	1091	652	466	899	1307	888	634	253	492	679	261	418	254	363	333	314	1322	277	215	240	230	258	214	173	115	85	63	69	169	82	61	36	48	31	17	13009	8.3865	5.01191	3.58214	6.9106	10.0469	6.82604	4.87355	1.94481	3.782	5.21946
																																							CV	0.260966	0.170042	0.373089	0.227327	0.227058	0.258998	0.169372	0.289032	0.105501	0.653751
[truncated: 25 more columns]
